# Supplementary material for: Synthesis, Structure, and Photophysical Properties of Platinum Compounds with Thiophene-Derived Cyclohexyl Diimine Ligands
Source: ACS Omega. 2023 Oct 6;8(41):38587–96. doi: 10.1021/acsomega.3c05567 (PMC10586441; doi:10.1021/acsomega.3c05567)
Supplement: Supplementary file 2 — ao3c05567_si_002.cif [file ao3c05567_si_002.cif]

data_global
_audit_creation_method                  'APEX3 v2019.11-0'

_publ_requested_journal                 ?

_publ_contact_author_name               ?
_publ_contact_author_address            
;
;
_publ_contact_author_email              jotanski@vassar.edu
_publ_contact_author_fax                ?
_publ_contact_author_phone              ?

_publ_section_title                     
;
;
_publ_section_abstract                  
;
;
_publ_section_references                
;
;
_publ_section_comment                   
;
;

data_CA2867Pt
_chemical_name_systematic               ?
_chemical_name_common                   ?
_chemical_formula_moiety                'C20 H28 Br2 N2 Pt2 S2, C H Cl3'
_chemical_formula_sum                   'C21 H29 Br2 Cl3 N2 Pt2 S2'
_chemical_formula_iupac                 ?
_chemical_formula_weight                1029.93

_chemical_melting_point                 ?

_space_group_crystal_system             monoclinic
_space_group_IT_number                  14
_space_group_name_H-M_alt               'P 1 21/c 1'
_space_group_name_Hall                  '-P 2ybc'
loop_
    _space_group_symop_operation_xyz
    'x, y, z'
    '-x, y+1/2, -z+1/2'
    '-x, -y, -z'
    'x, -y-1/2, z-1/2'

_cell_length_a                          17.539(2)
_cell_length_b                          15.4539(19)
_cell_length_c                          10.5568(13)
_cell_angle_alpha                       90
_cell_angle_beta                        95.231(2)
_cell_angle_gamma                       90
_cell_volume                            2849.5(6)
_cell_formula_units_Z                   4
_cell_measurement_reflns_used           9360
_cell_measurement_theta_min             2.3425
_cell_measurement_theta_max             30.4837
_cell_measurement_temperature           125.(2)

_exptl_crystal_description              plate
_exptl_crystal_colour                   yellow
_exptl_crystal_size_max                 0.250
_exptl_crystal_size_mid                 0.090
_exptl_crystal_size_min                 0.035
_exptl_crystal_density_diffrn           2.401
_exptl_crystal_density_meas             ?
_exptl_crystal_density_method           'not measured'
_exptl_crystal_F_000                    1912

_exptl_absorpt_coefficient_mu           13.054
_exptl_absorpt_correction_type          Multi-Scan
_exptl_absorpt_process_details          
;
SADABS-2016/2 - Bruker AXS area detector scaling and absorption correction
;
_exptl_absorpt_correction_T_min         0.31
_exptl_absorpt_correction_T_max         0.66

_exptl_special_details                  
;
; 

_diffrn_ambient_temperature             125.(2)

_diffrn_source                          'sealed X-ray tube'
_diffrn_source_type                     'Bruker APEX-II CCD' 
_diffrn_source_power                    1.50
_diffrn_source_current                  30.0
_diffrn_source_voltage                  50

_diffrn_radiation_probe                 X-ray
_diffrn_radiation_type                  MoK\a 
_diffrn_radiation_wavelength            0.71073
_diffrn_radiation_monochromator         graphite 

_diffrn_measurement_device              'three-circle diffractometer'
_diffrn_measurement_device_type         'Bruker APEX-II CCD' 
_diffrn_measurement_method              '\f and \w scans' 

_diffrn_detector_area_resol_mean        8.3333

_diffrn_reflns_number                   69987
_diffrn_reflns_av_R_equivalents         0.0416
_diffrn_reflns_av_unetI/netI            0.0241
_diffrn_reflns_theta_min                1.76
_diffrn_reflns_theta_max                30.53
_diffrn_reflns_theta_full               25.24
_diffrn_measured_fraction_theta_max     0.994
_diffrn_measured_fraction_theta_full    0.994
_diffrn_reflns_limit_h_min              -25
_diffrn_reflns_limit_h_max              25
_diffrn_reflns_limit_k_min              -21
_diffrn_reflns_limit_k_max              21
_diffrn_reflns_limit_l_min              -15
_diffrn_reflns_limit_l_max              15

_refine_special_details                 
;
;

_reflns_number_total                    8667
_reflns_number_gt                       7706
_reflns_threshold_expression            'I > 2\s(I)'
_reflns_Friedel_coverage                0.000
_reflns_Friedel_fraction_max            .
_reflns_Friedel_fraction_full           .

_refine_ls_structure_factor_coef        Fsqd
_refine_ls_matrix_type                  full
_refine_ls_R_factor_all                 0.0293
_refine_ls_R_factor_gt                  0.0234
_refine_ls_wR_factor_gt                 0.0443
_refine_ls_wR_factor_ref                0.0459
_refine_ls_goodness_of_fit_ref          1.059
_refine_ls_restrained_S_all             1.048
_refine_ls_number_reflns                8667
_refine_ls_number_parameters            348
_refine_ls_number_restraints            204
_refine_ls_number_constraints           ?
_refine_ls_hydrogen_treatment           constr
_refine_ls_weighting_scheme             calc
_refine_ls_weighting_details            
    'w=1/[\s^2^(Fo^2^)+(0.0109P)^2^+8.8150P] where P=(Fo^2^+2Fc^2^)/3'

_atom_sites_solution_hydrogens          geom
_atom_sites_solution_primary            dual
_atom_sites_solution_secondary          difmap

_refine_ls_shift/su_max                 0.003
_refine_ls_shift/su_mean                0.000
_refine_diff_density_max                1.932
_refine_diff_density_min                -2.656
_refine_ls_extinction_method            none
_refine_ls_extinction_coef              ?

loop_
    _atom_type_symbol
    _atom_type_description
    _atom_type_scat_dispersion_real
    _atom_type_scat_dispersion_imag
    _atom_type_scat_source
    C C 0.0033 0.0016 'International Tables Vol C Tables 4.2.6.8 and 6.1.1.4'
    H H 0.0000 0.0000 'International Tables Vol C Tables 4.2.6.8 and 6.1.1.4'
    Br Br -0.2901 2.4595
     'International Tables Vol C Tables 4.2.6.8 and 6.1.1.4'
    Cl Cl 0.1484 0.1585
     'International Tables Vol C Tables 4.2.6.8 and 6.1.1.4'
    N N 0.0061 0.0033 'International Tables Vol C Tables 4.2.6.8 and 6.1.1.4'
    Pt Pt -1.7033 8.3905
     'International Tables Vol C Tables 4.2.6.8 and 6.1.1.4'
    S S 0.1246 0.1234 'International Tables Vol C Tables 4.2.6.8 and 6.1.1.4'

_computing_data_collection              ?
_computing_cell_refinement              
    'SAINT V8.40B (Bruker Nano, Inc., 2019)'
_computing_data_reduction               
    'SAINT V8.40B (Bruker Nano, Inc., 2019)'
_computing_structure_solution           'SHELXT 2018/2 (Sheldrick, 2018)'
_computing_structure_refinement         'SHELXL-2017/1 (Sheldrick, 2017)'
_computing_molecular_graphics           ?
_computing_publication_material         ?

loop_
    _atom_site_type_symbol
    _atom_site_label
    _atom_site_fract_x
    _atom_site_fract_y
    _atom_site_fract_z
    _atom_site_U_iso_or_equiv
    _atom_site_adp_type
    _atom_site_calc_flag
    _atom_site_refinement_flags_adp
    _atom_site_refinement_flags_occupancy
    _atom_site_refinement_flags_posn
    _atom_site_occupancy
    _atom_site_disorder_assembly
    _atom_site_disorder_group
    Pt Pt1 0.65189(2) 0.51880(2) 0.71765(2) 0.02096(3) Uani d . . . 1.0 . .
    Pt Pt2 0.85886(2) 0.55997(2) 0.72532(2) 0.01406(3) Uani d . . . 1.0 . .
    Br Br1 0.74747(2) 0.62056(2) 0.85024(3) 0.01794(6) Uani d . . . 1.0 . .
    Br Br2 0.77043(2) 0.42911(2) 0.67298(3) 0.01857(6) Uani d . . . 1.0 . .
    S S1 0.50637(6) 0.59492(8) 0.87292(10) 0.0344(2) Uani d . . . 1.0 . .
    S S2 0.99415(5) 0.69238(7) 0.86348(9) 0.0300(2) Uani d . . . 1.0 . .
    N N1 0.65018(18) 0.6141(3) 0.5584(3) 0.0350(8) Uani d U . . 1.0 . .
    N N2 0.81757(17) 0.6363(2) 0.5603(3) 0.0255(7) Uani d . . . 1.0 . .
    C C1 0.6390(2) 0.4393(3) 0.8702(5) 0.0378(10) Uani d . . . 1.0 . .
    H H1A 0.674052 0.457726 0.942806 0.057 Uiso calc U . R 1.0 . .
    H H1B 0.650786 0.379512 0.847689 0.057 Uiso calc U . R 1.0 . .
    H H1C 0.586161 0.442614 0.89281 0.057 Uiso calc U . R 1.0 . .
    C C2 0.5793(2) 0.4370(3) 0.6105(5) 0.0396(10) Uani d . . . 1.0 . .
    H H2A 0.533326 0.426791 0.654501 0.059 Uiso calc U . R 1.0 . .
    H H2B 0.60532 0.381882 0.598549 0.059 Uiso calc U . R 1.0 . .
    H H2C 0.564808 0.463466 0.527419 0.059 Uiso calc U . R 1.0 . .
    C C3 0.56619(19) 0.5946(2) 0.7532(4) 0.0246(7) Uani d . . . 1.0 . .
    C C4 0.4635(2) 0.6902(3) 0.8196(4) 0.0396(11) Uani d . . . 1.0 . .
    H H4A 0.423741 0.718258 0.859162 0.048 Uiso calc U . R 1.0 . .
    C C5 0.4935(2) 0.7201(3) 0.7147(4) 0.0380(10) Uani d . . . 1.0 . .
    H H5A 0.477122 0.771755 0.671696 0.046 Uiso calc U . R 1.0 . .
    C C6 0.5527(2) 0.6654(3) 0.6757(4) 0.0284(8) Uani d . . . 1.0 . .
    C C7 0.5992(2) 0.6726(3) 0.5706(4) 0.0361(10) Uani d . . . 1.0 . .
    H H7A 0.592418 0.719259 0.512027 0.043 Uiso calc U . R 1.0 . .
    C C8 0.6907(3) 0.6333(4) 0.4385(5) 0.0222(12) Uani d U P D 0.677(9) A 1
    H H8A 0.694126 0.697289 0.425958 0.027 Uiso calc U P R 0.677(9) A 1
    C C9 0.6421(5) 0.5930(12) 0.3269(8) 0.031(3) Uani d U P D 0.677(9) A 1
    H H9A 0.632721 0.531386 0.346258 0.037 Uiso calc U P R 0.677(9) A 1
    H H9B 0.591854 0.622624 0.316564 0.037 Uiso calc U P R 0.677(9) A 1
    C C10 0.6793(4) 0.5987(6) 0.2026(6) 0.0373(17) Uani d U P D 0.677(9) A 1
    H H10A 0.682132 0.660035 0.176517 0.045 Uiso calc U P R 0.677(9) A 1
    H H10B 0.647465 0.567273 0.135323 0.045 Uiso calc U P R 0.677(9) A 1
    C C11 0.7597(4) 0.5601(5) 0.2160(5) 0.0347(15) Uani d U P D 0.677(9) A 1
    H H11A 0.756674 0.497 0.231049 0.042 Uiso calc U P R 0.677(9) A 1
    H H11B 0.784353 0.569248 0.136292 0.042 Uiso calc U P R 0.677(9) A 1
    C C12 0.8073(5) 0.6025(10) 0.3259(7) 0.0243(19) Uani d U P D 0.677(9) A 1
    H H12A 0.814146 0.664492 0.306424 0.029 Uiso calc U P R 0.677(9) A 1
    H H12B 0.858538 0.575205 0.335871 0.029 Uiso calc U P R 0.677(9) A 1
    C C13 0.7702(3) 0.5943(4) 0.4500(5) 0.0195(11) Uani d . P D 0.677(9) A 1
    H H13A 0.765344 0.53134 0.469527 0.023 Uiso calc U P R 0.677(9) A 1
    C C8' 0.6940(6) 0.5784(7) 0.4540(9) 0.020(2) Uani d U P D 0.323(9) A 2
    H H8'A 0.714444 0.51953 0.477336 0.024 Uiso calc U P R 0.323(9) A 2
    C C9' 0.6423(10) 0.575(2) 0.3295(14) 0.025(5) Uani d U P D 0.323(9) A 2
    H H9'A 0.617335 0.631451 0.313087 0.03 Uiso calc U P R 0.323(9) A 2
    H H9'B 0.601811 0.530743 0.336484 0.03 Uiso calc U P R 0.323(9) A 2
    C C10' 0.6891(8) 0.5513(11) 0.2187(11) 0.034(3) Uani d U P D 0.323(9) A 2
    H H10C 0.708678 0.491465 0.229938 0.041 Uiso calc U P R 0.323(9) A 2
    H H10D 0.655692 0.55368 0.137991 0.041 Uiso calc U P R 0.323(9) A 2
    C C11' 0.7556(9) 0.6126(13) 0.2111(12) 0.045(4) Uani d U P D 0.323(9) A 2
    H H11C 0.735856 0.671131 0.188654 0.054 Uiso calc U P R 0.323(9) A 2
    H H11D 0.786904 0.593181 0.142999 0.054 Uiso calc U P R 0.323(9) A 2
    C C12' 0.8056(10) 0.617(3) 0.3356(16) 0.043(8) Uani d U P D 0.323(9) A 2
    H H12C 0.846548 0.66033 0.328679 0.052 Uiso calc U P R 0.323(9) A 2
    H H12D 0.830108 0.560056 0.353478 0.052 Uiso calc U P R 0.323(9) A 2
    C C13' 0.7588(6) 0.6415(9) 0.4447(9) 0.021(3) Uani d . P D 0.323(9) A 2
    H H13B 0.738682 0.701831 0.433319 0.025 Uiso calc U P R 0.323(9) A 2
    C C14 0.8513(2) 0.7106(3) 0.5604(4) 0.0292(8) Uani d . . . 1.0 . .
    H H14A 0.839175 0.751235 0.494147 0.035 Uiso calc U . R 1.0 . .
    C C15 0.90792(19) 0.7298(2) 0.6645(3) 0.0201(7) Uani d . . . 1.0 . .
    C C16 0.9570(2) 0.8031(2) 0.6886(4) 0.0291(8) Uani d . . . 1.0 . .
    H H16A 0.955252 0.853582 0.637067 0.035 Uiso calc U . R 1.0 . .
    C C17 1.0061(2) 0.7916(3) 0.7937(4) 0.0326(9) Uani d . . . 1.0 . .
    H H17A 1.042779 0.833328 0.825287 0.039 Uiso calc U . R 1.0 . .
    C C18 0.92088(18) 0.6650(2) 0.7531(3) 0.0165(6) Uani d . . . 1.0 . .
    C C19 0.9091(2) 0.4985(3) 0.8848(4) 0.0289(8) Uani d . . . 1.0 . .
    H H19A 0.905634 0.435695 0.872654 0.043 Uiso calc U . R 1.0 . .
    H H19B 0.882541 0.514983 0.958871 0.043 Uiso calc U . R 1.0 . .
    H H19C 0.963033 0.515542 0.898646 0.043 Uiso calc U . R 1.0 . .
    C C20 0.9447(2) 0.5148(2) 0.6234(4) 0.0287(8) Uani d . . . 1.0 . .
    H H20A 0.926583 0.463961 0.574016 0.043 Uiso calc U . R 1.0 . .
    H H20B 0.989059 0.498757 0.681975 0.043 Uiso calc U . R 1.0 . .
    H H20C 0.959596 0.560122 0.565553 0.043 Uiso calc U . R 1.0 . .
    C C1S 0.2011(3) 0.7404(3) 0.6120(5) 0.0454(12) Uani d . . . 1.0 . .
    H H1SA 0.192935 0.783773 0.679718 0.055 Uiso calc U . R 1.0 . .
    Cl Cl1S 0.12938(7) 0.66063(10) 0.61403(13) 0.0605(4) Uani d . . . 1.0 . .
    Cl Cl2S 0.19537(8) 0.79427(8) 0.46557(13) 0.0564(3) Uani d . . . 1.0 . .
    Cl Cl3S 0.29246(7) 0.69378(8) 0.64658(13) 0.0499(3) Uani d . . . 1.0 . .

loop_
    _atom_site_aniso_label
    _atom_site_aniso_U_11
    _atom_site_aniso_U_22
    _atom_site_aniso_U_33
    _atom_site_aniso_U_12
    _atom_site_aniso_U_13
    _atom_site_aniso_U_23
    Pt1 0.01459(6) 0.01878(6) 0.02971(7) -0.00157(5) 0.00303(5) -0.00538(5)
    Pt2 0.01522(6) 0.01249(5) 0.01469(5) 0.00058(4) 0.00262(4) 0.00019(4)
    Br1 0.01776(15) 0.01865(15) 0.01767(14) 0.00005(12) 0.00307(11)
     -0.00392(11)
    Br2 0.02210(16) 0.01296(14) 0.02109(14) -0.00034(12) 0.00436(12)
     0.00028(11)
    S1 0.0216(4) 0.0451(6) 0.0378(5) 0.0049(4) 0.0102(4) -0.0001(5)
    S2 0.0238(5) 0.0433(6) 0.0222(4) -0.0108(4) -0.0024(3) -0.0043(4)
    N1 0.0190(15) 0.065(3) 0.0205(14) -0.0013(16) -0.0009(12) -0.0085(15)
    N2 0.0183(14) 0.0415(19) 0.0162(13) -0.0104(13) -0.0005(11) 0.0051(13)
    C1 0.033(2) 0.026(2) 0.057(3) -0.0017(17) 0.020(2) 0.0042(19)
    C2 0.025(2) 0.034(2) 0.059(3) -0.0101(17) -0.0016(19) -0.018(2)
    C3 0.0143(15) 0.0276(18) 0.0319(18) -0.0023(14) 0.0025(13) -0.0030(15)
    C4 0.0193(19) 0.056(3) 0.043(2) 0.0162(19) -0.0010(17) -0.013(2)
    C5 0.028(2) 0.039(2) 0.046(2) 0.0133(18) -0.0059(18) -0.002(2)
    C6 0.0188(17) 0.033(2) 0.0327(19) 0.0040(15) -0.0020(14) -0.0016(16)
    C7 0.0201(18) 0.059(3) 0.0280(19) -0.0002(18) -0.0051(15) 0.0114(19)
    C8 0.021(3) 0.026(3) 0.019(2) -0.002(2) -0.0011(18) 0.003(2)
    C9 0.026(4) 0.040(8) 0.025(3) -0.005(3) -0.007(3) 0.003(3)
    C10 0.034(3) 0.056(5) 0.019(3) -0.003(3) -0.010(2) 0.004(3)
    C11 0.041(3) 0.048(4) 0.015(2) -0.001(3) 0.003(2) 0.002(3)
    C12 0.025(4) 0.031(4) 0.019(3) -0.007(3) 0.007(3) 0.005(3)
    C13 0.022(3) 0.019(3) 0.016(2) -0.003(2) -0.0027(18) 0.003(2)
    C8' 0.024(5) 0.015(6) 0.019(4) -0.006(4) -0.005(3) 0.002(4)
    C9' 0.031(7) 0.029(12) 0.014(5) -0.015(6) -0.006(4) -0.002(5)
    C10' 0.037(6) 0.052(8) 0.012(4) -0.006(6) -0.008(4) 0.002(5)
    C11' 0.045(7) 0.067(10) 0.021(5) -0.018(7) -0.005(5) 0.012(7)
    C12' 0.040(11) 0.068(18) 0.020(8) -0.016(9) -0.004(7) -0.004(8)
    C13' 0.025(6) 0.027(7) 0.009(4) -0.009(5) -0.008(4) 0.010(5)
    C14 0.0190(17) 0.035(2) 0.0330(19) -0.0014(15) -0.0011(14) 0.0194(17)
    C15 0.0178(16) 0.0167(15) 0.0266(16) -0.0019(12) 0.0056(13) 0.0010(13)
    C16 0.0278(19) 0.0192(17) 0.042(2) -0.0046(15) 0.0121(17) -0.0032(16)
    C17 0.028(2) 0.028(2) 0.043(2) -0.0141(16) 0.0097(17) -0.0157(17)
    C18 0.0139(14) 0.0196(15) 0.0161(14) -0.0004(12) 0.0018(11) -0.0034(12)
    C19 0.0288(19) 0.0263(19) 0.0307(19) 0.0051(15) -0.0015(15) 0.0101(15)
    C20 0.0275(19) 0.0228(18) 0.038(2) 0.0016(15) 0.0160(16) -0.0064(16)
    C1S 0.039(3) 0.043(3) 0.051(3) 0.008(2) -0.012(2) -0.027(2)
    Cl1S 0.0412(7) 0.0816(10) 0.0605(8) -0.0104(7) 0.0155(6) -0.0360(7)
    Cl2S 0.0595(8) 0.0408(7) 0.0639(8) 0.0105(6) -0.0223(6) -0.0120(6)
    Cl3S 0.0369(6) 0.0406(6) 0.0683(8) 0.0050(5) -0.0170(6) -0.0071(6)

_geom_special_details                   
;

All esds (except the esd in the dihedral angle between two l.s. planes)
are estimated using the full covariance matrix.  The cell esds are taken
into account individually in the estimation of esds in distances, angles
and torsion angles; correlations between esds in cell parameters are only
used when they are defined by crystal symmetry.  An approximate (isotropic)
treatment of cell esds is used for estimating esds involving l.s. planes.
;

loop_
    _geom_bond_atom_site_label_1
    _geom_bond_atom_site_label_2
    _geom_bond_site_symmetry_2
    _geom_bond_distance
    _geom_bond_publ_flag
    Pt1 C3 . 1.968(4) ?
    Pt1 C1 . 2.054(4) ?
    Pt1 C2 . 2.057(4) ?
    Pt1 N1 . 2.233(4) ?
    Pt1 Br2 . 2.5778(4) ?
    Pt1 Br1 . 2.6104(4) ?
    Pt2 C18 . 1.960(3) ?
    Pt2 C20 . 2.052(3) ?
    Pt2 C19 . 2.060(4) ?
    Pt2 N2 . 2.173(3) ?
    Pt2 Br2 . 2.5777(4) ?
    Pt2 Br1 . 2.6273(4) ?
    S1 C3 . 1.715(4) ?
    S1 C4 . 1.724(5) ?
    S2 C18 . 1.708(3) ?
    S2 C17 . 1.722(4) ?
    N1 C7 . 1.287(6) ?
    N1 C8' . 1.505(11) ?
    N1 C8 . 1.536(6) ?
    N2 C14 . 1.290(5) ?
    N2 C13 . 1.514(6) ?
    N2 C13' . 1.526(10) ?
    C1 H1A . 0.98 ?
    C1 H1B . 0.98 ?
    C1 H1C . 0.98 ?
    C2 H2A . 0.98 ?
    C2 H2B . 0.98 ?
    C2 H2C . 0.98 ?
    C3 C6 . 1.374(5) ?
    C4 C5 . 1.350(6) ?
    C4 H4A . 0.95 ?
    C5 C6 . 1.428(5) ?
    C5 H5A . 0.95 ?
    C6 C7 . 1.440(5) ?
    C7 H7A . 0.95 ?
    C8 C13 . 1.513(7) ?
    C8 C9 . 1.523(9) ?
    C8 H8A . 1.0 ?
    C9 C10 . 1.521(9) ?
    C9 H9A . 0.99 ?
    C9 H9B . 0.99 ?
    C10 C11 . 1.525(9) ?
    C10 H10A . 0.99 ?
    C10 H10B . 0.99 ?
    C11 C12 . 1.515(9) ?
    C11 H11A . 0.99 ?
    C11 H11B . 0.99 ?
    C12 C13 . 1.520(8) ?
    C12 H12A . 0.99 ?
    C12 H12B . 0.99 ?
    C13 H13A . 1.0 ?
    C8' C13' . 1.509(12) ?
    C8' C9' . 1.528(15) ?
    C8' H8'A . 1.0 ?
    C9' C10' . 1.531(15) ?
    C9' H9'A . 0.99 ?
    C9' H9'B . 0.99 ?
    C10' C11' . 1.510(14) ?
    C10' H10C . 0.99 ?
    C10' H10D . 0.99 ?
    C11' C12' . 1.513(16) ?
    C11' H11C . 0.99 ?
    C11' H11D . 0.99 ?
    C12' C13' . 1.521(16) ?
    C12' H12C . 0.99 ?
    C12' H12D . 0.99 ?
    C13' H13B . 1.0 ?
    C14 C15 . 1.444(5) ?
    C14 H14A . 0.95 ?
    C15 C18 . 1.375(5) ?
    C15 C16 . 1.430(5) ?
    C16 C17 . 1.353(6) ?
    C16 H16A . 0.95 ?
    C17 H17A . 0.95 ?
    C19 H19A . 0.98 ?
    C19 H19B . 0.98 ?
    C19 H19C . 0.98 ?
    C20 H20A . 0.98 ?
    C20 H20B . 0.98 ?
    C20 H20C . 0.98 ?
    C1S Cl2S . 1.751(6) ?
    C1S Cl1S . 1.762(5) ?
    C1S Cl3S . 1.765(5) ?
    C1S H1SA . 1.0 ?

loop_
    _geom_angle_atom_site_label_1
    _geom_angle_atom_site_label_2
    _geom_angle_atom_site_label_3
    _geom_angle_site_symmetry_1
    _geom_angle_site_symmetry_3
    _geom_angle
    _geom_angle_publ_flag
    C3 Pt1 C1 . . 93.81(16) ?
    C3 Pt1 C2 . . 91.46(16) ?
    C1 Pt1 C2 . . 87.5(2) ?
    C3 Pt1 N1 . . 78.05(14) ?
    C1 Pt1 N1 . . 171.77(14) ?
    C2 Pt1 N1 . . 91.49(17) ?
    C3 Pt1 Br2 . . 175.90(11) ?
    C1 Pt1 Br2 . . 88.26(12) ?
    C2 Pt1 Br2 . . 92.17(12) ?
    N1 Pt1 Br2 . . 99.94(9) ?
    C3 Pt1 Br1 . . 90.20(11) ?
    C1 Pt1 Br1 . . 92.93(13) ?
    C2 Pt1 Br1 . . 178.24(13) ?
    N1 Pt1 Br1 . . 88.29(9) ?
    Br2 Pt1 Br1 . . 86.145(13) ?
    C18 Pt2 C20 . . 86.33(14) ?
    C18 Pt2 C19 . . 93.98(15) ?
    C20 Pt2 C19 . . 89.53(16) ?
    C18 Pt2 N2 . . 79.07(12) ?
    C20 Pt2 N2 . . 88.35(14) ?
    C19 Pt2 N2 . . 172.84(14) ?
    C18 Pt2 Br2 . . 174.97(9) ?
    C20 Pt2 Br2 . . 94.41(11) ?
    C19 Pt2 Br2 . . 91.00(11) ?
    N2 Pt2 Br2 . . 95.98(8) ?
    C18 Pt2 Br1 . . 93.32(9) ?
    C20 Pt2 Br1 . . 178.37(12) ?
    C19 Pt2 Br1 . . 92.09(11) ?
    N2 Pt2 Br1 . . 90.02(8) ?
    Br2 Pt2 Br1 . . 85.797(13) ?
    Pt1 Br1 Pt2 . . 89.243(13) ?
    Pt2 Br2 Pt1 . . 91.061(14) ?
    C3 S1 C4 . . 92.3(2) ?
    C18 S2 C17 . . 92.42(18) ?
    C7 N1 C8' . . 137.5(5) ?
    C7 N1 C8 . . 108.9(4) ?
    C7 N1 Pt1 . . 110.5(3) ?
    C8' N1 Pt1 . . 109.7(5) ?
    C8 N1 Pt1 . . 140.6(3) ?
    C14 N2 C13 . . 127.0(4) ?
    C14 N2 C13' . . 103.3(5) ?
    C14 N2 Pt2 . . 111.3(2) ?
    C13 N2 Pt2 . . 120.2(3) ?
    C13' N2 Pt2 . . 145.2(5) ?
    Pt1 C1 H1A . . 109.5 ?
    Pt1 C1 H1B . . 109.5 ?
    H1A C1 H1B . . 109.5 ?
    Pt1 C1 H1C . . 109.5 ?
    H1A C1 H1C . . 109.5 ?
    H1B C1 H1C . . 109.5 ?
    Pt1 C2 H2A . . 109.5 ?
    Pt1 C2 H2B . . 109.5 ?
    H2A C2 H2B . . 109.5 ?
    Pt1 C2 H2C . . 109.5 ?
    H2A C2 H2C . . 109.5 ?
    H2B C2 H2C . . 109.5 ?
    C6 C3 S1 . . 110.6(3) ?
    C6 C3 Pt1 . . 117.0(3) ?
    S1 C3 Pt1 . . 132.2(2) ?
    C5 C4 S1 . . 111.7(3) ?
    C5 C4 H4A . . 124.2 ?
    S1 C4 H4A . . 124.2 ?
    C4 C5 C6 . . 112.5(4) ?
    C4 C5 H5A . . 123.8 ?
    C6 C5 H5A . . 123.8 ?
    C3 C6 C5 . . 113.0(4) ?
    C3 C6 C7 . . 116.2(4) ?
    C5 C6 C7 . . 130.8(4) ?
    N1 C7 C6 . . 118.1(4) ?
    N1 C7 H7A . . 121.0 ?
    C6 C7 H7A . . 121.0 ?
    C13 C8 C9 . . 110.2(6) ?
    C13 C8 N1 . . 110.4(4) ?
    C9 C8 N1 . . 106.8(5) ?
    C13 C8 H8A . . 109.8 ?
    C9 C8 H8A . . 109.8 ?
    N1 C8 H8A . . 109.8 ?
    C10 C9 C8 . . 112.9(7) ?
    C10 C9 H9A . . 109.0 ?
    C8 C9 H9A . . 109.0 ?
    C10 C9 H9B . . 109.0 ?
    C8 C9 H9B . . 109.0 ?
    H9A C9 H9B . . 107.8 ?
    C9 C10 C11 . . 111.3(7) ?
    C9 C10 H10A . . 109.4 ?
    C11 C10 H10A . . 109.4 ?
    C9 C10 H10B . . 109.4 ?
    C11 C10 H10B . . 109.4 ?
    H10A C10 H10B . . 108.0 ?
    C12 C11 C10 . . 110.0(7) ?
    C12 C11 H11A . . 109.7 ?
    C10 C11 H11A . . 109.7 ?
    C12 C11 H11B . . 109.7 ?
    C10 C11 H11B . . 109.7 ?
    H11A C11 H11B . . 108.2 ?
    C11 C12 C13 . . 112.1(6) ?
    C11 C12 H12A . . 109.2 ?
    C13 C12 H12A . . 109.2 ?
    C11 C12 H12B . . 109.2 ?
    C13 C12 H12B . . 109.2 ?
    H12A C12 H12B . . 107.9 ?
    C8 C13 N2 . . 109.1(4) ?
    C8 C13 C12 . . 111.2(6) ?
    N2 C13 C12 . . 112.3(5) ?
    C8 C13 H13A . . 108.0 ?
    N2 C13 H13A . . 108.0 ?
    C12 C13 H13A . . 108.0 ?
    N1 C8' C13' . . 104.4(8) ?
    N1 C8' C9' . . 110.0(10) ?
    C13' C8' C9' . . 111.1(12) ?
    N1 C8' H8'A . . 110.4 ?
    C13' C8' H8'A . . 110.4 ?
    C9' C8' H8'A . . 110.4 ?
    C8' C9' C10' . . 110.4(13) ?
    C8' C9' H9'A . . 109.6 ?
    C10' C9' H9'A . . 109.6 ?
    C8' C9' H9'B . . 109.6 ?
    C10' C9' H9'B . . 109.6 ?
    H9'A C9' H9'B . . 108.1 ?
    C11' C10' C9' . . 111.3(14) ?
    C11' C10' H10C . . 109.4 ?
    C9' C10' H10C . . 109.4 ?
    C11' C10' H10D . . 109.4 ?
    C9' C10' H10D . . 109.4 ?
    H10C C10' H10D . . 108.0 ?
    C10' C11' C12' . . 111.8(15) ?
    C10' C11' H11C . . 109.3 ?
    C12' C11' H11C . . 109.3 ?
    C10' C11' H11D . . 109.3 ?
    C12' C11' H11D . . 109.3 ?
    H11C C11' H11D . . 107.9 ?
    C11' C12' C13' . . 111.1(14) ?
    C11' C12' H12C . . 109.4 ?
    C13' C12' H12C . . 109.4 ?
    C11' C12' H12D . . 109.4 ?
    C13' C12' H12D . . 109.4 ?
    H12C C12' H12D . . 108.0 ?
    C8' C13' C12' . . 110.5(14) ?
    C8' C13' N2 . . 111.8(8) ?
    C12' C13' N2 . . 102.8(10) ?
    C8' C13' H13B . . 110.5 ?
    C12' C13' H13B . . 110.5 ?
    N2 C13' H13B . . 110.5 ?
    N2 C14 C15 . . 117.9(3) ?
    N2 C14 H14A . . 121.1 ?
    C15 C14 H14A . . 121.1 ?
    C18 C15 C16 . . 113.4(3) ?
    C18 C15 C14 . . 115.3(3) ?
    C16 C15 C14 . . 131.2(3) ?
    C17 C16 C15 . . 111.7(4) ?
    C17 C16 H16A . . 124.2 ?
    C15 C16 H16A . . 124.2 ?
    C16 C17 S2 . . 112.0(3) ?
    C16 C17 H17A . . 124.0 ?
    S2 C17 H17A . . 124.0 ?
    C15 C18 S2 . . 110.5(2) ?
    C15 C18 Pt2 . . 116.5(2) ?
    S2 C18 Pt2 . . 132.85(19) ?
    Pt2 C19 H19A . . 109.5 ?
    Pt2 C19 H19B . . 109.5 ?
    H19A C19 H19B . . 109.5 ?
    Pt2 C19 H19C . . 109.5 ?
    H19A C19 H19C . . 109.5 ?
    H19B C19 H19C . . 109.5 ?
    Pt2 C20 H20A . . 109.5 ?
    Pt2 C20 H20B . . 109.5 ?
    H20A C20 H20B . . 109.5 ?
    Pt2 C20 H20C . . 109.5 ?
    H20A C20 H20C . . 109.5 ?
    H20B C20 H20C . . 109.5 ?
    Cl2S C1S Cl1S . . 111.1(2) ?
    Cl2S C1S Cl3S . . 110.8(3) ?
    Cl1S C1S Cl3S . . 110.4(3) ?
    Cl2S C1S H1SA . . 108.2 ?
    Cl1S C1S H1SA . . 108.2 ?
    Cl3S C1S H1SA . . 108.2 ?

loop_
    _geom_torsion_atom_site_label_1
    _geom_torsion_atom_site_label_2
    _geom_torsion_atom_site_label_3
    _geom_torsion_atom_site_label_4
    _geom_torsion_site_symmetry_1
    _geom_torsion_site_symmetry_2
    _geom_torsion_site_symmetry_3
    _geom_torsion_site_symmetry_4
    _geom_torsion
    _geom_torsion_publ_flag
    C4 S1 C3 C6 . . . . -0.3(3) ?
    C4 S1 C3 Pt1 . . . . 174.4(3) ?
    C3 S1 C4 C5 . . . . 0.2(4) ?
    S1 C4 C5 C6 . . . . -0.1(5) ?
    S1 C3 C6 C5 . . . . 0.2(4) ?
    Pt1 C3 C6 C5 . . . . -175.3(3) ?
    S1 C3 C6 C7 . . . . -179.8(3) ?
    Pt1 C3 C6 C7 . . . . 4.6(5) ?
    C4 C5 C6 C3 . . . . -0.1(5) ?
    C4 C5 C6 C7 . . . . 180.0(4) ?
    C8' N1 C7 C6 . . . . 157.8(7) ?
    C8 N1 C7 C6 . . . . 178.2(4) ?
    Pt1 N1 C7 C6 . . . . -2.2(5) ?
    C3 C6 C7 N1 . . . . -1.2(6) ?
    C5 C6 C7 N1 . . . . 178.7(4) ?
    C7 N1 C8 C13 . . . . 154.8(5) ?
    Pt1 N1 C8 C13 . . . . -24.5(7) ?
    C7 N1 C8 C9 . . . . -85.3(8) ?
    Pt1 N1 C8 C9 . . . . 95.3(8) ?
    C13 C8 C9 C10 . . . . -54.1(13) ?
    N1 C8 C9 C10 . . . . -174.1(9) ?
    C8 C9 C10 C11 . . . . 54.3(14) ?
    C9 C10 C11 C12 . . . . -54.4(11) ?
    C10 C11 C12 C13 . . . . 56.5(13) ?
    C9 C8 C13 N2 . . . . 179.2(7) ?
    N1 C8 C13 N2 . . . . -63.0(6) ?
    C9 C8 C13 C12 . . . . 54.8(10) ?
    N1 C8 C13 C12 . . . . 172.6(6) ?
    C14 N2 C13 C8 . . . . -79.9(6) ?
    Pt2 N2 C13 C8 . . . . 115.6(4) ?
    C14 N2 C13 C12 . . . . 43.9(9) ?
    Pt2 N2 C13 C12 . . . . -120.7(7) ?
    C11 C12 C13 C8 . . . . -57.6(12) ?
    C11 C12 C13 N2 . . . . 179.8(7) ?
    C7 N1 C8' C13' . . . . 81.5(10) ?
    Pt1 N1 C8' C13' . . . . -118.4(7) ?
    C7 N1 C8' C9' . . . . -37.7(17) ?
    Pt1 N1 C8' C9' . . . . 122.4(15) ?
    N1 C8' C9' C10' . . . . 171.5(16) ?
    C13' C8' C9' C10' . . . . 56.(3) ?
    C8' C9' C10' C11' . . . . -55.(3) ?
    C9' C10' C11' C12' . . . . 55.(2) ?
    C10' C11' C12' C13' . . . . -56.(3) ?
    N1 C8' C13' C12' . . . . -176.1(15) ?
    C9' C8' C13' C12' . . . . -58.(2) ?
    N1 C8' C13' N2 . . . . 70.1(12) ?
    C9' C8' C13' N2 . . . . -171.4(14) ?
    C11' C12' C13' C8' . . . . 57.(3) ?
    C11' C12' C13' N2 . . . . 176.(2) ?
    C14 N2 C13' C8' . . . . -158.0(9) ?
    Pt2 N2 C13' C8' . . . . 15.3(17) ?
    C14 N2 C13' C12' . . . . 83.6(17) ?
    Pt2 N2 C13' C12' . . . . -103.2(17) ?
    C13 N2 C14 C15 . . . . -165.7(4) ?
    C13' N2 C14 C15 . . . . 175.9(6) ?
    Pt2 N2 C14 C15 . . . . 0.0(4) ?
    N2 C14 C15 C18 . . . . 1.0(5) ?
    N2 C14 C15 C16 . . . . 176.6(4) ?
    C18 C15 C16 C17 . . . . 0.5(5) ?
    C14 C15 C16 C17 . . . . -175.2(4) ?
    C15 C16 C17 S2 . . . . 0.5(4) ?
    C18 S2 C17 C16 . . . . -1.1(3) ?
    C16 C15 C18 S2 . . . . -1.3(4) ?
    C14 C15 C18 S2 . . . . 175.1(3) ?
    C16 C15 C18 Pt2 . . . . -178.0(2) ?
    C14 C15 C18 Pt2 . . . . -1.6(4) ?
    C17 S2 C18 C15 . . . . 1.3(3) ?
    C17 S2 C18 Pt2 . . . . 177.3(2) ?

loop_
    _geom_hbond_atom_site_label_D
    _geom_hbond_atom_site_label_H
    _geom_hbond_atom_site_label_A
    _geom_hbond_site_symmetry_A
    _geom_hbond_distance_DH
    _geom_hbond_distance_HA
    _geom_hbond_distance_DA
    _geom_hbond_angle_DHA
    _geom_hbond_publ_flag
    C13^a H13A^a Br2 . 1.00 2.66 3.473(6) 138.3 ?
    C8'^b H8'A^b Br2 . 1.00 2.61 3.449(11) 141.5 ?
    C13'^b H13B^b Br1 4_575 1.00 2.89 3.810(14) 153.3 ?
    C14 H14A Br1 4_575 0.95 2.89 3.783(4) 156.3 ?
    C1S H1SA Br2 2_656 1.00 2.77 3.702(4) 154.6 ?

_shelx_res_file                         
;

TITL CA2867Pt_a.res in P2(1)/c
    CA2867Pt_a.res
    created by SHELXL-2017/1 at 16:48:45 on 10-Jul-2023
REM Old TITL CA2867Pt in P2(1)/c
REM SHELXT solution in P2(1)/c: R1 0.088, Rweak 0.005, Alpha 0.059
REM <I/s>   1.900 for  234 systematic absences,  Orientation as input
REM Formula found by SHELXT:  C20 Br2 Cl3 N2 Pt2 S2

CELL  0.71073  17.5393  15.4539  10.5568   90.000   95.231   90.000
ZERR    4.000   0.0021   0.0019   0.0013    0.000    0.002    0.000
LATT  1
SYMM -X, 1/2+Y, 1/2-Z
SFAC C H BR CL N PT S
UNIT 84 116 8 12 8 8 8
TEMP -148
SIZE 0.25 0.09 0.035
REM yellow needle
L.S. 16
BOND
BOND $H
CONF

SIMU C8 C8' C9 C9' C10 C10' C11 C11' C12 C12' N1 N2
RIGU C8 C8' C9 C9' C10 C10' C11 C11' C12 C12' N1 N2
ACTA
HTAB
EQIV $1 x, -y+3/2, z-1/2
HTAB C13^a Br2
HTAB C8'^b Br2
HTAB C13'^b Br1_$1
HTAB C14 Br1_$1
EQIV $2 -x+1, y+1/2, -z+3/2
HTAB C1S Br2_$2

LIST 4
FMAP 2
PLAN 10
REM EXTI    0.000000
WGHT    0.010900    8.815001
FVAR       0.04432   0.67674
PT1   6    0.651890    0.518798    0.717654    11.00000    0.01459    0.01878 =
         0.02971   -0.00538    0.00303   -0.00157
PT2   6    0.858861    0.559975    0.725315    11.00000    0.01522    0.01249 =
         0.01469    0.00019    0.00262    0.00058
BR1   3    0.747468    0.620557    0.850237    11.00000    0.01776    0.01865 =
         0.01767   -0.00392    0.00307    0.00005
BR2   3    0.770429    0.429108    0.672983    11.00000    0.02210    0.01296 =
         0.02109    0.00028    0.00436   -0.00034
S1    7    0.506369    0.594925    0.872923    11.00000    0.02157    0.04514 =
         0.03777   -0.00015    0.01018    0.00488
S2    7    0.994147    0.692379    0.863481    11.00000    0.02379    0.04334 =
         0.02219   -0.00429   -0.00238   -0.01077
N1    5    0.650178    0.614100    0.558425    11.00000    0.01899    0.06507 =
         0.02051   -0.00850   -0.00095   -0.00132
N2    5    0.817572    0.636321    0.560259    11.00000    0.01832    0.04148 =
         0.01620    0.00514   -0.00047   -0.01043
C1    1    0.639043    0.439264    0.870181    11.00000    0.03330    0.02573 =
         0.05719    0.00417    0.02018   -0.00167
AFIX 137
H1A   2    0.674052    0.457726    0.942806    11.00000   -1.50000
H1B   2    0.650786    0.379512    0.847689    11.00000   -1.50000
H1C   2    0.586161    0.442614    0.892810    11.00000   -1.50000
AFIX   0
C2    1    0.579337    0.437029    0.610502    11.00000    0.02479    0.03413 =
         0.05893   -0.01793   -0.00156   -0.01011
AFIX 137
H2A   2    0.533326    0.426791    0.654501    11.00000   -1.50000
H2B   2    0.605320    0.381882    0.598549    11.00000   -1.50000
H2C   2    0.564808    0.463466    0.527419    11.00000   -1.50000
AFIX   0
C3    1    0.566188    0.594593    0.753185    11.00000    0.01426    0.02764 =
         0.03192   -0.00296    0.00246   -0.00233
C4    1    0.463541    0.690230    0.819599    11.00000    0.01930    0.05589 =
         0.04291   -0.01294   -0.00101    0.01616
AFIX  43
H4A   2    0.423741    0.718258    0.859162    11.00000   -1.20000
AFIX   0
C5    1    0.493529    0.720103    0.714728    11.00000    0.02784    0.03879 =
         0.04574   -0.00202   -0.00591    0.01330
AFIX  43
H5A   2    0.477122    0.771755    0.671696    11.00000   -1.20000
AFIX   0
C6    1    0.552669    0.665395    0.675698    11.00000    0.01875    0.03285 =
         0.03266   -0.00162   -0.00203    0.00396
C7    1    0.599181    0.672636    0.570624    11.00000    0.02009    0.05876 =
         0.02798    0.01140   -0.00515   -0.00019
AFIX  43
H7A   2    0.592418    0.719259    0.512027    11.00000   -1.20000
AFIX   0
PART   1
C8    1    0.690700    0.633317    0.438520    21.00000    0.02139    0.02599 =
         0.01879    0.00270   -0.00109   -0.00217
AFIX  13
H8A   2    0.694126    0.697289    0.425958    21.00000   -1.20000
AFIX   0
C9    1    0.642065    0.592963    0.326936    21.00000    0.02648    0.03996 =
         0.02519    0.00261   -0.00710   -0.00485
AFIX  23
H9A   2    0.632721    0.531386    0.346258    21.00000   -1.20000
H9B   2    0.591854    0.622624    0.316564    21.00000   -1.20000
AFIX   0
C10   1    0.679344    0.598667    0.202604    21.00000    0.03393    0.05615 =
         0.01948    0.00436   -0.00976   -0.00273
AFIX  23
H10A  2    0.682132    0.660035    0.176517    21.00000   -1.20000
H10B  2    0.647465    0.567273    0.135323    21.00000   -1.20000
AFIX   0
C11   1    0.759730    0.560079    0.215957    21.00000    0.04100    0.04781 =
         0.01522    0.00192    0.00259   -0.00129
AFIX  23
H11A  2    0.756674    0.497000    0.231049    21.00000   -1.20000
H11B  2    0.784353    0.569248    0.136292    21.00000   -1.20000
AFIX   0
C12   1    0.807262    0.602464    0.325874    21.00000    0.02456    0.03070 =
         0.01861    0.00458    0.00719   -0.00657
AFIX  23
H12A  2    0.814146    0.664492    0.306424    21.00000   -1.20000
H12B  2    0.858538    0.575205    0.335871    21.00000   -1.20000
AFIX   0
C13   1    0.770169    0.594312    0.449974    21.00000    0.02191    0.01947 =
         0.01624    0.00307   -0.00270   -0.00344
AFIX  13
H13A  2    0.765344    0.531340    0.469527    21.00000   -1.20000
AFIX   0
PART   2
SAME C8 > C13
C8'   1    0.693990    0.578364    0.453989   -21.00000    0.02388    0.01492 =
         0.01888    0.00165   -0.00492   -0.00620
AFIX  13
H8'A  2    0.714444    0.519530    0.477336   -21.00000   -1.20000
AFIX   0
C9'   1    0.642345    0.574609    0.329455   -21.00000    0.03098    0.02883 =
         0.01389   -0.00205   -0.00606   -0.01474
AFIX  23
H9'A  2    0.617335    0.631451    0.313087   -21.00000   -1.20000
H9'B  2    0.601811    0.530743    0.336484   -21.00000   -1.20000
AFIX   0
C10'  1    0.689140    0.551333    0.218689   -21.00000    0.03689    0.05173 =
         0.01156    0.00153   -0.00842   -0.00640
AFIX  23
H10C  2    0.708678    0.491465    0.229938   -21.00000   -1.20000
H10D  2    0.655692    0.553680    0.137991   -21.00000   -1.20000
AFIX   0
C11'  1    0.755647    0.612598    0.211148   -21.00000    0.04495    0.06708 =
         0.02131    0.01168   -0.00463   -0.01799
AFIX  23
H11C  2    0.735856    0.671131    0.188654   -21.00000   -1.20000
H11D  2    0.786904    0.593181    0.142999   -21.00000   -1.20000
AFIX   0
C12'  1    0.805571    0.616992    0.335635   -21.00000    0.04044    0.06779 =
         0.01956   -0.00361   -0.00407   -0.01580
AFIX  23
H12C  2    0.846548    0.660330    0.328679   -21.00000   -1.20000
H12D  2    0.830108    0.560056    0.353478   -21.00000   -1.20000
AFIX   0
C13'  1    0.758829    0.641528    0.444678   -21.00000    0.02533    0.02690 =
         0.00920    0.01014   -0.00807   -0.00873
AFIX  13
H13B  2    0.738682    0.701831    0.433319   -21.00000   -1.20000
AFIX   0
PART   0
C14   1    0.851262    0.710557    0.560416    11.00000    0.01898    0.03506 =
         0.03304    0.01938   -0.00108   -0.00143
AFIX  43
H14A  2    0.839175    0.751235    0.494147    11.00000   -1.20000
AFIX   0
C15   1    0.907918    0.729826    0.664531    11.00000    0.01775    0.01671 =
         0.02660    0.00095    0.00564   -0.00185
C16   1    0.956954    0.803085    0.688567    11.00000    0.02781    0.01922 =
         0.04202   -0.00320    0.01208   -0.00461
AFIX  43
H16A  2    0.955252    0.853582    0.637067    11.00000   -1.20000
AFIX   0
C17   1    1.006068    0.791597    0.793707    11.00000    0.02828    0.02816 =
         0.04256   -0.01574    0.00967   -0.01412
AFIX  43
H17A  2    1.042779    0.833328    0.825287    11.00000   -1.20000
AFIX   0
C18   1    0.920880    0.664958    0.753074    11.00000    0.01386    0.01965 =
         0.01610   -0.00339    0.00180   -0.00037
C19   1    0.909101    0.498491    0.884768    11.00000    0.02878    0.02629 =
         0.03072    0.01006   -0.00150    0.00509
AFIX 137
H19A  2    0.905634    0.435695    0.872654    11.00000   -1.50000
H19B  2    0.882541    0.514983    0.958871    11.00000   -1.50000
H19C  2    0.963033    0.515542    0.898646    11.00000   -1.50000
AFIX   0
C20   1    0.944739    0.514806    0.623408    11.00000    0.02748    0.02282 =
         0.03833   -0.00644    0.01602    0.00161
AFIX 137
H20A  2    0.926583    0.463961    0.574016    11.00000   -1.50000
H20B  2    0.989059    0.498757    0.681975    11.00000   -1.50000
H20C  2    0.959596    0.560122    0.565553    11.00000   -1.50000
AFIX   0
C1S   1    0.201071    0.740373    0.611991    11.00000    0.03891    0.04349 =
         0.05090   -0.02662   -0.01242    0.00792
AFIX  13
H1SA  2    0.192935    0.783773    0.679718    11.00000   -1.20000
AFIX   0
CL1S  4    0.129379    0.660630    0.614029    11.00000    0.04122    0.08164 =
         0.06050   -0.03604    0.01553   -0.01038
CL2S  4    0.195372    0.794265    0.465573    11.00000    0.05952    0.04076 =
         0.06390   -0.01200   -0.02234    0.01053
CL3S  4    0.292462    0.693781    0.646585    11.00000    0.03693    0.04060 =
         0.06827   -0.00709   -0.01696    0.00504

HKLF 4


REM  CA2867Pt_a.res in P2(1)/c
REM R1 =  0.0234 for    7706 Fo > 4sig(Fo)  and  0.0293 for all    8667 data
REM    348 parameters refined using    204 restraints

END

WGHT      0.0109      8.8153

REM Instructions for potential hydrogen bonds
HTAB C8^a Br1_$1
HTAB C13^a Br2
HTAB C8'^b Br2
HTAB C13'^b Br1_$1
HTAB C14 Br1_$1
HTAB C1S Br2_$2

REM Highest difference peak  1.932,  deepest hole -2.656,  1-sigma level  0.140
Q1    1   0.6516  0.5052  0.7712  11.00000  0.05    1.93
Q2    1   0.8180  0.5584  0.7037  11.00000  0.05    1.48
Q3    1   0.9193  0.9120  0.6252  11.00000  0.05    1.11
Q4    1   0.6709  0.5462  0.7201  11.00000  0.05    0.97
Q5    1   0.6228  0.5260  0.7005  11.00000  0.05    0.88
Q6    1   0.1386  0.7114  0.6134  11.00000  0.05    0.88
Q7    1   0.8758  0.5134  0.7406  11.00000  0.05    0.75
Q8    1   0.2462  0.7959  0.4453  11.00000  0.05    0.71
Q9    1   0.8855  0.6217  0.7555  11.00000  0.05    0.69
Q10   1   0.6075  0.5826  0.5772  11.00000  0.05    0.61
;
_shelx_res_checksum                     87576

_shelx_hkl_file                         
;
   0   0   1    0.58    0.05
   0   0   1    0.30    0.04
   0   0   1    0.29    0.06
   0   0   1    0.65    0.06
   0   0   1    0.29    0.05
   0   0  -1    0.55    0.05
   0   0  -1    0.34    0.07
   0   0   2  897.90   27.42
   0   0  -2 1000.00   27.46
   0   0   2  911.64   27.84
   0   0   2  931.16   27.56
   0   0   2  943.67   27.70
   0   0   2  939.09   27.45
   0   0  -2  908.10   27.47
   0   0   3    0.00    0.10
   0   0   3    0.23    0.13
   0   0   3    0.10    0.06
   0   0   3    0.04    0.07
   0   0  -3    0.09    0.07
   0   0   3    0.27    0.09
   0   0  -3   -0.06    0.10
   0   0   4   14.93    0.57
   0   0  -4   13.74    0.69
   0   0   4   13.86    0.59
   0   0   4   13.21    0.67
   0   0  -4   15.32    0.57
   0   0   4   16.18    0.74
   0   0   4   14.43    0.56
   0   0   5    0.07    0.12
   0   0  -5    0.57    0.14
   0   0   5    0.28    0.19
   0   0   5    0.35    0.13
   0   0  -5    0.40    0.23
   0   0   5    0.36    0.20
   0   0   5    0.11    0.10
   0   0   6    1.65    0.34
   0   0   6    1.49    0.23
   0   0  -6    1.98    0.25
   0   0   6    1.47    0.34
   0   0   6    1.76    0.23
   0   0   6    1.44    0.24
   0   0  -6    1.75    0.37
   0   0  -7    0.44    0.17
   0   0  -7    0.54    0.29
   0   0   7    0.95    0.23
   0   0   7    0.74    0.32
   0   0   7    0.51    0.19
   0   0   7    0.55    0.27
   0   0   7    0.41    0.17
   0   0   8    3.26    0.39
   0   0   8    4.67    0.58
   0   0   8    3.33    0.40
   0   0  -8    3.34    0.57
   0   0  -8    3.42    0.38
   0   0   8    4.37    0.61
   0   0   9    0.45    0.26
   0   0   9    0.18    0.34
   0   0  -9    0.20    0.37
   0   0   9    0.09    0.35
   0   0  10    6.01    0.81
   0   0 -10    7.27    0.82
   0   0  10    4.97    0.58
   0   0  10    6.61    0.85
   0   0  11    0.12    0.30
   0   0  11    0.01    0.41
   0   0 -11    0.10    0.47
   0   0  11    0.60    0.57
   0   0  12   14.04    1.23
   0   0 -12   11.99    1.20
   0   0  12   11.93    1.27
   0   0  12   10.00    0.92
   0   0 -13    0.21    0.64
   0   0  13    1.16    0.71
   0   0  13    0.11    0.64
   0   0  13    0.22    0.40
   0   0 -13   -0.49    0.49
   0   0  14   23.16    1.48
   0   0  14   27.19    1.99
   0   0 -14   23.07    1.89
   0   0 -14   26.23    1.97
   0   0  15   -1.59    0.62
   0   0 -15   -0.81    0.76
   0   1  -1   60.31    1.80
   0   1   1   56.95    1.79
   0   1  -1   60.77    1.76
   0   1   1   57.99    1.77
   0   1   1   58.36    1.79
   0  -1   1   58.54    1.72
   0  -1  -1   59.80    1.77
   0  -1  -1   54.25    1.79
   0  -1   1   58.41    1.79
   0  -1   1   58.34    1.76
   0  -1   1   57.05    1.72
   0  -1  -1   57.56    1.78
   0  -1   1   59.90    1.80
   0   1   2    0.42    0.09
   0   1   2    0.56    0.13
   0   1   2    0.44    0.10
   0   1  -2    0.50    0.11
   0   1   2    0.44    0.12
   0   1   2    0.64    0.08
   0  -1   2    0.53    0.13
   0  -1  -2    0.44    0.13
   0  -1   2    0.58    0.12
   0  -1  -2    0.48    0.10
   0  -1   2    0.62    0.09
   0  -1   2    0.55    0.07
   0  -1   2    0.76    0.13
   0  -1   2    0.55    0.07
   0   1   3  134.82    4.09
   0   1   3  129.92    3.95
   0   1   3  131.66    3.99
   0   1   3  129.53    4.00
   0   1   3  135.24    4.12
   0   1  -3  135.09    4.07
   0  -1   3  131.84    3.96
   0  -1   3  129.65    4.03
   0  -1  -3  132.38    4.11
   0  -1   3  132.43    3.94
   0  -1   3  126.79    4.08
   0  -1   3  131.81    3.93
   0  -1  -3  139.09    4.01
   0  -1   3  135.33    4.13
   0   1   4    0.39    0.17
   0   1   4    0.07    0.08
   0   1   4    0.34    0.10
   0   1  -4    0.10    0.09
   0   1  -4    0.33    0.16
   0   1   4    0.20    0.11
   0   1   4    0.03    0.15
   0  -1   4    0.10    0.16
   0  -1   4    0.16    0.08
   0  -1   4    0.19    0.15
   0  -1   4    0.13    0.07
   0  -1  -4    0.22    0.16
   0  -1  -4    0.24    0.12
   0  -1   4    0.11    0.12
   0   1  -5  289.36    8.69
   0   1   5  283.41    8.49
   0   1   5  285.58    8.70
   0   1   5  280.47    8.52
   0   1   5  284.25    8.54
   0   1  -5  298.84    8.48
   0   1   5  286.39    8.76
   0  -1  -5  297.88    8.54
   0  -1   5  288.20    8.47
   0  -1   5  285.56    8.48
   0  -1   5  292.78    8.78
   0  -1  -5  260.71    8.70
   0  -1   5  280.89    8.69
   0  -1   5  282.30    8.58
   0   1  -6   21.33    1.03
   0   1  -6   23.19    0.83
   0   1   6   19.75    0.86
   0   1   6   21.55    1.05
   0   1   6   19.87    0.83
   0   1   6   20.98    0.89
   0   1   6   21.43    1.09
   0  -1   6   21.15    0.83
   0  -1  -6   22.65    1.09
   0  -1   6   21.67    1.04
   0  -1   6   21.42    1.09
   0  -1   6   21.44    0.93
   0  -1   6   20.38    0.84
   0  -1  -6   22.54    0.89
   0   1  -7  301.89    9.15
   0   1   7  289.16    8.89
   0   1  -7  306.13    8.82
   0   1   7  290.06    8.84
   0   1   7  289.78    8.91
   0   1   7  290.74    9.23
   0   1   7  300.79    9.16
   0  -1   7  299.77    8.84
   0  -1   7  282.33    8.85
   0  -1   7  295.87    8.95
   0  -1  -7  287.37    9.18
   0  -1  -7  303.25    8.88
   0  -1   7  300.54    9.25
   0  -1   7  285.67    9.12
   0   1   8   63.42    2.51
   0   1  -8   63.13    2.40
   0   1   8   58.88    2.16
   0   1  -8   64.08    2.08
   0   1   8   57.08    2.07
   0   1   8   62.11    2.41
   0  -1  -8   62.44    2.11
   0  -1  -8   58.90    2.41
   0  -1   8   59.28    2.12
   0  -1   8   61.54    2.49
   0  -1   8   61.33    2.20
   0  -1   8   57.95    2.37
   0   1  -9   79.61    3.05
   0   1   9   78.14    2.79
   0   1   9   86.53    3.12
   0   1   9   76.88    3.14
   0  -1  -9   82.23    3.12
   0  -1   9   81.46    3.19
   0  -1   9   82.04    3.08
   0  -1   9   77.25    2.73
   0  -1   9   76.28    2.78
   0   1 -10    7.46    0.82
   0   1  10    6.88    0.65
   0   1  10    5.82    0.83
   0   1  10    6.20    0.84
   0  -1  10    5.88    0.85
   0  -1 -10    6.78    0.89
   0  -1  10    6.98    0.61
   0  -1  10    7.70    0.83
   0   1 -11   31.55    1.75
   0   1  11   29.69    1.85
   0   1  11   28.22    1.43
   0   1  11   29.14    1.69
   0  -1  11   29.08    1.69
   0  -1  11   28.61    1.39
   0  -1 -11   29.68    1.74
   0  -1  11   30.28    1.82
   0   1  12    1.02    0.44
   0   1  12    1.17    0.61
   0   1  12    1.12    0.68
   0   1 -12    1.01    0.64
   0   1 -12    0.79    0.59
   0  -1  12    1.05    0.62
   0  -1 -12    1.00    0.65
   0  -1  12    1.10    0.41
   0   1 -13   16.40    1.52
   0   1  13   14.23    1.17
   0   1  13   17.96    1.60
   0   1 -13   17.99    1.55
   0   1  13   18.74    1.51
   0  -1  13   18.36    1.58
   0  -1  13   15.80    1.11
   0  -1 -13   19.24    1.55
   0   1 -14    0.38    0.75
   0   1  14    0.53    0.49
   0   1  14   -0.22    0.64
   0   1 -14    0.08    0.69
   0  -1 -14    0.62    0.71
   0  -1  14   -0.73    0.54
   0  -1 -14    0.37    0.74
   0  -1  14    0.00    0.44
   0   1 -15   10.81    1.56
   0   1  15   12.98    1.57
   0  -1  15   12.79    2.25
   0  -1 -15    9.82    1.58
   0   2   0  358.85   10.89
   0   2   0  365.58   11.04
   0  -2   0  369.78   10.92
   0  -2   0  364.45   10.96
   0  -2   0  404.73   11.12
   0  -2   0  369.67   10.93
   0   2   1  311.22    8.79
   0   2   1  286.17    8.83
   0   2  -1  302.42    8.82
   0   2   1  294.62    8.81
   0  -2   1  298.96    8.71
   0  -2  -1  297.93    8.79
   0  -2   1  287.51    8.73
   0  -2   1  311.34    8.80
   0  -2   1  297.62    8.84
   0  -2  -1  301.68    8.81
   0  -2   1  283.37    8.74
   0  -2  -1  299.07    8.80
   0  -2   1  302.81    8.81
   0  -2  -1  299.75    8.83
   0   2   2  493.33   13.95
   0   2  -2  491.09   13.92
   0   2   2  467.79   13.90
   0   2  -2  448.52   13.99
   0   2   2  480.23   14.00
   0   2   2  473.68   14.00
   0  -2   2  477.80   14.00
   0  -2   2  460.47   13.95
   0  -2  -2  476.57   13.96
   0  -2  -2  497.13   13.95
   0  -2   2  478.18   13.89
   0  -2   2  461.55   13.98
   0  -2   2  470.98   14.05
   0  -2  -2  467.45   14.00
   0   2   3    7.78    0.46
   0   2   3    7.98    0.40
   0   2   3    7.84    0.30
   0   2  -3    8.17    0.41
   0   2   3    7.98    0.45
   0  -2   3    7.95    0.31
   0  -2  -3    8.07    0.47
   0  -2  -3    8.29    0.41
   0  -2   3    7.30    0.35
   0  -2   3    8.05    0.32
   0  -2   3    7.85    0.45
   0  -2   3    8.13    0.44
   0  -2   3    8.64    0.47
   0   2   4  156.52    5.04
   0   2   4  157.49    4.91
   0   2   4  163.42    5.02
   0   2   4  163.33    4.92
   0   2  -4  168.38    4.97
   0   2   4  157.96    4.79
   0  -2   4  162.62    5.02
   0  -2  -4  161.43    4.92
   0  -2  -4  163.92    5.06
   0  -2   4  159.75    4.81
   0  -2   4  162.94    5.06
   0  -2   4  161.90    4.84
   0  -2   4  158.48    4.79
   0  -2   4  158.45    4.96
   0   2   5   16.05    0.71
   0   2   5   15.21    0.59
   0   2   5   14.52    0.79
   0   2  -5   15.72    0.77
   0   2   5   13.85    0.80
   0   2   5   15.27    0.69
   0  -2  -5   16.70    0.71
   0  -2   5   15.58    0.61
   0  -2   5   17.38    0.84
   0  -2  -5   17.00    0.86
   0  -2   5   15.72    0.60
   0  -2   5   15.49    0.62
   0  -2   5   14.32    0.73
   0  -2   5   15.15    0.85
   0   2  -6   41.06    1.57
   0   2  -6   38.17    1.32
   0   2   6   37.73    1.42
   0   2   6   37.15    1.30
   0   2   6   37.25    1.43
   0   2   6   36.73    1.61
   0   2   6   38.48    1.57
   0  -2   6   39.80    1.59
   0  -2   6   38.64    1.65
   0  -2  -6   38.01    1.41
   0  -2   6   39.33    1.32
   0  -2   6   37.65    1.48
   0  -2  -6   39.44    1.63
   0  -2   6   40.14    1.35
   0   2   7   37.56    1.31
   0   2  -7   39.14    1.33
   0   2   7   36.51    1.61
   0   2   7   36.11    1.45
   0   2   7   37.08    1.68
   0   2  -7   39.58    1.61
   0  -2  -7   36.75    1.67
   0  -2   7   38.36    1.34
   0  -2   7   35.60    1.35
   0  -2   7   35.34    1.59
   0  -2  -7   37.66    1.42
   0  -2   7   37.39    1.69
   0  -2   7   38.48    1.51
   0   2   8    0.27    0.30
   0   2  -8    1.11    0.37
   0   2   8    0.46    0.35
   0   2   8    0.84    0.28
   0  -2   8    0.66    0.37
   0  -2   8    0.47    0.36
   0  -2   8    1.00    0.29
   0  -2   8    0.86    0.24
   0  -2  -8    0.91    0.26
   0  -2  -8    0.88    0.38
   0   2  -9   29.82    1.48
   0   2   9   27.10    1.29
   0   2   9   28.12    1.59
   0   2   9   29.37    1.51
   0  -2   9   29.34    1.60
   0  -2   9   30.69    1.36
   0  -2   9   26.80    1.21
   0  -2  -9   25.09    1.49
   0  -2   9   31.04    1.57
   0   2  10    5.42    0.76
   0   2 -10    5.69    0.87
   0   2  10    5.18    0.82
   0   2 -10    6.65    0.83
   0   2  10    5.65    0.63
   0  -2 -10    6.33    0.84
   0  -2  10    5.08    0.77
   0  -2  10    4.67    0.78
   0  -2  10    5.47    0.56
   0   2 -11    0.82    0.52
   0   2  11    0.61    0.37
   0   2  11    0.32    0.44
   0   2  11    0.11    0.49
   0   2 -11    0.35    0.52
   0  -2  11    0.18    0.44
   0  -2 -11   -0.02    0.50
   0   2  12    8.12    1.13
   0   2  12    7.08    1.07
   0   2 -12    8.76    1.08
   0   2  12    8.20    0.88
   0   2 -12    9.15    1.15
   0  -2  12    6.67    0.73
   0  -2 -12    8.73    1.19
   0  -2  12    8.03    1.11
   0   2  13   11.13    1.40
   0   2 -13   15.15    1.58
   0   2  13   15.94    1.44
   0   2  13   16.26    1.23
   0   2 -13   17.20    1.42
   0  -2  13   18.38    1.13
   0  -2  13   16.68    1.47
   0  -2 -13   16.88    1.50
   0   2 -14    8.58    1.31
   0   2  14   11.52    1.45
   0   2  14    8.42    1.36
   0   2 -14    7.43    1.18
   0   2  14    8.92    1.09
   0  -2  14    8.84    1.37
   0  -2  14    8.17    0.91
   0  -2 -14    7.76    1.33
   0   3   0   -0.07    0.15
   0   3   0    0.05    0.18
   0  -3   0    0.15    0.06
   0  -3   0    0.02    0.08
   0  -3   0    0.02    0.08
   0  -3   0    0.25    0.12
   0   3   1    5.49    0.34
   0   3  -1    6.07    0.36
   0   3  -1    5.71    0.39
   0   3   1    5.16    0.30
   0  -3  -1    5.55    0.30
   0  -3   1    5.28    0.33
   0  -3  -1    5.95    0.27
   0  -3   1    4.98    0.26
   0  -3   1    5.45    0.19
   0  -3  -1    5.88    0.36
   0  -3  -1    5.70    0.33
   0  -3   1    5.51    0.30
   0  -3   1    5.68    0.32
   0   3   2   39.02    1.41
   0   3   2   39.76    1.40
   0   3   2   40.02    1.25
   0   3  -2   43.51    1.43
   0   3  -2   40.73    1.27
   0   3   2   39.10    1.35
   0  -3   2   40.29    1.27
   0  -3  -2   43.08    1.40
   0  -3  -2   39.87    1.38
   0  -3   2   39.34    1.42
   0  -3   2   38.44    1.35
   0  -3  -2   39.04    1.37
   0  -3   2   39.64    1.26
   0  -3   2   39.87    1.39
   0   3  -3  126.95    3.67
   0   3   3  120.82    3.78
   0   3   3  115.57    3.71
   0   3   3  119.08    3.78
   0   3  -3  120.62    3.79
   0   3   3  118.84    3.54
   0  -3   3  114.52    3.77
   0  -3  -3  118.97    3.79
   0  -3   3  120.72    3.58
   0  -3  -3  120.89    3.73
   0  -3   3  121.48    3.58
   0  -3   3  117.49    3.66
   0  -3  -3  121.05    3.70
   0  -3   3  117.76    3.76
   0   3  -4    2.34    0.32
   0   3   4    2.39    0.31
   0   3   4    2.39    0.27
   0   3  -4    1.83    0.26
   0   3   4    1.83    0.13
   0   3   4    1.84    0.29
   0  -3   4    1.74    0.16
   0  -3  -4    1.81    0.26
   0  -3   4    2.21    0.21
   0  -3   4    1.92    0.27
   0  -3   4    2.43    0.33
   0  -3   4    1.60    0.16
   0  -3  -4    2.06    0.32
   0   3   5  153.28    4.90
   0   3   5  153.13    4.78
   0   3   5  147.88    4.92
   0   3   5  155.48    4.56
   0   3  -5  162.67    4.82
   0   3  -5  147.88    4.91
   0  -3   5  154.49    4.66
   0  -3   5  155.28    4.62
   0  -3  -5  154.53    4.77
   0  -3   5  154.60    4.85
   0  -3   5  154.30    4.91
   0  -3  -5  145.86    4.92
   0   3   6  141.27    4.31
   0   3   6  140.45    4.55
   0   3   6  147.49    4.71
   0   3   6  144.37    4.56
   0   3  -6  138.88    4.60
   0   3  -6  142.50    4.74
   0   3   6  142.35    4.75
   0  -3   6  146.64    4.39
   0  -3   6  142.94    4.41
   0  -3   6  144.78    4.40
   0  -3   6  147.94    4.64
   0  -3   6  144.65    4.71
   0  -3  -6  142.34    4.75
   0  -3  -6  148.98    4.54
   0   3   7   36.63    1.65
   0   3   7   37.61    1.32
   0   3  -7   39.33    1.36
   0   3  -7   36.12    1.57
   0   3  -7   37.28    1.69
   0   3   7   36.72    1.70
   0   3   7   40.09    1.53
   0  -3   7   38.51    1.66
   0  -3   7   40.47    1.59
   0  -3   7   39.53    1.36
   0  -3   7   38.59    1.37
   0  -3  -7   39.79    1.49
   0  -3  -7   34.47    1.67
   0   3   8  170.77    5.63
   0   3  -8  175.81    5.71
   0   3   8  168.06    5.70
   0   3   8  163.00    5.40
   0   3  -8  171.00    5.52
   0  -3  -8  178.62    5.36
   0  -3   8  171.14    5.48
   0  -3  -8  158.78    5.64
   0  -3   8  164.44    5.61
   0   3  -9   46.37    2.00
   0   3   9   48.76    2.18
   0   3   9   45.52    2.06
   0   3  -9   47.31    2.17
   0   3   9   43.96    1.86
   0  -3   9   47.41    1.92
   0  -3   9   44.64    2.08
   0  -3  -9   44.78    2.14
   0   3  10   93.70    3.58
   0   3 -10   92.48    3.66
   0   3  10   89.87    3.66
   0   3  10   92.19    3.33
   0   3 -10   96.93    3.52
   0  -3  10   93.84    3.36
   0  -3  10   92.69    3.59
   0  -3  10   93.17    3.14
   0  -3 -10   89.61    3.64
   0   3 -11   37.25    1.93
   0   3  11   41.06    2.19
   0   3 -11   37.45    2.07
   0   3  11   37.38    2.02
   0   3  11   38.58    1.78
   0  -3  11   37.87    1.59
   0  -3  11   38.44    2.05
   0  -3 -11   33.79    1.99
   0   3 -12   23.27    1.66
   0   3 -12   18.94    1.45
   0   3  12   22.16    1.34
   0   3  12   18.33    1.57
   0   3  12   22.30    1.62
   0  -3  12   19.60    1.13
   0  -3 -12   18.84    1.60
   0  -3  12   21.91    1.57
   0   3  13   15.46    1.49
   0   3 -13   11.86    1.31
   0   3 -13   13.70    1.50
   0   3  13   15.07    1.24
   0   3  13   12.53    1.43
   0  -3  13   16.17    1.47
   0  -3 -13   15.78    1.56
   0  -3  13   13.78    1.00
   0   3  14    2.30    0.72
   0   3  14    4.62    1.18
   0   3  14    2.21    0.89
   0   3 -14    2.78    0.94
   0  -3  14    3.66    0.63
   0  -3  14    2.92    0.98
   0  -3 -14    2.65    0.90
   0   4   0    8.88    0.63
   0   4   0    8.85    0.61
   0   4   0    8.37    0.40
   0  -4   0    7.06    0.42
   0  -4   0    8.12    0.45
   0  -4   0    7.92    0.34
   0   4   1   25.55    1.12
   0   4  -1   25.52    1.08
   0   4   1   24.36    0.92
   0   4  -1   25.35    1.04
   0   4   1   24.20    0.97
   0  -4  -1   24.49    0.89
   0  -4  -1   24.76    0.97
   0  -4   1   26.89    0.89
   0  -4   1   24.30    0.76
   0  -4   1   24.83    0.95
   0  -4   1   24.73    0.92
   0  -4  -1   24.59    0.96
   0  -4  -1   23.71    0.87
   0   4  -2   67.12    1.92
   0   4   2   61.98    2.18
   0   4  -2   64.66    2.15
   0   4   2   65.02    2.12
   0   4   2   64.85    2.08
   0  -4  -2   65.26    2.09
   0  -4   2   62.08    1.98
   0  -4   2   61.29    2.17
   0  -4   2   60.77    2.00
   0  -4  -2   62.47    1.96
   0  -4   2   59.95    2.08
   0  -4  -2   62.81    2.10
   0  -4  -2   64.74    2.12
   0  -4   2   59.97    2.10
   0   4   3  327.80    9.72
   0   4   3  317.93    9.77
   0   4   3  323.60    9.53
   0   4  -3  325.68    9.79
   0   4  -3  350.12    9.60
   0   4   3  314.37    9.79
   0  -4  -3  336.07    9.73
   0  -4   3  316.36    9.57
   0  -4   3  324.64    9.81
   0  -4  -3  335.11    9.75
   0  -4   3  317.92    9.76
   0  -4  -3  307.50    9.76
   0  -4   3  327.04    9.58
   0  -4   3  318.15    9.69
   0   4   4  127.67    3.96
   0   4   4  126.42    4.06
   0   4   4  123.03    4.04
   0   4  -4  124.73    3.87
   0   4   4  121.01    3.70
   0   4  -4  125.10    4.05
   0  -4   4  123.87    4.05
   0  -4   4  122.60    3.88
   0  -4  -4  130.97    4.08
   0  -4   4  123.52    4.02
   0  -4  -4  128.97    3.98
   0  -4  -4  130.18    3.95
   0  -4   4  122.62    3.79
   0  -4   4  122.99    3.79
   0   4  -5  165.04    5.03
   0   4  -5  160.74    5.19
   0   4   5  161.88    5.20
   0   4   5  161.36    4.76
   0   4   5  158.61    5.06
   0   4   5  160.89    5.17
   0  -4   5  161.74    4.88
   0  -4  -5  169.99    5.08
   0  -4   5  163.08    4.95
   0  -4   5  163.37    4.87
   0  -4   5  161.73    5.13
   0  -4   5  157.11    5.17
   0  -4  -5  153.90    5.18
   0   4  -6   33.41    1.33
   0   4   6   34.43    1.35
   0   4   6   32.60    1.45
   0   4  -6   34.98    1.49
   0   4   6   31.94    1.02
   0   4   6   32.44    1.47
   0  -4  -6   31.77    1.31
   0  -4   6   32.90    1.15
   0  -4   6   33.73    1.20
   0  -4   6   31.05    1.43
   0  -4  -6   31.43    1.46
   0  -4   6   31.22    1.38
   0  -4   6   31.43    1.14
   0   4  -7   63.33    2.30
   0   4   7   63.33    2.28
   0   4  -7   63.58    2.47
   0   4   7   60.74    2.45
   0   4   7   62.47    2.42
   0  -4   7   61.61    2.43
   0  -4  -7   65.06    2.25
   0  -4   7   60.98    2.07
   0  -4   7   62.47    2.09
   0  -4   7   63.43    2.07
   0  -4   7   60.52    2.33
   0   4   8    0.02    0.23
   0   4   8    0.20    0.31
   0   4   8    0.22    0.36
   0   4  -8   -0.20    0.25
   0   4  -8    0.09    0.32
   0  -4   8    0.54    0.31
   0  -4  -8   -0.34    0.28
   0  -4   8   -0.05    0.29
   0  -4  -8   -0.18    0.20
   0  -4   8    0.11    0.16
   0   4  -9    0.24    0.36
   0   4   9    0.53    0.44
   0   4  -9    0.35    0.44
   0   4   9    0.54    0.42
   0   4   9    0.05    0.29
   0  -4   9    0.72    0.41
   0  -4   9    0.13    0.32
   0  -4   9    0.51    0.23
   0  -4  -9   -0.08    0.38
   0   4  10   25.88    1.34
   0   4 -10   26.33    1.58
   0   4  10   24.48    1.60
   0   4  10   24.88    1.50
   0   4 -10   23.95    1.39
   0  -4  10   22.39    1.31
   0  -4 -10   23.92    1.54
   0  -4  10   25.00    1.12
   0  -4  10   23.39    1.49
   0   4 -11   10.80    1.03
   0   4  11   11.26    1.23
   0   4  11   11.39    1.10
   0   4 -11    9.54    1.11
   0   4  11   12.00    0.99
   0  -4  11   10.86    0.76
   0  -4  11   12.19    1.22
   0  -4 -11   11.08    1.22
   0   4 -12    9.79    1.08
   0   4  12    9.71    0.97
   0   4  12   11.46    1.27
   0   4 -12   10.50    1.29
   0   4  12   11.38    1.27
   0  -4 -12    8.55    1.23
   0  -4  12    9.72    1.25
   0  -4  12   10.45    0.81
   0   4 -13   17.80    1.70
   0   4  13   19.22    1.69
   0   4  13   16.20    1.49
   0   4  13   19.40    1.40
   0  -4 -13   19.87    1.75
   0  -4  13   18.83    1.60
   0  -4  13   18.21    1.12
   0   4  14    2.35    0.89
   0   4  14    1.77    0.71
   0   4 -14    0.85    0.89
   0   4  14    1.14    0.86
   0  -4 -14    2.58    0.94
   0  -4  14    1.53    0.83
   0  -4  14    1.86    0.53
   0   5   0   -0.03    0.19
   0   5   0    0.41    0.14
   0   5   0   -0.02    0.20
   0  -5   0    0.14    0.12
   0  -5   0    0.14    0.09
   0  -5   0    0.13    0.14
   0  -5   0    0.21    0.12
   0   5   1    1.39    0.21
   0   5   1    2.06    0.41
   0   5  -1    1.13    0.29
   0   5   1    1.89    0.29
   0   5  -1    1.85    0.35
   0  -5  -1    1.67    0.21
   0  -5   1    1.31    0.12
   0  -5   1    1.55    0.23
   0  -5  -1    1.64    0.24
   0  -5  -1    1.38    0.26
   0  -5   1    1.34    0.22
   0  -5   1    1.65    0.25
   0  -5  -1    1.47    0.19
   0   5   2   19.69    0.97
   0   5   2   18.53    0.81
   0   5  -2   17.70    0.88
   0   5  -2   20.32    0.97
   0   5   2   18.11    0.84
   0   5  -2   20.37    0.62
   0  -5  -2   19.24    0.72
   0  -5  -2   18.96    0.81
   0  -5   2   18.86    0.74
   0  -5   2   18.90    0.78
   0  -5   2   19.40    0.86
   0  -5   2   18.03    0.83
   0  -5  -2   19.21    0.86
   0  -5  -2   20.98    0.89
   0   5  -3   54.88    1.69
   0   5   3   51.46    1.91
   0   5  -3   52.40    1.93
   0   5   3   54.20    1.99
   0   5   3   55.15    1.70
   0   5   3   54.92    1.87
   0  -5  -3   55.41    1.92
   0  -5  -3   51.70    1.88
   0  -5   3   51.96    1.86
   0  -5   3   52.49    1.73
   0  -5   3   52.44    1.75
   0  -5   3   51.97    1.91
   0  -5   3   51.19    1.97
   0  -5  -3   55.64    1.91
   0   5   4   91.09    3.12
   0   5  -4   92.06    2.86
   0   5  -4   93.91    3.11
   0   5   4   91.08    3.01
   0   5   4   90.65    3.09
   0   5   4   90.63    2.74
   0  -5   4   91.48    2.97
   0  -5   4   95.04    2.85
   0  -5   4   87.24    3.11
   0  -5  -4   91.61    3.02
   0  -5   4   90.12    3.08
   0  -5  -4   87.23    3.02
   0  -5   4   89.96    2.84
   0  -5  -4   94.41    3.10
   0   5   5    1.94    0.39
   0   5  -5    2.70    0.40
   0   5  -5    2.35    0.30
   0   5   5    1.56    0.28
   0   5   5    1.59    0.37
   0  -5  -5    1.97    0.39
   0  -5   5    2.48    0.42
   0  -5  -5    1.71    0.28
   0  -5   5    1.99    0.23
   0  -5   5    1.12    0.31
   0  -5   5    2.03    0.23
   0  -5   5    3.13    0.32
   0  -5  -5    2.02    0.34
   0   5   6   79.28    2.81
   0   5   6   80.72    2.94
   0   5  -6   87.67    2.77
   0   5   6   77.52    2.94
   0   5  -6   82.90    2.97
   0  -5   6   79.72    2.59
   0  -5   6   80.77    2.95
   0  -5   6   82.71    2.67
   0  -5  -6   78.10    2.94
   0  -5   6   83.72    2.91
   0  -5   6   80.96    2.59
   0  -5  -6   81.60    2.81
   0   5   7    2.48    0.50
   0   5   7    2.40    0.50
   0   5   7    2.02    0.39
   0   5  -7    2.24    0.47
   0   5  -7    2.11    0.36
   0  -5  -7    1.87    0.36
   0  -5   7    1.63    0.38
   0  -5  -7    2.28    0.49
   0  -5   7    2.18    0.28
   0  -5   7    1.53    0.41
   0  -5   7    1.94    0.30
   0  -5   7    1.86    0.27
   0   5  -8   98.04    3.67
   0   5  -8  100.69    3.45
   0   5   8   99.17    3.71
   0   5   8  103.15    3.66
   0   5   8   98.44    3.46
   0  -5   8   96.96    3.53
   0  -5  -8   98.43    3.69
   0  -5   8   96.47    3.64
   0  -5   8   98.76    3.21
   0  -5  -8  105.22    3.44
   0   5  -9   17.70    1.23
   0   5   9   16.19    1.20
   0   5  -9   17.79    1.07
   0   5   9   16.97    1.20
   0   5   9   15.90    1.03
   0  -5   9   17.34    1.23
   0  -5  -9   16.61    1.00
   0  -5   9   16.75    1.10
   0  -5   9   16.36    0.82
   0  -5  -9   15.70    1.19
   0   5 -10   99.74    3.56
   0   5  10   97.31    3.75
   0   5  10   88.43    3.46
   0   5  10   95.51    3.83
   0   5 -10   93.80    3.77
   0  -5  10   98.79    3.79
   0  -5  10   94.59    3.21
   0  -5  10  100.50    3.60
   0  -5 -10   96.34    3.82
   0   5 -11    6.92    1.01
   0   5  11    6.80    0.94
   0   5  11    6.96    0.86
   0   5  11    7.82    1.05
   0   5 -11    7.16    0.91
   0  -5  11    8.17    1.10
   0  -5  11    7.27    0.65
   0  -5  11    8.33    1.35
   0  -5 -11    8.94    1.08
   0   5  12   51.94    2.73
   0   5 -12   53.94    2.73
   0   5  12   52.69    2.62
   0   5  12   51.96    2.37
   0  -5  12   55.04    2.69
   0  -5 -12   54.06    2.72
   0  -5  12   52.76    2.08
   0   5  13    0.59    0.55
   0   5 -13    1.39    0.81
   0   5  13    0.49    0.64
   0   5  13    1.38    0.79
   0  -5  13    1.17    0.42
   0  -5 -13    1.32    0.79
   0  -5  13    0.36    0.71
   0   5  14   12.54    1.57
   0   5  14   10.58    1.26
   0   5 -14   10.22    1.41
   0   5  14   13.14    1.58
   0  -5  14   12.01    1.00
   0  -5  14   12.87    1.60
   0  -5 -14    9.04    1.43
   0   6   0    6.41    0.60
   0   6   0    7.54    0.42
   0   6   0    6.00    0.63
   0  -6   0    6.66    0.35
   0  -6   0    7.08    0.43
   0  -6   0    6.17    0.47
   0   6   1  132.16    4.13
   0   6   1  138.37    4.27
   0   6   1  121.90    4.49
   0   6  -1  137.66    4.50
   0   6  -1  122.10    4.40
   0  -6  -1  136.98    4.26
   0  -6   1  132.29    4.23
   0  -6   1  140.71    4.20
   0  -6   1  123.82    3.96
   0  -6   1  131.83    4.19
   0  -6  -1  135.02    4.09
   0  -6  -1  133.91    4.11
   0  -6  -1  133.52    4.21
   0   6   2    4.19    0.54
   0   6  -2    4.15    0.48
   0   6   2    4.84    0.42
   0   6   2    4.44    0.38
   0   6  -2    3.74    0.45
   0  -6   2    3.61    0.39
   0  -6   2    4.26    0.41
   0  -6  -2    5.24    0.39
   0  -6   2    4.35    0.33
   0  -6  -2    4.72    0.32
   0  -6  -2    3.88    0.40
   0  -6   2    4.48    0.37
   0  -6  -2    5.59    0.45
   0   6   3  138.03    4.65
   0   6  -3  147.49    4.22
   0   6   3  141.08    4.48
   0   6   3  140.67    4.53
   0   6  -3  148.21    4.61
   0   6   3  133.56    4.30
   0   6  -3  144.55    4.69
   0  -6  -3  137.43    4.50
   0  -6   3  145.53    4.67
   0  -6   3  136.53    4.34
   0  -6   3  140.42    4.55
   0  -6   3  139.43    4.39
   0  -6  -3  147.23    4.56
   0  -6   3  140.72    4.51
   0  -6  -3  141.37    4.50
   0   6   4    0.42    0.12
   0   6  -4    0.24    0.13
   0   6   4    0.34    0.24
   0   6   4    0.25    0.22
   0   6  -4    0.23    0.23
   0   6   4    0.48    0.22
   0  -6  -4    0.89    0.25
   0  -6  -4    0.47    0.24
   0  -6  -4    0.38    0.25
   0  -6   4    0.21    0.21
   0  -6   4    0.45    0.25
   0  -6   4    0.65    0.16
   0  -6   4    0.13    0.17
   0  -6   4    0.81    0.17
   0   6   5  135.23    4.51
   0   6  -5  133.94    4.48
   0   6  -5  137.82    4.19
   0   6   5  138.01    4.49
   0   6   5  136.17    4.37
   0   6   5  130.18    3.99
   0  -6  -5  139.32    4.41
   0  -6  -5  137.29    4.36
   0  -6   5  129.04    4.50
   0  -6  -5  131.26    4.46
   0  -6   5  135.74    4.30
   0  -6   5  134.60    4.16
   0  -6   5  134.60    4.16
   0  -6   5  132.36    4.45
   0   6   6    6.75    0.58
   0   6   6    6.55    0.64
   0   6  -6    7.12    0.50
   0   6  -6    6.77    0.65
   0   6   6    6.81    0.68
   0  -6   6    6.83    0.43
   0  -6   6    6.17    0.48
   0  -6   6    6.28    0.61
   0  -6   6    6.85    0.43
   0  -6   6    6.32    0.67
   0  -6  -6    6.81    0.70
   0  -6  -6    8.08    0.62
   0   6  -7   18.35    1.13
   0   6   7   16.28    0.96
   0   6   7   16.59    1.10
   0   6   7   16.78    1.10
   0   6  -7   17.83    0.90
   0  -6  -7   17.80    1.12
   0  -6   7   17.08    0.82
   0  -6   7   16.48    1.08
   0  -6   7   17.38    0.77
   0  -6   7   17.82    1.07
   0  -6  -7   16.40    0.96
   0   6  -8    0.30    0.29
   0   6   8    0.27    0.35
   0   6  -8    0.37    0.36
   0   6   8    0.45    0.37
   0   6   8    0.19    0.30
   0  -6  -8    0.10    0.28
   0  -6   8    0.22    0.32
   0  -6  -8    0.29    0.43
   0  -6   8    0.19    0.35
   0  -6   8    0.23    0.19
   0   6   9    1.67    0.58
   0   6  -9    1.31    0.50
   0   6  -9    1.65    0.44
   0   6   9    1.28    0.42
   0   6   9    1.35    0.52
   0  -6  -9    0.67    0.46
   0  -6   9    1.48    0.31
   0  -6  -9    1.02    0.41
   0  -6   9    2.45    0.63
   0  -6   9    1.19    0.45
   0   6  10    1.90    0.52
   0   6  10    3.69    0.76
   0   6  10    2.82    0.75
   0   6 -10    3.68    0.77
   0  -6  10    2.79    0.42
   0  -6 -10    4.21    0.83
   0  -6  10    3.58    0.66
   0  -6  10    3.46    0.72
   0   6  11   18.85    1.47
   0   6  11   16.42    1.40
   0   6 -11   16.80    1.44
   0   6  11   15.59    1.20
   0  -6 -11   16.22    1.40
   0  -6  11   16.92    0.94
   0  -6  11   14.80    1.39
   0  -6  11   15.06    1.21
   0   6 -12    4.30    0.91
   0   6  12    3.66    0.85
   0   6  12    3.78    0.96
   0   6  12    4.43    0.78
   0  -6 -12    5.19    1.01
   0  -6  12    4.50    0.63
   0  -6  12    3.96    0.87
   0   6  13   11.80    1.41
   0   6  13   12.57    1.54
   0   6  13   11.44    1.23
   0   6 -13   12.17    1.41
   0  -6  13   12.28    0.93
   0  -6 -13   12.32    1.45
   0  -6  13   10.26    1.43
   0   6  14    0.61    0.64
   0   6  14   -0.16    0.82
   0   6  14    0.13    0.76
   0   6 -14    0.56    0.77
   0  -6  14    0.86    0.44
   0  -6 -14   -0.30    0.72
   0  -6  14    0.56    0.82
   0   7   0    0.32    0.31
   0   7   0   -0.23    0.20
   0   7   0    0.58    0.16
   0  -7   0    0.32    0.20
   0  -7   0    0.32    0.16
   0  -7   0    0.00    0.11
   0  -7   0    0.17    0.18
   0   7  -1    0.68    0.34
   0   7   1    0.70    0.20
   0   7  -1    0.87    0.34
   0   7   1    0.52    0.22
   0   7   1    1.18    0.40
   0  -7   1    1.01    0.18
   0  -7   1    0.87    0.25
   0  -7  -1    0.73    0.20
   0  -7  -1    0.91    0.24
   0  -7  -1    0.68    0.24
   0  -7   1    0.82    0.23
   0  -7   1    0.64    0.22
   0  -7  -1    0.96    0.20
   0   7   2   98.21    3.22
   0   7   2   96.75    3.27
   0   7  -2   95.51    3.42
   0   7  -2   94.86    3.48
   0   7   2   91.22    3.52
   0  -7   2   99.23    3.30
   0  -7  -2   98.55    3.12
   0  -7   2   97.19    3.21
   0  -7  -2  100.59    3.33
   0  -7  -2   98.86    3.29
   0  -7  -2   97.99    3.18
   0  -7   2   99.93    3.14
   0  -7   2  102.19    3.30
   0   7   3   46.11    1.95
   0   7   3   45.03    1.74
   0   7  -3   46.20    1.37
   0   7   3   42.54    1.67
   0   7  -3   45.32    1.82
   0   7  -3   45.81    1.92
   0  -7  -3   42.78    1.72
   0  -7  -3   44.15    1.76
   0  -7   3   46.05    1.65
   0  -7   3   46.67    1.59
   0  -7  -3   43.81    1.69
   0  -7   3   45.35    1.75
   0  -7   3   40.93    1.73
   0  -7  -3   44.85    1.53
   0   7  -4   95.67    2.88
   0   7   4   94.05    3.37
   0   7   4   93.81    3.22
   0   7   4   95.87    3.17
   0   7  -4   91.86    3.28
   0   7   4   88.70    2.91
   0  -7  -4   95.08    3.20
   0  -7   4   96.50    3.00
   0  -7   4   93.20    3.18
   0  -7   4   89.95    3.23
   0  -7   4   91.14    3.34
   0  -7   4   91.94    3.03
   0  -7  -4   98.84    3.23
   0  -7  -4   90.99    3.21
   0   7   5   12.45    0.52
   0   7   5   13.73    0.86
   0   7  -5   13.64    0.88
   0   7   5   13.26    0.81
   0   7  -5   14.49    0.63
   0   7   5   13.92    0.92
   0  -7   5   13.42    0.87
   0  -7  -5   13.79    0.82
   0  -7  -5   12.63    0.87
   0  -7   5   15.71    0.96
   0  -7  -5   13.83    0.85
   0  -7   5   13.70    0.66
   0  -7   5   13.79    0.67
   0  -7   5   13.74    0.79
   0   7  -6   29.61    1.44
   0   7   6   28.16    1.32
   0   7  -6   30.77    1.16
   0   7   6   25.87    1.37
   0   7   6   29.13    1.46
   0  -7   6   29.54    1.24
   0  -7   6   28.44    1.46
   0  -7  -6   26.46    1.32
   0  -7   6   27.71    1.39
   0  -7   6   28.25    1.12
   0  -7  -6   26.09    1.38
   0  -7   6   28.93    1.13
   0   7   7   -0.06    0.26
   0   7   7    0.14    0.35
   0   7   7    0.12    0.30
   0   7  -7   -0.02    0.34
   0   7  -7    0.13    0.23
   0  -7   7    0.34    0.23
   0  -7   7    0.27    0.19
   0  -7  -7    0.32    0.36
   0  -7   7    0.20    0.32
   0  -7  -7   -0.08    0.27
   0  -7   7   -0.09    0.27
   0   7   8   33.05    1.51
   0   7  -8   29.77    1.37
   0   7  -8   29.65    1.60
   0   7   8   28.53    1.59
   0   7   8   28.77    1.61
   0  -7   8   27.87    1.60
   0  -7   8   29.55    1.56
   0  -7  -8   30.13    1.63
   0  -7  -8   30.48    1.46
   0  -7   8   29.51    1.22
   0   7  -9    0.90    0.52
   0   7   9    0.83    0.48
   0   7   9    0.63    0.50
   0   7   9    0.76    0.39
   0  -7   9    1.05    0.55
   0  -7  -9    0.15    0.34
   0  -7  -9    0.51    0.49
   0  -7   9    0.86    0.28
   0  -7   9    1.39    0.48
   0   7 -10   30.83    1.81
   0   7  10   30.40    1.81
   0   7  10   30.30    1.85
   0   7  10   30.90    1.64
   0  -7 -10   27.77    1.82
   0  -7  10   29.81    1.83
   0  -7  10   30.85    1.32
   0  -7  10   29.34    1.68
   0   7 -11    0.37    0.60
   0   7  11    0.94    0.59
   0   7  11    0.82    0.53
   0   7  11    0.23    0.51
   0  -7  11   -0.12    0.43
   0  -7  11    0.58    0.32
   0  -7 -11    0.10    0.56
   0  -7  11    0.34    0.61
   0   7  12   20.35    1.44
   0   7 -12   16.53    1.60
   0   7  12   20.43    1.60
   0   7  12   20.32    1.64
   0  -7  12   18.54    1.67
   0  -7 -12   21.98    1.71
   0  -7  12   20.38    1.12
   0   7 -13   11.86    1.52
   0   7  13   10.30    1.40
   0   7  13   11.47    1.23
   0   7  13   10.93    1.40
   0  -7  13   10.82    0.90
   0  -7  13    9.81    1.46
   0  -7 -13   10.30    1.52
   0   7 -14    4.40    1.15
   0   7  14    6.78    1.09
   0   7  14    3.12    1.00
   0   7  14    6.91    1.29
   0  -7  14    7.05    1.00
   0  -7  14    5.70    1.25
   0   8   0   67.54    2.84
   0   8   0   68.82    2.31
   0   8   0   69.26    2.63
   0  -8   0   66.11    2.20
   0  -8   0   67.18    2.37
   0  -8   0   71.02    2.45
   0  -8   0   66.61    2.47
   0   8   1   88.99    3.12
   0   8  -1   98.81    3.45
   0   8  -1   84.73    3.34
   0   8   1   91.33    3.50
   0   8   1   91.45    2.97
   0  -8  -1   91.81    2.89
   0  -8  -1   90.46    3.07
   0  -8   1   79.64    2.77
   0  -8   1   89.18    3.10
   0  -8  -1   91.30    2.95
   0  -8   1   88.96    3.04
   0  -8   1   87.90    3.03
   0  -8  -1   87.50    3.10
   0   8   2   36.58    1.45
   0   8  -2   36.64    1.75
   0   8  -2   36.41    1.72
   0   8   2   38.66    1.54
   0   8   2   34.61    1.81
   0  -8   2   36.35    1.47
   0  -8   2   36.64    1.56
   0  -8  -2   36.98    1.57
   0  -8  -2   39.19    1.56
   0  -8  -2   36.65    1.43
   0  -8   2   39.23    1.55
   0  -8  -2   35.80    1.37
   0   8   3   72.84    2.54
   0   8  -3   71.88    2.78
   0   8   3   70.34    2.80
   0   8   3   69.58    2.47
   0   8  -3   71.09    2.67
   0  -8   3   68.94    2.55
   0  -8   3   73.71    2.59
   0  -8  -3   69.63    2.48
   0  -8  -3   69.54    2.55
   0  -8   3   70.37    2.44
   0  -8  -3   68.19    2.57
   0  -8  -3   67.53    2.32
   0  -8   3   69.20    2.37
   0   8  -4   16.20    0.99
   0   8  -4   16.67    0.58
   0   8   4   16.58    0.90
   0   8   4   15.21    0.91
   0   8   4   14.94    0.70
   0   8   4   15.34    1.04
   0   8  -4   18.01    1.10
   0  -8  -4   15.98    0.92
   0  -8   4   14.30    0.93
   0  -8   4   15.80    0.76
   0  -8   4   15.09    0.80
   0  -8  -4   16.73    0.93
   0  -8   4   14.49    0.89
   0  -8  -4   15.19    0.92
   0   8   5   11.40    0.90
   0   8   5   11.83    0.79
   0   8  -5   11.82    0.54
   0   8   5   12.14    0.82
   0   8  -5   12.28    0.87
   0  -8   5   11.09    0.82
   0  -8  -5   11.01    0.80
   0  -8  -5   11.38    0.88
   0  -8  -5   11.05    0.79
   0  -8   5   10.82    0.65
   0  -8   5   10.59    0.87
   0  -8   5   11.81    0.66
   0  -8   5   10.74    0.76
   0   8   6    2.71    0.49
   0   8   6    2.25    0.52
   0   8   6    2.42    0.43
   0   8  -6    3.23    0.58
   0  -8   6    2.82    0.53
   0  -8  -6    2.97    0.52
   0  -8   6    2.34    0.53
   0  -8   6    3.34    0.45
   0  -8   6    2.28    0.34
   0  -8  -6    3.14    0.53
   0   8   7    0.56    0.34
   0   8   7    0.50    0.41
   0   8  -7    0.17    0.34
   0   8   7    0.68    0.40
   0  -8  -7    0.09    0.35
   0  -8   7    0.21    0.38
   0  -8   7    0.70    0.24
   0  -8  -7    0.43    0.36
   0  -8   7    0.45    0.35
   0  -8   7    0.32    0.26
   0   8   8    0.52    0.47
   0   8   8    0.42    0.42
   0   8   8    0.30    0.36
   0   8  -8    0.19    0.39
   0  -8   8   -0.27    0.37
   0  -8  -8   -0.14    0.43
   0  -8  -8    0.18    0.33
   0  -8   8    0.25    0.23
   0  -8   8   -0.16    0.38
   0   8   9   10.29    1.03
   0   8   9   10.83    0.94
   0   8  -9   10.21    1.02
   0   8   9    9.87    1.01
   0  -8   9    8.46    0.99
   0  -8  -9   11.49    0.92
   0  -8  -9   10.58    1.14
   0  -8   9   10.79    0.72
   0  -8   9   11.49    1.02
   0   8  10    0.76    0.57
   0   8 -10    0.15    0.47
   0   8  10    0.24    0.54
   0   8  10    0.38    0.44
   0  -8  10    0.59    0.31
   0  -8  10    1.30    0.59
   0  -8 -10   -0.08    0.50
   0  -8  10    0.69    0.49
   0   8 -11    3.16    0.81
   0   8  11    3.44    0.89
   0   8  11    3.26    0.68
   0   8  11    4.03    0.89
   0  -8  11    3.72    0.79
   0  -8  11    3.96    0.91
   0  -8 -11    2.67    0.79
   0  -8  11    3.66    0.51
   0   8  12    0.67    0.72
   0   8  12   -0.45    0.46
   0   8 -12    0.26    0.67
   0   8  12   -0.32    0.63
   0  -8  12   -0.14    0.57
   0  -8  12    0.51    0.73
   0  -8 -12   -0.92    0.52
   0  -8  12    0.70    0.38
   0   8  13    1.41    0.67
   0   8  13    1.83    0.92
   0   8  13    0.81    0.80
   0   8 -13    0.63    0.72
   0  -8 -13   -0.29    0.80
   0  -8  13    0.51    0.81
   0  -8  13    1.34    0.46
   0   8  14    0.38    0.74
   0   9   0   -0.12    0.26
   0   9   0    0.20    0.17
   0   9   0    0.34    0.37
   0  -9   0   -0.06    0.20
   0  -9   0   -0.10    0.13
   0  -9   0   -0.05    0.21
   0  -9   0    0.14    0.23
   0   9   1   22.33    1.43
   0   9   1   21.28    0.98
   0   9  -1   20.71    1.34
   0   9   1   22.99    1.15
   0   9  -1   23.54    1.34
   0  -9   1   19.59    0.82
   0  -9  -1   21.24    0.99
   0  -9  -1   20.78    1.11
   0  -9  -1   21.74    1.10
   0  -9   1   21.58    1.07
   0  -9   1   19.71    1.04
   0  -9   1   20.16    1.09
   0  -9  -1   21.67    0.92
   0   9   2   33.08    1.36
   0   9   2   29.16    1.39
   0   9   2   33.21    1.79
   0   9  -2   30.14    1.64
   0   9  -2   35.03    1.74
   0  -9  -2   31.75    1.32
   0  -9   2   32.36    1.40
   0  -9   2   31.94    1.47
   0  -9  -2   31.96    1.48
   0  -9  -2   34.11    1.48
   0  -9  -2   33.26    1.30
   0  -9   2   32.39    1.44
   0   9  -3   44.69    1.94
   0   9  -3   44.97    2.02
   0   9   3   42.41    1.74
   0   9   3   40.03    1.67
   0   9   3   38.22    2.00
   0  -9   3   41.81    1.77
   0  -9  -3   40.83    1.78
   0  -9  -3   41.67    1.67
   0  -9   3   43.49    1.79
   0  -9  -3   41.54    1.76
   0  -9   3   44.34    1.69
   0  -9  -3   39.92    1.53
   0   9   4   20.48    1.11
   0   9  -4   21.26    1.24
   0   9   4   19.42    1.32
   0   9   4   20.90    0.89
   0   9  -4   18.87    1.27
   0   9   4   21.48    1.09
   0  -9   4   19.61    1.00
   0  -9  -4   19.93    1.08
   0  -9  -4   20.62    1.12
   0  -9   4   22.90    1.17
   0  -9   4   20.80    1.15
   0  -9  -4   21.44    1.16
   0   9   5    6.30    0.78
   0   9  -5    8.89    0.80
   0   9   5    8.79    0.71
   0   9  -5   10.26    0.95
   0   9   5    9.70    0.79
   0  -9  -5    8.18    0.76
   0  -9   5    7.70    0.60
   0  -9   5   10.04    0.81
   0  -9  -5    8.72    0.77
   0  -9   5    8.68    0.72
   0   9  -6   18.39    1.28
   0   9   6   21.00    1.33
   0   9  -6   19.86    1.27
   0   9   6   22.23    1.17
   0   9   6   22.03    1.25
   0  -9   6   20.16    1.30
   0  -9   6   18.33    1.08
   0  -9   6   21.26    1.01
   0  -9   6   19.63    1.22
   0  -9  -6   19.70    1.17
   0  -9  -6   18.88    1.19
   0   9   7    0.44    0.33
   0   9   7    0.52    0.45
   0   9   7    0.08    0.33
   0   9  -7   -0.07    0.33
   0  -9   7    0.19    0.41
   0  -9   7   -0.04    0.26
   0  -9   7    0.44    0.25
   0  -9  -7    0.40    0.38
   0  -9  -7    0.07    0.41
   0  -9   7    0.17    0.39
   0   9   8    5.83    0.84
   0   9  -8    4.83    0.76
   0   9   8    4.42    0.66
   0   9   8    6.59    0.87
   0  -9  -8    4.95    0.73
   0  -9  -8    6.20    0.90
   0  -9   8    5.84    0.56
   0  -9   8    6.06    0.80
   0  -9   8    5.74    0.86
   0   9   9    3.06    0.68
   0   9   9    4.57    0.73
   0   9  -9    3.85    0.80
   0   9   9    4.23    0.84
   0  -9  -9    4.25    0.85
   0  -9   9    3.43    0.69
   0  -9   9    3.60    0.80
   0  -9   9    4.40    0.54
   0  -9  -9    3.15    0.63
   0   9  10    2.38    0.62
   0   9 -10    2.79    0.73
   0   9  10    2.01    0.70
   0   9  10    1.88    0.66
   0  -9  10    2.03    0.41
   0  -9  10    3.68    0.86
   0  -9  10    3.02    0.75
   0  -9 -10    2.20    0.73
   0   9  11    8.44    1.04
   0   9  11    9.36    1.17
   0   9 -11    9.09    1.25
   0   9  11    8.88    1.17
   0  -9 -11   10.26    1.35
   0  -9  11    8.52    1.20
   0  -9  11    8.78    1.15
   0  -9  11    9.29    0.78
   0   9  12   -0.37    0.58
   0   9  12    0.66    0.70
   0   9  12    0.68    0.60
   0   9 -12    1.43    0.71
   0  -9 -12    0.70    0.79
   0  -9  12    0.37    0.68
   0  -9  12    0.77    0.68
   0  -9  12    0.50    0.38
   0   9  13   11.80    1.56
   0   9  13   15.15    1.45
   0   9  13    8.57    1.41
   0   9 -13    9.90    1.50
   0  -9  13   11.67    1.66
   0  -9 -13   11.35    1.65
   0  -9  13   13.39    1.00
   0  10   0    2.19    0.59
   0  10   0    1.36    0.30
   0  10   0    1.73    0.46
   0 -10   0    1.75    0.41
   0 -10   0    1.03    0.23
   0 -10   0    1.27    0.35
   0 -10   0    1.61    0.41
   0  10  -1   65.19    2.58
   0  10   1   57.04    2.14
   0  10  -1   57.45    2.63
   0  10   1   54.38    2.66
   0  10   1   60.53    2.34
   0 -10  -1   59.83    2.08
   0 -10  -1   57.59    2.33
   0 -10   1   57.94    1.92
   0 -10  -1   60.34    2.17
   0 -10  -1   60.28    2.31
   0 -10   1   57.24    2.32
   0 -10   1   56.55    2.25
   0 -10   1   59.81    2.25
   0  10   2   13.69    0.82
   0  10  -2   13.34    1.10
   0  10   2   13.76    0.88
   0  10  -2   12.83    1.07
   0  10   2   13.70    1.18
   0 -10   2   14.05    0.89
   0 -10   2   13.10    0.85
   0 -10   2   13.19    0.92
   0 -10  -2   13.71    0.77
   0 -10  -2   12.46    0.74
   0 -10  -2   14.79    0.97
   0 -10  -2   13.45    0.90
   0  10   3    1.58    0.58
   0  10   3    0.86    0.31
   0  10   3    0.90    0.35
   0  10  -3    1.61    0.54
   0  10  -3    0.67    0.42
   0 -10   3    0.93    0.32
   0 -10   3    1.77    0.42
   0 -10  -3    1.21    0.39
   0 -10   3    1.00    0.38
   0 -10  -3    0.72    0.30
   0 -10  -3    0.64    0.37
   0 -10  -3    0.74    0.25
   0  10   4   20.60    1.16
   0  10  -4   22.08    1.41
   0  10  -4   23.04    1.36
   0  10   4   23.72    1.52
   0  10   4   21.61    0.96
   0  10   4   20.39    1.12
   0 -10  -4   20.94    1.21
   0 -10   4   21.57    1.24
   0 -10  -4   21.38    1.15
   0 -10  -4   21.36    1.18
   0 -10   4   20.78    1.08
   0 -10   4   19.94    1.18
   0  10   5   17.63    1.10
   0  10   5   18.73    1.34
   0  10  -5   17.73    1.23
   0  10   5   19.95    1.09
   0  10  -5   17.98    1.28
   0 -10   5   18.17    0.98
   0 -10  -5   21.19    1.18
   0 -10   5   17.40    1.10
   0 -10  -5   16.97    1.11
   0 -10   5   18.39    1.16
   0  10   6   12.30    0.93
   0  10  -6   12.28    1.09
   0  10  -6   13.93    1.09
   0  10   6   11.49    0.90
   0  10   6   11.05    1.11
   0 -10   6   10.61    0.77
   0 -10   6   12.71    1.00
   0 -10   6   10.63    0.86
   0 -10  -6   11.06    0.95
   0 -10  -6   11.89    0.95
   0  10   7   27.59    1.44
   0  10   7   26.22    1.65
   0  10  -7   26.36    1.60
   0  10   7   27.23    1.54
   0  10  -7   27.84    1.69
   0 -10   7   25.80    1.64
   0 -10   7   27.79    1.40
   0 -10   7   25.60    1.56
   0 -10  -7   26.79    1.50
   0 -10  -7   25.30    1.55
   0 -10   7   27.47    1.28
   0  10   8   -0.34    0.47
   0  10   8    1.11    0.50
   0  10  -8    0.42    0.46
   0  10   8    0.59    0.41
   0 -10   8    0.16    0.47
   0 -10   8    1.12    0.56
   0 -10   8    0.39    0.28
   0 -10  -8    0.09    0.44
   0 -10  -8   -0.10    0.37
   0  10   9    1.32    0.60
   0  10   9    1.07    0.59
   0  10  -9    1.28    0.56
   0  10   9    0.77    0.46
   0 -10  -9    1.45    0.54
   0 -10   9    0.85    0.66
   0 -10   9    1.13    0.36
   0 -10   9    1.80    0.66
   0 -10  -9    1.14    0.61
   0  10 -10    0.54    0.57
   0  10  10    1.80    0.70
   0  10  10    0.13    0.46
   0  10  10    1.21    0.68
   0 -10  10    0.18    0.58
   0 -10  10    0.75    0.36
   0 -10 -10    1.42    0.73
   0 -10  10   -0.36    0.60
   0  10  11   -0.08    0.53
   0  10  11    0.48    0.56
   0  10  11    0.90    0.64
   0  10 -11    0.43    0.61
   0 -10  11   -0.14    0.60
   0 -10 -11   -0.21    0.59
   0 -10  11    0.05    0.34
   0 -10  11    0.85    0.77
   0  10  12   -0.11    0.58
   0  10  12    0.60    0.66
   0  10 -12    0.67    0.72
   0  10  12   -0.02    0.71
   0 -10  12    1.22    0.44
   0 -10  12    0.56    0.64
   0 -10  12    0.68    0.75
   0 -10 -12    0.29    0.70
   0  10  13   -0.27    0.64
   0  10 -13   -0.23    0.79
   0  10  13    0.74    0.78
   0  10  13    0.04    0.64
   0 -10  13    0.53    0.43
   0 -10 -13    0.88    0.88
   0 -10  13    0.41    0.93
   0  11   0    0.59    0.44
   0  11   0    0.16    0.32
   0 -11   0   -0.41    0.23
   0 -11   0   -0.18    0.26
   0 -11   0    0.17    0.25
   0 -11   0    0.06    0.18
   0  11  -1    0.14    0.36
   0  11  -1    0.17    0.41
   0  11   1    0.31    0.32
   0  11   1    0.17    0.42
   0 -11   1    0.06    0.28
   0 -11  -1    0.23    0.30
   0 -11   1    0.68    0.33
   0 -11  -1    0.35    0.29
   0 -11  -1    0.29    0.22
   0 -11   1    0.43    0.31
   0 -11  -1    0.52    0.27
   0  11  -2   -0.24    0.32
   0  11  -2    0.41    0.42
   0  11   2    0.13    0.27
   0  11   2    0.44    0.27
   0  11   2    0.79    0.49
   0 -11  -2    0.76    0.29
   0 -11  -2    0.36    0.25
   0 -11   2    0.54    0.31
   0 -11   2    0.19    0.27
   0 -11  -2    0.02    0.28
   0 -11   2    0.68    0.37
   0 -11  -2    0.46    0.30
   0  11   3    0.14    0.25
   0  11   3   -0.12    0.26
   0  11  -3    0.20    0.38
   0  11   3    0.30    0.44
   0  11  -3   -0.04    0.38
   0 -11  -3   -0.11    0.20
   0 -11  -3    0.26    0.27
   0 -11   3    0.20    0.35
   0 -11   3    0.44    0.31
   0 -11  -3    1.14    0.40
   0 -11  -3   -0.01    0.28
   0 -11   3    0.16    0.32
   0  11  -4    8.38    1.00
   0  11   4    7.08    0.70
   0  11   4    7.55    0.73
   0  11   4    6.50    0.94
   0  11  -4    8.57    0.93
   0 -11  -4    7.58    0.78
   0 -11  -4    6.78    0.77
   0 -11  -4    7.82    0.72
   0 -11   4    8.20    0.79
   0 -11   4    7.94    0.79
   0 -11   4    7.50    0.68
   0  11  -5    0.52    0.44
   0  11   5    0.42    0.33
   0  11   5    0.50    0.50
   0  11  -5    0.71    0.49
   0  11   5    0.39    0.33
   0 -11  -5    0.37    0.35
   0 -11   5    0.70    0.41
   0 -11   5    0.57    0.30
   0 -11  -5    0.79    0.41
   0 -11   5    0.00    0.37
   0  11  -6    8.37    0.98
   0  11  -6    9.15    1.00
   0  11   6    8.88    0.84
   0  11   6   10.50    1.11
   0  11   6    8.80    0.85
   0 -11   6    8.43    0.89
   0 -11   6    9.62    0.75
   0 -11  -6    9.17    0.92
   0 -11   6    7.65    0.80
   0 -11  -6    8.68    0.92
   0  11  -7    5.86    0.90
   0  11   7    5.99    0.79
   0  11   7    7.27    0.88
   0  11   7    6.76    1.06
   0  11  -7    6.78    0.96
   0 -11  -7    6.51    0.80
   0 -11   7    6.82    0.68
   0 -11   7    6.98    0.86
   0 -11  -7    6.72    0.92
   0  11  -8    0.57    0.53
   0  11   8    0.09    0.41
   0  11   8    0.66    0.62
   0  11  -8    0.15    0.54
   0  11   8    0.24    0.42
   0 -11   8    0.92    0.36
   0 -11  -8    0.50    0.48
   0 -11  -8    0.93    0.56
   0 -11   8    0.32    0.46
   0  11   9    8.49    1.08
   0  11   9   10.12    1.21
   0  11  -9    9.15    1.23
   0  11  -9   10.41    1.22
   0  11   9    7.82    0.96
   0 -11  -9    8.90    1.10
   0 -11   9    8.72    0.81
   0 -11   9    9.25    1.07
   0 -11   9   10.30    1.22
   0 -11  -9    8.32    0.98
   0  11  10   13.26    1.38
   0  11  10   10.59    1.18
   0  11  10   13.66    1.24
   0  11 -10    9.85    1.21
   0  11 -10   10.95    1.33
   0 -11 -10   10.35    1.26
   0 -11  10   11.76    0.93
   0 -11  10   13.18    1.29
   0 -11  10   11.46    1.37
   0  11 -11    5.79    1.13
   0  11  11    5.53    1.06
   0  11  11    6.77    1.03
   0  11  11    4.16    1.04
   0 -11  11    5.51    0.75
   0 -11  11    7.06    1.30
   0 -11  11    5.48    1.05
   0 -11 -11    3.41    0.93
   0  11 -12    9.06    1.48
   0  11  12   14.23    1.66
   0  11  12   11.05    1.30
   0  11  12   14.79    1.59
   0 -11  12   10.18    1.41
   0 -11 -12    8.84    1.46
   0 -11  12   10.94    1.00
   0 -11  12   10.04    1.51
   0  11  13    1.10    0.71
   0  11 -13    0.07    0.89
   0  11  13    0.02    0.84
   0  11  13   -0.34    0.81
   0  12   0    4.61    0.92
   0  12   0    2.32    0.52
   0 -12   0    2.39    0.46
   0 -12   0    1.98    0.48
   0 -12   0    2.25    0.54
   0  12   1   17.09    1.08
   0  12  -1   13.37    1.28
   0  12  -1   17.81    1.20
   0  12   1   16.81    1.46
   0 -12  -1   15.96    1.14
   0 -12  -1   15.47    1.16
   0 -12   1   15.29    1.10
   0 -12  -1   16.67    0.98
   0 -12   1   14.44    0.98
   0 -12   1   14.00    1.00
   0 -12  -1   16.74    1.10
   0  12  -2    1.42    0.54
   0  12   2    0.71    0.52
   0  12  -2    0.87    0.55
   0  12   2    0.02    0.30
   0 -12  -2    0.37    0.34
   0 -12  -2    0.99    0.32
   0 -12  -2    0.57    0.37
   0 -12   2    1.07    0.39
   0 -12   2    0.76    0.40
   0 -12   2    1.09    0.39
   0 -12  -2    0.73    0.32
   0  12   3    9.39    1.21
   0  12  -3    6.32    0.98
   0  12  -3    8.15    1.02
   0  12   3    6.96    0.72
   0 -12   3    8.15    0.80
   0 -12  -3    7.99    0.83
   0 -12   3    7.72    0.83
   0 -12  -3    6.67    0.65
   0 -12   3    5.98    0.69
   0 -12  -3    7.75    0.64
   0 -12  -3    7.02    0.78
   0  12   4   -0.44    0.47
   0  12  -4   -0.72    0.33
   0  12  -4   -0.10    0.41
   0  12   4    0.25    0.33
   0  12   4    0.23    0.31
   0 -12   4    0.00    0.39
   0 -12  -4    0.13    0.32
   0 -12   4    0.19    0.33
   0 -12   4   -0.26    0.25
   0 -12  -4    0.15    0.37
   0  12   5   25.37    1.78
   0  12  -5   24.77    1.68
   0  12   5   26.79    1.42
   0  12   5   26.75    1.44
   0  12  -5   28.08    1.70
   0 -12  -5   23.75    1.46
   0 -12  -5   24.94    1.42
   0 -12   5   24.02    1.46
   0 -12   5   25.20    1.33
   0 -12   5   26.22    1.52
   0  12  -6    2.03    0.67
   0  12   6    1.02    0.68
   0  12   6    2.02    0.55
   0  12   6    2.17    0.55
   0  12  -6    2.06    0.63
   0 -12   6    1.02    0.38
   0 -12  -6    1.36    0.55
   0 -12  -6    0.68    0.49
   0 -12   6    0.92    0.50
   0 -12   6    0.99    0.47
   0  12  -7    8.36    1.08
   0  12   7    9.41    1.23
   0  12   7    8.92    0.94
   0  12   7    9.64    0.94
   0  12  -7    6.94    1.13
   0 -12   7    9.79    1.04
   0 -12  -7    9.62    1.02
   0 -12   7   10.59    0.86
   0 -12  -7    9.31    1.05
   0  12   8    1.62    0.77
   0  12  -8   -0.11    0.50
   0  12   8   -0.34    0.44
   0  12  -8    0.05    0.55
   0  12   8    0.98    0.51
   0 -12   8   -0.03    0.48
   0 -12  -8    0.21    0.54
   0 -12   8    0.18    0.36
   0 -12  -8    0.42    0.48
   0  12  -9    0.50    0.62
   0  12   9    0.17    0.62
   0  12   9    1.42    0.65
   0  12  -9    0.64    0.65
   0  12   9    0.74    0.51
   0 -12   9    1.39    0.45
   0 -12  -9    0.92    0.54
   0 -12  -9    0.95    0.67
   0 -12   9    1.19    0.65
   0  12 -10    2.01    0.77
   0  12  10    4.04    0.91
   0  12  10    4.06    1.02
   0  12 -10    2.36    0.91
   0  12  10    1.90    0.67
   0 -12  10    2.25    0.77
   0 -12 -10    3.38    0.90
   0 -12  10    3.13    0.59
   0  12  11    0.37    0.75
   0  12  11    0.55    0.62
   0  12  11   -0.17    0.55
   0  12 -11    0.83    0.83
   0  12 -11    0.23    0.68
   0 -12 -11    1.01    0.77
   0 -12  11    0.22    0.71
   0 -12  11    0.83    0.47
   0  12  12    1.53    0.74
   0  12 -12    0.15    0.81
   0  12  12    0.09    0.73
   0  12 -12    0.65    0.87
   0  12  12   -0.21    0.77
   0 -12  12    1.59    0.54
   0 -12 -12    0.40    0.87
   0 -12  12    0.81    0.82
   0  13   0    0.40    0.53
   0  13   0    0.35    0.35
   0 -13   0    0.26    0.34
   0 -13   0   -0.30    0.29
   0 -13   0    0.41    0.41
   0  13   1   12.37    1.30
   0  13  -1   13.25    1.33
   0  13  -1   13.71    1.13
   0  13   1   15.50    1.06
   0 -13   1   15.04    1.04
   0 -13  -1   15.62    1.09
   0 -13   1   13.60    1.04
   0 -13  -1   14.28    0.96
   0 -13  -1   13.47    1.08
   0 -13   1   14.43    1.11
   0  13  -2    4.85    0.95
   0  13   2    4.12    0.93
   0  13   2    3.77    0.62
   0  13  -2    8.10    0.95
   0 -13  -2    5.65    0.83
   0 -13   2    4.82    0.74
   0 -13   2    5.07    0.72
   0 -13  -2    5.47    0.76
   0 -13   2    5.05    0.79
   0 -13  -2    5.62    0.62
   0  13  -3   30.68    1.97
   0  13  -3   36.46    2.03
   0  13   3   33.70    1.65
   0  13   3   38.59    2.29
   0 -13   3   33.49    1.75
   0 -13   3   33.68    1.79
   0 -13  -3   35.12    1.53
   0 -13  -3   31.81    1.54
   0 -13   3   32.96    1.65
   0 -13  -3   33.68    1.76
   0 -13  -3   33.45    1.81
   0  13   4    1.85    0.83
   0  13  -4    3.67    0.85
   0  13   4    2.66    0.54
   0  13  -4    1.64    0.65
   0 -13  -4    2.45    0.52
   0 -13   4    2.88    0.54
   0 -13   4    2.61    0.59
   0 -13  -4    2.96    0.64
   0 -13   4    2.81    0.63
   0  13  -5    6.23    0.98
   0  13  -5    4.53    0.89
   0  13   5    5.46    0.72
   0  13   5    3.05    0.93
   0 -13   5    3.88    0.70
   0 -13   5    3.06    0.67
   0 -13   5    3.15    0.56
   0 -13  -5    3.95    0.73
   0 -13  -5    4.93    0.72
   0  13  -6    0.82    0.59
   0  13   6    0.19    0.64
   0  13   6    0.52    0.45
   0  13  -6   -0.01    0.48
   0 -13   6    0.08    0.34
   0 -13   6    0.17    0.41
   0 -13  -6    0.03    0.40
   0 -13  -6    0.55    0.49
   0 -13   6    0.91    0.57
   0  13  -7    2.86    0.85
   0  13   7    2.77    0.65
   0  13  -7    2.19    0.73
   0  13   7    4.47    1.03
   0 -13   7    2.20    0.70
   0 -13   7    1.75    0.47
   0 -13  -7    1.74    0.62
   0 -13  -7    1.40    0.64
   0  13   8    4.31    0.82
   0  13   8    5.88    1.16
   0  13  -8    4.11    0.91
   0  13  -8    4.59    1.01
   0 -13  -8    4.30    0.85
   0 -13   8    4.50    0.90
   0 -13  -8    3.19    0.79
   0 -13   8    5.08    0.74
   0  13  -9    0.69    0.72
   0  13   9    1.32    0.67
   0  13   9    0.85    0.84
   0  13  -9    1.55    0.78
   0 -13   9    1.36    0.68
   0 -13  -9    0.60    0.70
   0 -13  -9    1.71    0.64
   0 -13   9    1.33    0.49
   0  13 -10    7.75    1.38
   0  13 -10    7.87    1.28
   0  13  10    7.58    1.31
   0  13  10    7.33    1.16
   0 -13  10    7.36    1.20
   0 -13 -10    9.41    1.35
   0 -13  10    7.98    0.92
   0  13 -11    0.71    0.82
   0  13 -11    0.94    0.82
   0  13  11    0.57    0.64
   0  13  11    2.40    1.08
   0 -13  11    1.36    0.55
   0 -13  11    0.76    0.78
   0 -13 -11    1.71    0.92
   0  13  12    6.15    1.39
   0  13 -12    4.30    1.19
   0  13  12    6.60    1.26
   0 -13  12    4.96    1.16
   0 -13 -12    7.30    1.42
   0  14   0   29.79    1.67
   0  14   0   30.85    2.05
   0 -14   0   33.04    1.72
   0 -14   0   30.56    1.59
   0 -14   0   33.44    1.80
   0  14   1    1.35    0.45
   0  14   1    1.87    0.72
   0  14  -1    0.81    0.46
   0  14  -1    1.63    0.75
   0 -14  -1    1.22    0.52
   0 -14  -1    0.95    0.46
   0 -14   1    1.13    0.52
   0 -14   1    1.34    0.49
   0 -14  -1    1.04    0.41
   0 -14   1    0.91    0.44
   0  14   2   13.84    1.45
   0  14   2   14.49    1.05
   0  14  -2   12.80    1.36
   0  14  -2   15.45    1.24
   0 -14  -2   13.04    1.14
   0 -14   2   14.04    1.16
   0 -14   2   12.84    1.06
   0 -14  -2   17.08    1.22
   0 -14  -2   14.96    1.02
   0 -14   2   13.74    1.07
   0  14   3    1.71    0.81
   0  14  -3    1.77    0.63
   0  14   3    0.86    0.43
   0  14  -3    0.59    0.58
   0 -14   3    1.37    0.52
   0 -14   3    1.85    0.56
   0 -14   3    1.71    0.50
   0 -14  -3    0.94    0.51
   0  14   4    9.15    0.87
   0  14  -4    8.56    1.19
   0  14  -4    8.71    1.16
   0  14   4   10.11    1.34
   0 -14   4   10.41    0.94
   0 -14  -4    8.96    1.00
   0 -14   4    9.68    1.05
   0 -14  -4    8.72    0.85
   0 -14   4    9.24    1.04
   0  14  -5    0.90    0.63
   0  14   5    0.14    0.63
   0  14   5    0.55    0.45
   0  14  -5    1.23    0.69
   0 -14  -5    1.94    0.56
   0 -14   5    0.73    0.57
   0 -14   5    1.86    0.56
   0 -14   5    1.25    0.48
   0 -14  -5    1.29    0.54
   0  14  -6    0.37    0.58
   0  14   6   -0.56    0.65
   0  14  -6    0.28    0.58
   0  14   6    1.11    0.51
   0 -14   6    1.17    0.46
   0 -14   6    1.06    0.65
   0 -14  -6   -0.41    0.42
   0 -14   6    0.38    0.45
   0 -14  -6    0.67    0.50
   0  14  -7   -0.71    0.48
   0  14   7   -1.39    0.45
   0  14   7    0.43    0.49
   0  14  -7    0.13    0.64
   0 -14   7    0.00    0.52
   0 -14  -7   -0.02    0.49
   0 -14   7    0.03    0.37
   0 -14  -7    0.36    0.58
   0  14   8   -0.07    0.75
   0  14  -8   -0.03    0.56
   0  14  -8    0.21    0.69
   0  14   8   -0.20    0.54
   0 -14  -8    0.38    0.55
   0 -14   8    0.48    0.43
   0 -14   8    0.31    0.65
   0 -14  -8   -0.19    0.55
   0  14  -9    7.54    1.34
   0  14   9    9.72    1.20
   0  14  -9    8.77    1.36
   0  14   9    8.00    1.38
   0 -14  -9   10.42    1.21
   0 -14   9    7.51    1.22
   0 -14   9   10.28    0.99
   0 -14  -9    9.58    1.32
   0  14  10    0.21    0.65
   0  14  10    1.17    0.96
   0  14 -10   -0.14    0.76
   0  14 -10    0.48    0.85
   0 -14 -10    0.80    0.76
   0 -14  10   -0.08    0.60
   0 -14  10    0.16    0.45
   0  14 -11    4.93    1.21
   0  14  11    6.19    1.15
   0  14  11    7.70    1.45
   0  14 -11    4.84    1.22
   0 -14 -11    4.55    1.06
   0 -14  11    5.27    0.81
   0 -14  11    6.76    1.23
   0  15   0    0.33    0.40
   0  15   0    0.68    0.60
   0 -15   0   -0.04    0.47
   0 -15   0    0.14    0.40
   0 -15   0   -0.30    0.40
   0  15  -1   -0.09    0.37
   0  15   1    0.80    0.44
   0  15  -1    0.70    0.61
   0  15   1    0.65    0.63
   0 -15  -1   -0.22    0.45
   0 -15  -1    0.32    0.39
   0 -15   1   -0.03    0.41
   0 -15  -1    0.04    0.42
   0 -15   1    0.93    0.46
   0 -15   1   -0.16    0.41
   0  15   2    5.10    1.07
   0  15   2    6.15    0.76
   0  15  -2    5.22    1.05
   0  15  -2    3.21    0.73
   0 -15   2    4.59    0.82
   0 -15  -2    4.52    0.85
   0 -15   2    3.73    0.68
   0 -15  -2    4.58    0.68
   0 -15  -2    4.51    0.78
   0 -15   2    5.55    0.85
   0  15  -3    6.64    0.98
   0  15   3    6.14    0.78
   0  15   3    6.39    1.20
   0  15  -3    7.00    1.19
   0 -15   3    7.68    1.01
   0 -15   3    6.77    0.87
   0 -15  -3    7.00    0.95
   0 -15   3    5.52    0.83
   0  15   4    4.35    1.12
   0  15   4    4.41    0.71
   0  15  -4    3.76    0.94
   0  15  -4    4.78    1.07
   0 -15  -4    4.36    0.81
   0 -15   4    3.74    0.76
   0 -15   4    5.27    0.89
   0 -15   4    4.21    0.73
   0  15   5    8.00    0.90
   0  15   5    8.00    1.39
   0  15  -5    8.90    1.28
   0  15  -5   10.35    1.35
   0 -15  -5   10.14    1.11
   0 -15   5    9.74    0.98
   0 -15   5    8.31    1.07
   0 -15   5    8.22    1.05
   0  15  -6    2.18    0.81
   0  15   6    0.97    0.53
   0  15   6    0.40    0.81
   0  15  -6    0.04    0.63
   0 -15   6    0.13    0.49
   0 -15  -6    0.59    0.55
   0 -15   6    1.26    0.54
   0 -15   6    0.91    0.61
   0 -15  -6    0.23    0.46
   0  15   7    9.57    1.59
   0  15  -7    8.87    1.34
   0  15  -7    8.08    1.31
   0  15   7    8.07    1.00
   0 -15   7    6.99    1.13
   0 -15  -7    6.10    1.01
   0 -15   7    9.08    0.98
   0 -15  -7    8.64    1.10
   0  15   8    0.35    0.78
   0  15  -8    0.77    1.21
   0  15  -8   -0.20    0.73
   0  15   8   -0.18    0.52
   0 -15  -8   -0.63    0.52
   0 -15  -8    0.10    0.60
   0 -15   8   -0.04    0.43
   0 -15   8    0.01    0.68
   0  15   9    4.42    1.38
   0  15  -9    3.34    1.03
   0  15   9    3.03    1.07
   0 -15  -9    4.28    1.00
   0 -15  -9    6.38    1.08
   0 -15   9    3.72    0.73
   0 -15   9    5.97    1.13
   0  15  10    1.34    1.13
   0  15 -10   -0.30    0.87
   0 -15  10    0.18    0.81
   0 -15 -10    1.61    0.87
   0 -15  10    1.05    0.57
   0  15  11    3.48    1.23
   0 -15 -11    5.22    1.26
   0  16   0   56.60    3.10
   0 -16   0   61.36    2.63
   0 -16   0   60.63    2.74
   0 -16   0   61.82    2.89
   0  16   1    2.62    0.94
   0  16  -1    0.94    0.77
   0 -16  -1    1.81    0.57
   0 -16  -1    1.61    0.63
   0 -16  -1    1.74    0.62
   0 -16   1    2.22    0.71
   0 -16   1    1.54    0.55
   0 -16   1    1.59    0.55
   0  16   2   26.26    2.16
   0  16  -2   24.80    2.03
   0 -16  -2   26.99    1.79
   0 -16  -2   30.69    1.61
   0 -16   2   29.68    1.85
   0 -16   2   33.72    1.79
   0 -16   2   31.85    1.77
   0  16   3    7.75    1.37
   0  16  -3    4.60    1.11
   0 -16   3    5.73    0.93
   0 -16   3    3.96    0.72
   0 -16  -3    4.54    0.93
   0 -16   3    5.94    0.92
   0  16  -4    0.94    0.78
   0  16   4    1.97    0.92
   0 -16   4    0.95    0.53
   0 -16  -4    0.95    0.59
   0 -16   4    1.10    0.62
   0 -16   4    1.14    0.63
   0  16  -5   10.26    1.52
   0  16   5   10.48    1.59
   0 -16   5   11.27    1.12
   0 -16  -5   10.31    1.19
   0 -16   5   10.70    1.21
   0 -16   5   11.95    1.32
   0  16  -6   -0.01    0.74
   0  16   6    1.20    0.86
   0 -16   6    0.02    0.52
   0 -16   6    0.88    0.52
   0 -16   6   -0.13    0.55
   0 -16  -6   -0.17    0.59
   0  16   7    0.04    0.91
   0  16  -7    1.32    0.92
   0 -16   7    1.34    0.58
   0 -16   7    1.23    0.78
   0 -16  -7    0.62    0.68
   0  16  -8    0.36    0.79
   0  16   8    0.95    1.09
   0 -16  -8    1.36    0.82
   0 -16  -8    3.22    1.03
   0 -16   8    2.67    0.68
   0 -16   8    3.00    0.97
   0  16   9   -0.70    0.90
   0  16  -9    0.23    0.77
   0 -16  -9    0.14    0.74
   0 -16  -9   -0.21    0.67
   0 -16   9    0.13    0.48
   0 -16   9   -0.40    0.66
   0  16  10    3.50    1.35
   0 -16  10    5.48    1.24
   0 -16 -10    4.75    1.14
   0  17   0   -0.01    0.68
   0 -17   0   -1.22    0.49
   0 -17   0    0.31    0.42
   0 -17   0    0.10    0.49
   0  17   1    0.57    0.71
   0  17  -1   -0.08    0.62
   0 -17   1    0.66    0.61
   0 -17  -1    0.18    0.44
   0 -17   1   -0.26    0.47
   0 -17  -1   -0.75    0.49
   0 -17  -1   -0.29    0.44
   0 -17   1   -0.65    0.44
   0  17  -2    0.64    0.73
   0  17   2    0.34    0.67
   0 -17   2   -0.22    0.50
   0 -17   2    0.15    0.59
   0 -17  -2   -0.04    0.59
   0 -17   2   -0.76    0.47
   0  17   3    0.18    0.70
   0  17  -3   -0.80    0.58
   0 -17  -3    0.32    0.56
   0 -17   3    0.09    0.51
   0 -17   3    0.26    0.49
   0 -17   3    1.19    0.64
   0  17   4    2.54    1.08
   0  17  -4    1.25    0.90
   0 -17   4    2.04    0.65
   0 -17   4    0.96    0.67
   0 -17   4    1.18    0.65
   0 -17  -4    1.15    0.71
   0  17  -5    6.67    1.36
   0  17   5    7.34    1.47
   0 -17   5    5.73    1.02
   0 -17  -5    6.25    1.08
   0 -17   5    3.52    0.92
   0 -17   5    4.46    0.84
   0  17   6    9.57    1.71
   0  17  -6   10.62    1.52
   0 -17   6   10.56    1.16
   0 -17  -6   10.07    1.35
   0 -17   6    9.95    1.52
   0 -17   6   10.23    1.40
   0  17  -7   11.39    1.63
   0  17   7   11.09    1.89
   0 -17   7   10.07    1.17
   0 -17  -7    8.64    1.23
   0 -17   7   11.17    1.38
   0  17   8   17.24    2.28
   0  17  -8   21.14    2.16
   0 -17  -8   21.48    1.80
   0 -17   8   20.90    1.54
   0 -17   8   22.87    1.97
   0  17   9    7.03    1.77
   0  17  -9    6.02    1.43
   0 -17   9    8.14    1.39
   0 -17  -9   10.82    1.43
   0 -17   9   10.92    1.25
   0  18   0    6.20    1.33
   0 -18   0    5.17    0.92
   0 -18   0    4.09    0.84
   0 -18   0    5.05    1.00
   0  18  -1   35.22    2.48
   0  18   1   30.83    2.30
   0 -18   1   32.82    1.94
   0 -18  -1   32.54    2.14
   0 -18   1   33.52    2.16
   0 -18  -1   32.40    1.86
   0 -18   1   29.19    1.93
   0  18  -2    7.50    1.38
   0  18   2    6.69    1.31
   0 -18   2    7.90    1.12
   0 -18   2    7.05    1.15
   0 -18   2    8.05    1.15
   0 -18  -2    7.37    1.15
   0  18  -3   20.81    2.03
   0  18   3   27.66    2.24
   0 -18   3   25.28    1.88
   0 -18  -3   22.12    1.83
   0 -18   3   21.97    1.72
   0 -18   3   25.21    1.72
   0  18   4    4.47    1.27
   0  18  -4    2.90    1.07
   0 -18   4    5.82    1.07
   0 -18   4    5.05    1.02
   0 -18   4    5.23    0.89
   0 -18  -4    5.01    0.99
   0  18  -5    9.34    1.64
   0  18   5   14.10    1.99
   0 -18  -5   10.25    1.34
   0 -18   5    9.14    1.29
   0 -18   5   10.69    1.29
   0 -18   5   11.02    1.26
   0  18  -6    3.16    1.12
   0  18   6    4.92    1.47
   0 -18   6    4.70    0.92
   0 -18   6    4.47    1.00
   0 -18  -6    4.09    0.96
   0  18   7    6.24    1.67
   0  18  -7    4.17    1.18
   0 -18   7    5.28    0.92
   0 -18  -7    5.82    1.18
   0 -18   7    4.10    1.07
   0  18   8    2.00    1.32
   0  18  -8    5.06    1.37
   0 -18   8    5.91    1.20
   0 -18  -8    5.71    1.13
   0 -18   8    5.00    0.92
   0  19   0    0.63    0.86
   0 -19   0    0.29    0.65
   0 -19   0    0.29    0.58
   0 -19   0   -0.20    0.55
   0  19   1    1.31    0.91
   0  19  -1    2.08    0.93
   0 -19   1    1.70    0.68
   0 -19   1   -0.28    0.59
   0 -19   1    0.62    0.75
   0 -19  -1    1.68    0.78
   0  19  -2    0.77    0.81
   0  19   2    0.72    0.82
   0 -19  -2    0.38    0.64
   0 -19   2    0.59    0.63
   0 -19   2    0.75    0.66
   0 -19   2    0.25    0.57
   0  19  -3    1.11    0.95
   0  19   3    0.10    0.85
   0 -19   3    0.69    0.67
   0 -19  -3    0.38    0.64
   0 -19   3   -0.38    0.53
   0 -19   3    0.59    0.69
   0  19   4    2.71    1.13
   0  19  -4    2.84    1.17
   0 -19   4    3.32    0.94
   0 -19   4    2.32    0.79
   0 -19  -4    2.19    0.94
   0 -19   4    3.01    0.89
   0  19  -5    1.00    1.07
   0  19   5    0.74    0.88
   0 -19   5    1.93    0.83
   0 -19   5   -0.13    0.75
   0 -19   5    0.32    0.62
   0 -19  -5   -0.87    0.59
   0  19  -6   26.30    2.37
   0  19   6   21.52    2.39
   0 -19   6   25.04    2.00
   0 -19  -6   30.45    2.14
   0 -19   6   28.14    1.90
   0  19  -7    0.83    1.19
   0  19   7    0.52    1.14
   0 -19  -7    1.01    0.88
   0 -19   7    0.12    0.75
   0 -19   7    0.21    0.59
   0  20   0   10.57    1.68
   0 -20   0   10.12    1.42
   0  20  -1   42.67    2.86
   0  20   1   36.56    2.65
   0 -20  -1   36.86    2.45
   0 -20   1   42.66    2.36
   0 -20   1   40.40    2.53
   0 -20   1   42.40    2.43
   0  20   2    4.05    1.21
   0  20  -2    6.52    1.47
   0 -20   2    5.20    1.03
   0 -20  -2    6.16    1.26
   0 -20   2    2.74    0.90
   0 -20   2    6.39    1.25
   0  20  -3   30.97    2.62
   0  20   3   36.15    2.71
   0 -20   3   34.90    2.30
   0 -20   3   31.16    2.15
   0 -20  -3   32.54    2.33
   0 -20   3   30.72    2.12
   0  20   4    2.80    1.23
   0  20  -4    1.33    1.01
   0 -20   4    0.67    0.65
   0 -20  -4    0.44    0.76
   0 -20   4    0.92    0.79
   0 -20   4    0.15    0.77
   0  20   5   23.91    2.40
   0  20  -5   25.28    2.41
   0 -20  -5   21.58    2.06
   0 -20   5   24.88    1.87
   0 -20   5   23.50    1.94
   0 -20   5   23.02    2.02
   0  20   6    3.78    1.48
   0 -20   6    6.18    1.19
   0 -20  -6    5.25    1.40
   0  21   0   -0.18    0.87
   0 -21   0    0.15    0.72
   0  21  -1    0.74    0.91
   0  21   1    0.46    0.86
   0 -21  -1    0.43    0.77
   0 -21   1    0.63    0.82
   0 -21   1   -0.28    0.73
   0  21  -2    4.46    1.32
   0  21   2    4.78    1.38
   0 -21   2    5.09    1.09
   0 -21  -2    4.47    1.17
   0 -21   2    5.58    1.29
   0 -21   2    3.41    0.94
   0  21  -3    7.34    1.58
   0  21   3    7.87    1.49
   0 -21   3    8.05    1.27
   0 -21   3    7.68    1.44
   0 -21   3    6.13    1.22
   0 -21  -3    6.61    1.30
   0  21   4    9.16    1.66
   0 -21   4   13.69    1.69
   0 -21   4   15.10    1.64
   0 -21   4   14.04    1.70
   1   0 -15   -0.34    0.77
  -1   0  15    0.14    0.80
   1   0 -14    6.47    1.17
   1   0 -14    9.08    1.24
  -1   0  14    6.07    1.10
  -1   0  13    0.39    0.64
  -1   0  13    0.24    0.64
  -1   0  13   -0.02    0.39
   1   0 -13   -0.17    0.54
  -1   0  12   14.08    1.00
  -1   0  12   14.19    1.43
   1   0 -12   12.06    1.27
  -1   0  12   14.13    1.23
  -1   0  11   -0.31    0.38
  -1   0  11    0.34    0.49
  -1   0  11    0.62    0.32
   1   0 -11    0.09    0.49
  -1   0  10   56.39    2.10
   1   0 -10   54.78    2.44
  -1   0  10   55.06    2.42
  -1   0  10   57.28    2.58
  -1   0   9    0.05    0.21
  -1   0   9    0.18    0.34
   1   0  -9    0.27    0.35
  -1   0   9   -0.14    0.36
  -1   0   8  220.37    6.70
   1   0  -8  229.38    6.71
  -1   0   8  223.66    7.01
  -1   0   8  211.84    7.08
   1   0  -8  206.82    7.00
  -1   0   8  215.09    6.69
   1   0  -7    0.57    0.21
  -1   0   7    0.33    0.27
  -1   0   7    0.37    0.17
  -1   0   7    0.54    0.31
   1   0  -7    0.51    0.29
  -1   0   7    0.23    0.14
  -1   0   7    0.09    0.14
  -1   0   6  433.98   12.94
   1   0  -6  445.67   13.24
  -1   0   6  421.31   13.26
   1   0  -6  455.10   13.01
  -1   0   6  435.36   13.19
  -1   0   6  438.69   13.00
  -1   0   6  435.15   12.96
   1   0  -5    0.46    0.15
  -1   0   5    0.09    0.16
   1   0  -5    0.47    0.23
  -1   0   5    0.35    0.12
  -1   0   5    0.18    0.12
  -1   0   5    0.27    0.22
  -1   0   5    0.28    0.10
  -1   0   4  130.90    4.03
  -1   0   4  130.90    4.20
   1   0  -4  137.85    4.05
  -1   0   4  131.01    3.98
  -1   0   4  129.19    4.14
  -1   0   4  130.73    3.97
   1   0  -4  139.01    4.20
  -1   0   3   -0.05    0.10
   1   0  -3    0.38    0.11
  -1   0   3    0.16    0.06
  -1   0   3    0.28    0.13
  -1   0   3    0.11    0.05
   1   0  -3    0.47    0.14
  -1   0   3    0.21    0.09
  -1   0   2    9.81    0.37
  -1   0   2    9.56    0.31
   1   0  -2    9.69    0.38
  -1   0   2    9.98    0.44
  -1   0   2    9.41    0.32
  -1   0   2    9.07    0.40
  -1   0   1    0.04    0.04
  -1   0   1    0.16    0.06
  -1   0   1    0.09    0.05
  -1   0   1    0.23    0.05
   1   0  -1    0.11    0.04
  -1   0   1    0.07    0.04
   1   0   1    0.37    0.07
   1   0   1    0.22    0.06
   1   0   1    0.07    0.04
  -1   0  -1    0.14    0.04
  -1   0  -1    0.08    0.06
   1   0   1    0.38    0.07
  -1   0  -2    7.29    0.38
   1   0   2    6.87    0.32
   1   0   2    8.04    0.35
   1   0   2    8.17    0.39
   1   0   2    7.68    0.37
   1   0   2    7.40    0.32
  -1   0  -2    7.82    0.27
   1   0   3    0.25    0.14
   1   0   3    0.02    0.11
   1   0   3   -0.01    0.07
  -1   0  -3    0.09    0.12
   1   0   3    0.23    0.10
   1   0   3   -0.04    0.07
  -1   0  -3    0.09    0.06
   1   0   4  109.42    3.50
   1   0   4  109.18    3.40
   1   0   4  111.56    3.56
   1   0   4  108.39    3.36
  -1   0  -4  108.46    3.50
   1   0   4  105.79    3.37
  -1   0  -4  113.44    3.31
   1   0   5    0.09    0.19
   1   0   5    0.00    0.13
   1   0   5    0.30    0.13
   1   0   5    0.02    0.19
  -1   0  -5    0.08    0.09
  -1   0  -5    0.16    0.19
   1   0   5    0.16    0.12
   1   0   6  335.97   10.21
   1   0   6  326.22    9.94
   1   0   6  326.75    9.90
  -1   0  -6  332.99   10.14
   1   0   6  320.45    9.92
   1   0   6  330.59   10.12
  -1   0  -6  344.66    9.83
  -1   0  -7    0.67    0.31
   1   0   7    0.02    0.17
   1   0   7    0.50    0.30
   1   0   7    0.23    0.18
   1   0   7    0.00    0.26
  -1   0  -7    0.30    0.15
   1   0   7   -0.11    0.15
   1   0   8   97.45    3.30
  -1   0  -8   93.06    3.52
   1   0   8  100.35    3.56
   1   0   8  101.97    3.30
   1   0   8  103.40    3.67
   1   0   9   -0.03    0.35
   1   0   9   -0.10    0.29
  -1   0  -9    0.45    0.37
   1   0   9    0.20    0.25
  -1   0 -10   20.93    1.32
   1   0  10   21.05    1.36
   1   0  10   18.87    1.06
   1   0  10   18.82    1.38
   1   0  11    0.03    0.47
   1   0  11   -0.02    0.42
  -1   0 -11    0.10    0.50
   1   0  11    0.27    0.33
  -1   0 -12    7.75    1.15
   1   0  12    6.80    0.80
   1   0  12    6.99    1.07
  -1   0 -12    7.84    1.10
   1   0  12    4.82    0.95
   1   0  13    0.06    0.55
  -1   0 -13   -0.35    0.60
   1   0  13    0.39    0.42
  -1   0 -13    0.02    0.54
  -1   0 -14    7.03    1.21
   1   0  14    5.76    0.83
   1   0  14    7.98    1.27
  -1   0 -14    8.10    1.35
   1   1 -15   25.69    2.09
  -1   1  15   28.52    2.16
  -1  -1  15   26.42    2.04
   1  -1 -15   26.77    2.07
  -1   1  14   11.61    1.44
   1   1 -14   10.00    1.47
   1   1 -14   10.16    1.40
  -1   1  14   13.84    1.58
  -1   1  14   10.34    1.08
   1  -1 -14    9.96    1.30
  -1  -1  14   12.55    1.46
  -1  -1  14   11.17    1.03
   1   1 -13   14.19    1.36
  -1   1  13   17.06    1.20
  -1   1  13   13.39    1.48
   1   1 -13   14.54    1.42
  -1   1  13   18.07    1.54
   1  -1 -13   17.03    1.48
  -1  -1  13   17.96    1.52
   1   1 -12    1.56    0.61
  -1   1  12    1.45    0.66
  -1   1  12    0.94    0.62
  -1   1  12    2.01    0.49
  -1  -1  12    0.76    0.62
  -1  -1  12    1.34    0.43
  -1  -1  12    0.43    0.62
   1  -1 -12    0.67    0.56
  -1   1  11    3.03    0.70
  -1   1  11    1.72    0.63
  -1   1  11    2.45    0.47
   1   1 -11    2.75    0.69
  -1  -1  11    2.44    0.45
  -1  -1  11    3.28    0.76
  -1  -1  11    3.95    0.73
   1  -1 -11    2.43    0.65
   1   1 -10    0.29    0.44
  -1   1  10    0.46    0.30
  -1   1  10    1.52    0.52
  -1   1  10    0.88    0.50
   1  -1 -10    0.84    0.47
  -1  -1  10    0.55    0.45
  -1  -1  10    1.04    0.30
  -1  -1  10    1.70    0.55
  -1   1   9    1.10    0.44
  -1   1   9    0.71    0.26
  -1   1   9    0.64    0.41
   1   1  -9    1.07    0.41
  -1  -1   9    0.43    0.23
  -1  -1   9    0.45    0.39
  -1  -1   9    0.43    0.38
   1  -1  -9    0.21    0.36
  -1  -1   9    0.75    0.30
  -1   1   8    2.89    0.38
   1   1  -8    4.41    0.56
  -1   1   8    2.75    0.34
  -1   1   8    2.93    0.56
   1   1  -8    3.57    0.39
  -1   1   8    3.27    0.54
  -1  -1   8    3.46    0.59
   1  -1  -8    3.68    0.42
  -1  -1   8    3.16    0.54
  -1  -1   8    3.43    0.42
  -1  -1   8    3.06    0.35
   1  -1  -8    2.72    0.51
  -1   1   7    3.10    0.33
  -1   1   7    3.59    0.32
  -1   1   7    3.99    0.37
  -1   1   7    3.14    0.45
   1   1  -7    4.30    0.37
   1   1  -7    3.60    0.52
  -1   1   7    3.39    0.51
  -1  -1   7    3.06    0.36
  -1  -1   7    3.76    0.32
  -1  -1   7    3.90    0.30
   1  -1  -7    3.08    0.36
   1  -1  -7    4.48    0.54
  -1  -1   7    3.80    0.47
  -1  -1   7    3.46    0.55
  -1   1   6    4.22    0.49
  -1   1   6    4.75    0.36
   1   1  -6    4.89    0.36
  -1   1   6    4.41    0.34
  -1   1   6    4.65    0.32
  -1   1   6    4.51    0.46
   1   1  -6    4.36    0.46
  -1  -1   6    4.33    0.30
  -1  -1   6    4.81    0.30
   1  -1  -6    4.96    0.39
  -1  -1   6    4.53    0.49
  -1  -1   6    5.26    0.47
  -1  -1   6    5.25    0.40
   1  -1  -6    4.54    0.49
   1   1  -5   29.28    1.04
  -1   1   5   29.25    1.19
  -1   1   5   27.22    0.99
   1   1  -5   29.19    1.20
  -1   1   5   30.45    1.26
  -1   1   5   28.14    1.03
  -1   1   5   27.85    1.04
  -1  -1   5   28.79    0.96
  -1  -1   5   29.17    0.98
   1  -1  -5   28.69    1.24
   1  -1  -5   30.33    1.09
  -1  -1   5   28.97    1.19
  -1  -1   5   28.56    1.10
  -1  -1   5   27.95    1.23
  -1   1   4   15.07    0.57
  -1   1   4   15.26    0.70
  -1   1   4   15.35    0.61
   1   1  -4   15.76    0.62
  -1   1   4   15.73    0.61
  -1   1   4   14.83    0.75
   1   1  -4   16.33    0.73
  -1  -1   4   15.75    0.66
  -1  -1   4   15.55    0.72
  -1  -1   4   15.09    0.53
  -1  -1   4   16.14    0.76
   1  -1  -4   13.95    0.73
   1  -1  -4   15.83    0.65
  -1  -1   4   15.92    0.54
  -1   1   3  153.39    4.83
  -1   1   3  154.41    4.69
  -1   1   3  156.96    4.64
  -1   1   3  154.79    4.69
  -1   1   3  162.24    4.78
   1   1  -3  160.67    4.79
  -1  -1   3  154.78    4.78
  -1  -1   3  158.37    4.79
   1  -1  -3  161.44    4.74
   1  -1  -3  154.51    4.83
  -1  -1   3  150.91    4.81
  -1  -1   3  159.90    4.71
  -1  -1   3  157.58    4.74
  -1   1   2   25.88    0.89
  -1   1   2   23.75    0.81
  -1   1   2   25.25    0.85
  -1   1   2   24.23    0.75
  -1   1   2   24.00    0.80
  -1   1   2   23.69    0.89
   1  -1  -2   23.97    0.84
  -1  -1   2   23.31    0.85
   1  -1  -2   25.34    0.89
  -1  -1   2   23.67    0.84
  -1  -1   2   24.50    0.82
  -1  -1   2   24.58    0.87
  -1  -1   2   24.25    0.86
  -1   1   1  647.29   18.67
  -1   1   1  640.74   18.78
  -1   1   1  628.63   18.83
  -1   1   1  613.92   18.71
  -1  -1   1  617.56   18.67
   1  -1  -1  659.47   18.56
  -1  -1   1  642.21   18.90
  -1  -1   1  628.62   18.79
  -1  -1   1  618.95   18.83
  -1  -1   1  636.62   18.84
  -1   1   0   40.74    1.28
   1   1   0   42.16    1.26
  -1   1  -1  640.97   19.13
   1   1   1  622.47   19.42
   1   1   1  677.75   19.52
   1   1   1  616.63   19.26
  -1   1  -1  716.35   19.39
   1  -1   1  601.77   19.18
  -1  -1  -1  712.89   19.50
   1  -1   1  628.05   19.37
  -1  -1  -1  722.08   19.33
   1  -1   1  650.69   19.21
   1  -1   1  622.59   19.41
   1  -1   1  629.07   19.31
  -1   1  -2   43.54    1.41
   1   1   2   43.40    1.39
   1   1   2   44.11    1.36
  -1   1  -2   42.24    1.46
   1   1   2   44.05    1.44
   1   1   2   43.34    1.44
   1  -1   2   42.25    1.41
  -1  -1  -2   42.69    1.38
  -1  -1  -2   44.18    1.46
   1  -1   2   40.97    1.35
  -1  -1  -2   45.47    1.36
   1  -1   2   42.69    1.35
   1  -1   2   42.88    1.30
   1  -1   2   44.00    1.43
   1   1   3  220.41    6.76
   1   1   3  218.26    6.71
   1   1   3  221.10    6.67
  -1   1  -3  227.79    6.72
  -1   1  -3  232.74    6.56
   1   1   3  225.58    6.64
   1  -1   3  221.71    6.63
   1  -1   3  220.32    6.70
  -1  -1  -3  225.25    6.62
   1  -1   3  215.39    6.61
   1  -1   3  217.76    6.78
   1  -1   3  223.76    6.75
  -1  -1  -3  233.71    6.78
   1   1   4   14.50    0.73
  -1   1  -4   15.59    0.54
   1   1   4   14.49    0.61
   1   1   4   15.51    0.75
   1   1   4   15.01    0.63
   1   1   4   15.83    0.65
  -1   1  -4   16.12    0.72
   1  -1   4   14.32    0.59
   1  -1   4   15.12    0.73
  -1  -1  -4   15.15    0.59
   1  -1   4   15.81    0.62
   1  -1   4   15.74    0.77
   1  -1   4   14.70    0.67
  -1  -1  -4   14.86    0.74
   1   1   5   12.12    0.60
   1   1   5   12.91    0.73
  -1   1  -5   12.90    0.50
   1   1   5   12.84    0.60
   1   1   5   13.53    0.58
  -1   1  -5   13.88    0.71
   1   1   5   13.13    0.76
  -1  -1  -5   11.86    0.73
  -1  -1  -5   12.35    0.55
   1  -1   5   11.48    0.72
   1  -1   5   11.79    0.63
   1  -1   5   13.28    0.72
   1  -1   5   12.33    0.56
   1  -1   5   12.78    0.58
  -1   1  -6    7.43    0.37
   1   1   6    6.21    0.42
  -1   1  -6    7.02    0.56
   1   1   6    6.98    0.48
   1   1   6    6.93    0.59
   1   1   6    6.97    0.45
   1   1   6    7.41    0.61
   1  -1   6    6.15    0.58
  -1  -1  -6    7.42    0.60
  -1  -1  -6    6.79    0.40
   1  -1   6    6.75    0.49
   1  -1   6    7.14    0.45
   1  -1   6    7.23    0.43
   1  -1   6    6.91    0.57
  -1   1  -7    1.17    0.37
   1   1   7    1.09    0.24
   1   1   7    1.35    0.28
   1   1   7    1.41    0.36
  -1   1  -7    1.20    0.19
   1   1   7    1.15    0.36
   1  -1   7    1.51    0.31
   1  -1   7    1.54    0.39
   1  -1   7    1.25    0.25
   1  -1   7    1.16    0.22
   1  -1   7    0.69    0.32
  -1  -1  -7    1.37    0.23
  -1  -1  -7    1.74    0.41
   1   1   8    4.07    0.62
   1   1   8    4.03    0.42
  -1   1  -8    4.49    0.58
   1   1   8    3.55    0.60
   1   1   8    5.02    0.50
   1  -1   8    5.34    0.50
   1  -1   8    5.53    0.66
   1  -1   8    3.70    0.62
   1  -1   8    5.15    0.47
  -1  -1  -8    5.63    0.65
  -1   1  -9    3.23    0.62
   1   1   9    2.74    0.59
   1   1   9    3.97    0.63
   1   1   9    2.72    0.44
  -1  -1  -9    3.59    0.65
   1  -1   9    3.89    0.63
   1  -1   9    4.16    0.49
   1  -1   9    3.94    0.49
   1  -1   9    3.34    0.63
   1   1  10    6.61    0.86
  -1   1 -10    3.98    0.76
  -1   1 -10    5.44    0.75
   1   1  10    6.78    0.82
   1   1  10    6.55    0.67
   1  -1  10    5.44    0.83
   1  -1  10    5.82    0.84
  -1  -1 -10    6.21    0.81
   1  -1  10    5.57    0.61
  -1   1 -11    1.76    0.57
   1   1  11    2.26    0.62
   1   1  11    1.91    0.66
  -1   1 -11    2.40    0.68
   1   1  11    1.80    0.46
   1  -1  11    2.17    0.62
  -1  -1 -11    2.45    0.71
   1   1  12   -1.02    0.30
  -1   1 -12   -0.90    0.41
   1   1  12   -0.05    0.61
  -1   1 -12    0.50    0.57
   1   1  12   -0.27    0.51
  -1  -1 -12   -0.44    0.55
   1  -1  12    0.43    0.34
   1  -1  12   -0.08    0.49
   1   1  13    0.84    0.49
   1   1  13    0.89    0.67
   1   1  13    1.81    0.78
  -1   1 -13    1.04    0.70
  -1   1 -13    1.17    0.72
   1  -1  13    1.62    0.72
  -1  -1 -13    0.89    0.77
   1  -1  13    0.57    0.44
  -1  -1 -13    0.58    0.70
   1   1  14    1.60    0.83
   1   1  14    1.47    0.58
  -1   1 -14    2.60    0.98
  -1   1 -14    2.44    0.88
  -1  -1 -14    0.92    0.80
   1  -1  14    2.29    0.60
   1  -1  14    2.27    0.92
  -1  -1 -14    1.35    0.78
  -1   2  14    9.97    1.10
   1   2 -14   11.26    1.41
   1   2 -14    9.89    1.34
  -1   2  14    9.64    1.42
  -1   2  14    8.62    1.26
  -1  -2  14   11.30    1.47
   1  -2 -14   11.27    1.48
  -1  -2  14   11.12    0.97
  -1   2  13    0.06    0.60
  -1   2  13    0.26    0.43
   1   2 -13   -0.44    0.56
   1   2 -13    0.30    0.65
  -1   2  13    0.50    0.63
   1  -2 -13    0.77    0.72
  -1  -2  13   -0.11    0.56
  -1  -2  13    0.34    0.35
   1   2 -12   28.03    1.76
  -1   2  12   30.50    2.00
  -1   2  12   29.46    1.81
   1   2 -12   28.33    1.84
  -1   2  12   28.69    1.51
   1  -2 -12   28.80    1.88
  -1  -2  12   29.65    1.85
  -1   2  11   13.32    1.17
  -1   2  11   13.74    1.24
   1   2 -11   12.80    1.17
  -1   2  11   12.87    0.92
   1   2 -11   12.63    1.08
  -1  -2  11   10.96    1.12
  -1  -2  11   11.66    0.81
   1  -2 -11   11.05    1.12
  -1  -2  11   12.24    1.19
  -1   2  10   43.69    2.17
   1   2 -10   43.39    2.04
  -1   2  10   45.62    1.84
  -1   2  10   45.26    2.07
  -1  -2  10   42.22    1.69
  -1  -2  10   43.18    2.18
   1  -2 -10   43.32    2.11
  -1  -2  10   47.28    2.14
   1   2  -9   52.78    2.21
  -1   2   9   54.20    2.02
  -1   2   9   53.03    2.23
  -1   2   9   49.56    2.30
  -1  -2   9   51.81    2.33
  -1  -2   9   52.05    1.88
  -1  -2   9   52.38    2.04
  -1  -2   9   50.66    2.22
   1  -2  -9   56.84    2.36
  -1   2   8   94.10    3.33
  -1   2   8   90.52    3.09
   1   2  -8   95.75    3.32
   1   2  -8   95.28    3.00
  -1   2   8   92.60    3.43
   1  -2  -8   88.65    3.37
  -1  -2   8   87.11    3.38
  -1  -2   8   91.52    2.97
  -1  -2   8   92.84    2.99
  -1  -2   8   88.82    3.31
  -1  -2   8   90.88    3.14
   1  -2  -8   94.39    3.09
  -1   2   7  171.10    5.67
  -1   2   7  169.93    5.31
  -1   2   7  177.94    5.50
   1   2  -7  181.97    5.41
   1   2  -7  183.36    5.69
  -1   2   7  172.84    5.79
  -1  -2   7  170.36    5.35
   1  -2  -7  194.73    5.83
  -1  -2   7  179.68    5.56
  -1  -2   7  164.87    5.67
  -1  -2   7  166.21    5.75
  -1  -2   7  177.52    5.34
   1  -2  -7  182.72    5.52
   1   2  -6  104.88    3.25
  -1   2   6  109.37    3.58
  -1   2   6   98.62    3.14
   1   2  -6  103.43    3.44
  -1   2   6  106.05    3.31
  -1   2   6  100.62    3.45
  -1   2   6  103.31    3.31
  -1  -2   6  100.08    3.36
  -1  -2   6  100.43    3.16
  -1  -2   6  101.80    3.53
   1  -2  -6  103.70    3.34
   1  -2  -6  111.64    3.57
  -1  -2   6  102.69    3.16
  -1  -2   6   99.15    3.46
  -1   2   5   46.65    1.49
  -1   2   5   47.07    1.82
  -1   2   5   46.42    1.74
  -1   2   5   46.16    1.63
  -1   2   5   50.19    1.65
   1   2  -5   46.57    1.72
  -1  -2   5   48.42    1.77
  -1  -2   5   46.56    1.49
  -1  -2   5   46.05    1.80
   1  -2  -5   48.24    1.82
  -1  -2   5   46.85    1.60
  -1  -2   5   49.05    1.70
  -1  -2   5   47.94    1.49
   1  -2  -5   48.03    1.67
  -1   2   4  231.01    6.80
  -1   2   4  219.82    6.54
  -1   2   4  226.34    6.86
  -1   2   4  226.35    6.70
   1   2  -4  225.04    6.77
  -1   2   4  224.08    6.70
  -1  -2   4  226.41    6.81
  -1  -2   4  219.86    6.53
  -1  -2   4  224.59    6.76
  -1  -2   4  216.78    6.83
   1  -2  -4  204.66    6.82
  -1  -2   4  219.81    6.53
   1  -2  -4  231.39    6.74
  -1  -2   4  222.79    6.67
  -1   2   3   48.43    1.62
  -1   2   3   46.83    1.66
  -1   2   3   47.57    1.55
  -1   2   3   46.48    1.56
  -1  -2   3   47.57    1.54
   1  -2  -3   47.04    1.59
  -1  -2   3   48.67    1.59
  -1  -2   3   47.13    1.63
   1  -2  -3   47.54    1.66
  -1  -2   3   47.75    1.60
  -1  -2   3   45.23    1.61
  -1   2   2   70.97    2.23
  -1   2   2   71.48    2.14
  -1   2   2   69.29    2.17
   1  -2  -2   68.19    2.17
  -1  -2   2   68.68    2.17
  -1  -2   2   67.85    2.17
  -1  -2   2   64.56    2.18
  -1  -2   2   67.09    2.13
   1  -2  -2   70.93    2.20
  -1  -2   2   65.90    2.14
   1   2  -1    6.28    0.28
  -1   2   1    5.94    0.32
  -1   2   1    5.95    0.28
  -1   2   1    5.58    0.33
   1   2  -1    5.26    0.33
  -1   2   1    5.73    0.28
  -1  -2   1    6.04    0.30
  -1  -2   1    5.95    0.27
   1  -2  -1    6.01    0.31
   1  -2  -1    5.91    0.23
  -1  -2   1    6.34    0.31
  -1  -2   1    5.74    0.23
  -1  -2   1    5.76    0.22
   1  -2  -1    5.77    0.30
   1   2   0   34.90    1.10
   1   2   0   35.50    1.24
  -1   2   0   34.13    1.09
   1   2   0   33.98    1.08
  -1   2   0   34.97    1.04
  -1   2   0   34.21    1.19
  -1  -2   0   35.63    1.13
   1  -2   0   32.24    1.09
  -1  -2   0   33.56    1.10
  -1  -2   0   33.41    1.12
   1  -2   0   33.04    1.13
  -1  -2   0   33.61    1.10
   1  -2   0   34.31    1.11
   1   2   1    7.32    0.34
   1   2   1    7.67    0.32
   1   2   1    7.21    0.31
  -1   2  -1    7.70    0.28
  -1   2  -1    7.86    0.41
   1   2   1    8.23    0.39
  -1  -2  -1    7.06    0.34
   1  -2   1    6.74    0.31
  -1  -2  -1    7.54    0.34
  -1  -2  -1    7.59    0.36
   1  -2   1    6.77    0.33
   1  -2   1    7.38    0.36
   1  -2   1    7.60    0.35
   1  -2   1    7.54    0.32
   1   2   2  100.55    3.08
  -1   2  -2  101.08    3.02
   1   2   2   97.60    2.99
   1   2   2   97.48    3.11
  -1   2  -2  107.19    3.15
   1   2   2   99.26    3.06
   1  -2   2   95.33    3.00
   1  -2   2   99.71    3.00
  -1  -2  -2  101.87    3.12
   1  -2   2   99.84    3.10
   1  -2   2   99.52    3.00
  -1  -2  -2   99.53    3.06
   1  -2   2   98.33    3.10
  -1  -2  -2   97.32    3.05
   1   2   3   92.57    2.97
   1   2   3   90.42    2.89
  -1   2  -3   92.74    3.00
  -1   2  -3   92.96    2.89
   1   2   3   93.78    2.81
   1   2   3   89.12    2.95
   1  -2   3   90.87    2.79
   1  -2   3   90.40    2.82
  -1  -2  -3   97.55    2.89
   1  -2   3   91.11    2.94
   1  -2   3   92.01    2.96
   1  -2   3   91.83    2.82
  -1  -2  -3   93.84    2.87
  -1  -2  -3   97.41    3.00
  -1   2  -4  158.51    5.20
   1   2   4  159.17    5.18
   1   2   4  165.97    4.99
   1   2   4  165.69    5.18
   1   2   4  166.91    5.09
  -1   2  -4  169.13    5.11
  -1  -2  -4  177.12    5.23
   1  -2   4  166.75    5.14
   1  -2   4  162.69    5.17
   1  -2   4  166.34    4.99
   1  -2   4  166.05    4.94
  -1  -2  -4  169.55    5.04
   1   2   5    0.98    0.28
  -1   2  -5    1.04    0.29
   1   2   5    0.84    0.16
   1   2   5    0.85    0.19
   1   2   5    0.62    0.31
  -1   2  -5    0.95    0.14
   1   2   5    1.05    0.26
  -1   2  -5    0.56    0.21
   1  -2   5    0.69    0.16
   1  -2   5    1.27    0.28
  -1  -2  -5    1.26    0.20
  -1  -2  -5    0.89    0.26
   1  -2   5    0.44    0.20
   1  -2   5    0.81    0.27
   1  -2   5    1.03    0.17
   1   2   6   67.02    2.21
  -1   2  -6   65.83    2.52
   1   2   6   69.40    2.49
   1   2   6   66.44    2.33
  -1   2  -6   73.92    2.16
  -1   2  -6   66.92    2.42
   1   2   6   66.63    2.51
   1   2   6   67.31    2.32
   1  -2   6   66.28    2.25
  -1  -2  -6   72.79    2.27
   1  -2   6   66.76    2.54
   1  -2   6   67.13    2.48
   1  -2   6   69.34    2.39
  -1  -2  -6   67.06    2.52
   1  -2   6   70.25    2.24
   1   2   7   63.84    2.14
   1   2   7   61.39    2.48
  -1   2  -7   64.10    2.51
   1   2   7   63.66    2.45
  -1   2  -7   68.26    2.43
   1   2   7   62.63    2.27
  -1   2  -7   65.99    2.07
  -1  -2  -7   67.36    2.19
  -1  -2  -7   62.89    2.49
   1  -2   7   64.88    2.46
   1  -2   7   65.93    2.55
   1  -2   7   64.69    2.33
   1  -2   7   63.44    2.19
   1  -2   7   63.64    2.16
   1   2   8   80.73    3.04
  -1   2  -8   85.76    2.95
   1   2   8   76.26    2.94
  -1   2  -8   78.54    3.02
   1   2   8   77.72    2.75
   1  -2   8   79.81    3.05
  -1  -2  -8   80.84    2.62
   1  -2   8   76.29    2.94
  -1  -2  -8   73.85    2.96
   1  -2   8   77.01    2.78
   1  -2   8   76.35    2.65
  -1   2  -9   19.39    1.17
   1   2   9   17.62    1.03
  -1   2  -9   21.29    1.31
   1   2   9   20.09    1.26
   1   2   9   18.36    1.25
   1  -2   9   20.08    1.07
   1  -2   9   19.73    1.26
  -1  -2  -9   19.56    1.26
  -1   2 -10   26.51    1.65
  -1   2 -10   27.33    1.50
   1   2  10   27.20    1.56
   1   2  10   28.28    1.36
   1   2  10   27.89    1.64
  -1  -2 -10   25.98    1.60
   1  -2  10   24.34    1.50
   1  -2  10   24.98    1.22
   1   2  11   13.67    1.01
   1   2  11   13.58    1.25
  -1   2 -11   13.03    1.16
  -1   2 -11   13.62    1.25
   1   2  11   15.05    1.27
  -1  -2 -11   15.39    1.27
   1  -2  11   12.37    1.16
   1  -2  11   13.34    0.89
   1   2  12    7.00    0.86
  -1   2 -12    5.86    1.03
  -1   2 -12    5.86    0.91
   1   2  12    7.72    1.03
   1   2  12    6.69    1.13
   1  -2  12    8.75    1.15
   1  -2  12    7.22    0.75
  -1  -2 -12    7.92    1.08
  -1   2 -13    2.79    0.88
  -1   2 -13    2.95    0.83
   1   2  13    2.42    0.64
   1   2  13    1.80    0.78
   1   2  13    1.72    0.76
   1  -2  13    2.53    0.80
   1  -2  13    2.40    0.54
  -1  -2 -13    2.57    0.83
  -1   2 -14    5.65    1.14
   1   2  14    3.60    1.02
  -1   2 -14    4.62    1.05
   1  -2  14    3.88    1.00
  -1  -2 -14    3.89    1.02
   1  -2  14    5.99    0.85
  -1  -2 -14    4.38    1.11
  -1   3  14   30.77    1.83
  -1   3  14   33.07    2.12
  -1   3  14   33.38    2.38
   1   3 -14   29.09    2.06
   1   3 -14   28.84    2.18
  -1  -3  14   30.83    1.56
   1  -3 -14   32.02    2.18
  -1  -3  14   35.59    2.23
   1   3 -13    7.93    1.16
   1   3 -13    7.00    1.12
  -1   3  13    4.79    1.04
  -1   3  13    6.35    0.91
  -1   3  13    6.91    1.06
  -1  -3  13    6.84    0.72
   1  -3 -13    7.73    1.18
  -1  -3  13    5.71    1.04
  -1   3  12   37.40    2.25
   1   3 -12   37.39    2.19
  -1   3  12   38.23    2.08
  -1   3  12   39.38    1.85
   1   3 -12   37.47    2.03
   1  -3 -12   36.59    2.18
  -1  -3  12   38.25    2.11
  -1  -3  12   36.82    1.61
  -1   3  11   17.68    1.10
   1   3 -11   16.09    1.32
   1   3 -11   14.90    1.22
  -1   3  11   15.85    1.35
  -1   3  11   17.64    1.28
  -1  -3  11   16.39    1.34
   1  -3 -11   16.01    1.33
  -1  -3  11   17.37    0.92
   1   3 -10   10.20    0.94
  -1   3  10    9.10    1.00
   1   3 -10    9.02    0.96
  -1   3  10   10.48    0.81
  -1   3  10   11.26    1.02
   1  -3 -10   11.09    1.10
  -1  -3  10   10.09    0.82
  -1  -3  10   10.56    1.03
   1   3  -9   -0.24    0.30
   1   3  -9    0.04    0.38
  -1   3   9    0.43    0.27
  -1   3   9   -0.03    0.37
  -1   3   9    0.55    0.37
  -1  -3   9    0.12    0.19
  -1  -3   9    0.00    0.33
   1  -3  -9   -0.01    0.35
   1  -3  -9    0.34    0.28
  -1  -3   9    0.20    0.29
  -1  -3   9    0.22    0.36
  -1   3   8    0.96    0.40
  -1   3   8    0.61    0.36
   1   3  -8    0.98    0.36
   1   3  -8    0.65    0.23
  -1   3   8    0.76    0.26
  -1  -3   8    0.42    0.18
   1  -3  -8    0.76    0.44
   1  -3  -8    0.37    0.25
  -1  -3   8    0.61    0.18
  -1  -3   8    0.62    0.29
  -1  -3   8    0.47    0.35
  -1  -3   8    0.62    0.33
   1   3  -7   22.48    0.93
  -1   3   7   21.68    1.15
   1   3  -7   25.08    1.15
  -1   3   7   21.92    1.21
  -1   3   7   22.35    1.03
  -1  -3   7   21.54    1.16
   1  -3  -7   25.00    1.06
  -1  -3   7   21.24    1.06
  -1  -3   7   23.32    0.86
   1  -3  -7   21.58    1.20
  -1  -3   7   21.60    0.86
  -1  -3   7   23.67    1.23
  -1   3   6   20.14    0.94
  -1   3   6   23.03    1.07
  -1   3   6   20.95    0.71
  -1   3   6   21.80    0.96
  -1   3   6   21.43    1.12
   1   3  -6   22.93    1.03
  -1  -3   6   22.55    0.78
  -1  -3   6   20.62    0.78
  -1  -3   6   21.16    1.06
  -1  -3   6   22.19    0.89
   1  -3  -6   22.65    1.15
  -1  -3   6   20.66    1.10
  -1  -3   6   21.21    1.00
   1  -3  -6   22.35    0.98
   1   3  -5   62.44    2.10
  -1   3   5   60.82    2.16
  -1   3   5   61.58    2.07
  -1   3   5   61.02    2.05
  -1   3   5   60.07    2.22
   1  -3  -5   59.05    2.20
  -1  -3   5   59.85    1.86
  -1  -3   5   60.31    1.86
  -1  -3   5   60.59    1.99
   1  -3  -5   59.57    2.08
  -1  -3   5   57.37    2.18
  -1  -3   5   58.53    2.11
  -1  -3   5   60.91    2.17
  -1   3   4   31.50    1.28
   1   3  -4   33.64    1.24
  -1   3   4   32.01    1.34
  -1   3   4   35.40    1.25
  -1  -3   4   34.54    1.05
  -1  -3   4   32.69    1.28
  -1  -3   4   33.14    1.33
  -1  -3   4   33.70    1.05
   1  -3  -4   33.44    1.26
  -1  -3   4   33.81    1.20
  -1  -3   4   34.07    1.33
   1  -3  -4   36.34    1.37
  -1   3   3  104.52    3.38
  -1   3   3  104.59    3.33
   1   3  -3  110.88    3.34
  -1   3   3  104.14    3.27
  -1  -3   3  104.02    3.35
   1  -3  -3  106.68    3.32
  -1  -3   3  103.49    3.09
  -1  -3   3  104.35    3.33
  -1  -3   3  104.59    3.24
   1  -3  -3   96.95    3.34
  -1  -3   3  106.56    3.09
  -1  -3   3  107.94    3.27
   1   3  -2   30.21    1.03
  -1   3   2   28.88    1.01
  -1   3   2   29.53    1.09
  -1   3   2   26.95    1.04
   1  -3  -2   27.07    1.03
  -1  -3   2   27.91    0.89
   1  -3  -2   27.55    1.02
  -1  -3   2   27.45    1.07
  -1  -3   2   28.44    1.03
   1  -3  -2   28.64    0.88
  -1  -3   2   27.64    0.88
  -1  -3   2   28.72    0.95
   1  -3  -2   28.17    1.03
  -1  -3   2   28.28    1.05
  -1   3   1  219.50    6.83
   1   3  -1  216.91    6.86
  -1   3   1  229.77    6.87
  -1   3   1  225.10    6.73
   1   3  -1  232.52    6.74
  -1  -3   1  225.87    6.66
   1  -3  -1  234.07    6.67
  -1  -3   1  229.51    6.78
  -1  -3   1  220.66    6.76
  -1  -3   1  223.27    6.69
  -1  -3   1  215.68    6.68
   1  -3  -1  228.35    6.71
   1  -3  -1  233.70    6.78
  -1   3   0  329.11   10.97
   1   3   0  356.46   10.71
  -1   3   0  375.55   10.66
   1   3   0  362.30   10.89
  -1   3   0  362.60   10.84
  -1  -3   0  368.91   10.67
   1  -3   0  368.97   10.70
  -1  -3   0  354.99   10.71
   1  -3   0  363.37   10.70
  -1  -3   0  356.44   10.66
  -1  -3   0  364.21   10.67
   1  -3   0  361.99   10.57
   1  -3   0  372.97   10.66
  -1   3  -1  247.72    7.36
   1   3   1  242.65    7.32
   1   3   1  245.49    7.18
   1   3   1  240.73    7.19
   1  -3   1  241.80    7.23
  -1  -3  -1  243.20    7.17
   1  -3   1  243.01    7.20
   1  -3   1  235.26    7.27
  -1  -3  -1  238.97    7.21
   1  -3   1  240.16    7.20
  -1  -3  -1  240.42    7.22
   1   3   2  176.54    5.58
   1   3   2  178.99    5.58
  -1   3  -2  191.16    5.49
  -1   3  -2  184.11    5.69
   1   3   2  185.26    5.67
   1   3   2  191.81    5.51
   1  -3   2  186.41    5.53
  -1  -3  -2  191.20    5.61
   1  -3   2  183.53    5.52
   1  -3   2  189.12    5.56
  -1  -3  -2  178.19    5.63
   1  -3   2  188.49    5.65
   1  -3   2  184.10    5.63
  -1  -3  -2  184.28    5.60
   1   3   3   53.97    1.73
   1   3   3   54.02    1.85
   1   3   3   53.81    1.89
   1   3   3   57.29    1.94
  -1   3  -3   55.09    1.95
  -1   3  -3   56.55    1.80
   1  -3   3   57.56    1.94
   1  -3   3   54.08    1.76
  -1  -3  -3   60.52    1.96
   1  -3   3   52.85    1.77
   1  -3   3   54.92    1.90
   1  -3   3   55.68    1.77
  -1  -3  -3   55.74    1.85
  -1  -3  -3   58.26    1.86
   1   3   4   89.87    3.01
   1   3   4   93.98    3.04
   1   3   4   93.10    2.94
  -1   3  -4   97.59    3.08
  -1   3  -4   93.13    2.91
   1   3   4   91.07    2.78
   1  -3   4   89.66    3.02
  -1  -3  -4   82.36    3.01
  -1  -3  -4   77.46    2.99
   1  -3   4   93.02    2.82
   1  -3   4   90.66    2.79
   1  -3   4   92.31    2.99
  -1  -3  -4   98.70    2.92
   1  -3   4   89.35    2.81
   1   3   5   20.86    0.77
  -1   3  -5   23.01    1.06
   1   3   5   19.86    0.91
  -1   3  -5   19.44    0.91
   1   3   5   20.19    1.00
   1   3   5   22.16    1.02
   1  -3   5   20.68    0.81
   1  -3   5   20.20    0.99
   1  -3   5   20.93    0.76
   1  -3   5   20.43    0.80
   1  -3   5   19.84    0.94
  -1  -3  -5   21.62    0.88
  -1  -3  -5   22.49    1.05
   1   3   6   37.56    1.30
   1   3   6   37.71    1.63
  -1   3  -6   39.14    1.66
   1   3   6   38.49    1.49
  -1   3  -6   38.05    1.52
   1   3   6   37.34    1.60
  -1  -3  -6   40.43    1.44
   1  -3   6   38.14    1.54
   1  -3   6   36.83    1.36
  -1  -3  -6   39.79    1.66
   1  -3   6   39.45    1.62
   1  -3   6   38.55    1.36
   1   3   7   -0.08    0.27
  -1   3  -7    0.67    0.32
   1   3   7    0.49    0.16
   1   3   7    0.33    0.29
   1   3   7    0.07    0.20
  -1   3  -7    0.84    0.31
  -1   3  -7    0.39    0.14
   1  -3   7    0.10    0.24
   1  -3   7    0.22    0.15
   1  -3   7    0.43    0.19
  -1  -3  -7    0.87    0.25
   1  -3   7    0.19    0.28
  -1  -3  -7    0.26    0.29
  -1   3  -8   38.00    1.82
   1   3   8   37.41    1.75
   1   3   8   39.12    1.82
  -1   3  -8   38.61    1.68
   1   3   8   35.23    1.55
  -1  -3  -8   37.12    1.80
  -1  -3  -8   38.97    1.47
   1  -3   8   35.98    1.61
   1  -3   8   35.84    1.72
   1  -3   8   39.07    1.45
  -1   3  -9    9.97    0.86
   1   3   9    9.95    0.77
   1   3   9   10.61    0.92
  -1   3  -9   10.30    0.96
   1   3   9    9.38    0.93
  -1  -3  -9   11.05    0.97
   1  -3   9   10.08    0.66
   1  -3   9   10.15    0.91
   1  -3   9    9.52    0.78
  -1   3 -10   32.28    1.67
  -1   3 -10   29.75    1.79
   1   3  10   32.07    1.53
   1   3  10   34.07    1.79
   1   3  10   29.41    1.75
   1  -3  10   32.82    1.58
   1  -3  10   29.49    1.36
  -1  -3 -10   31.22    1.81
   1  -3  10   33.70    1.76
   1   3  11   10.56    1.19
   1   3  11   10.25    1.07
   1   3  11   12.73    0.98
  -1   3 -11   10.15    1.03
  -1   3 -11   10.74    1.21
  -1  -3 -11   10.83    1.13
   1  -3  11    9.55    0.76
   1  -3  11   10.69    1.16
   1   3  12    0.40    0.62
  -1   3 -12    0.47    0.55
   1   3  12    0.13    0.42
   1   3  12    1.04    0.65
  -1   3 -12    0.21    0.55
   1  -3  12    0.30    0.35
  -1  -3 -12    0.08    0.61
   1  -3  12    0.05    0.52
   1   3  13    0.52    0.66
  -1   3 -13    0.62    0.65
  -1   3 -13    0.49    0.63
   1   3  13    0.90    0.73
   1   3  13    0.65    0.53
  -1  -3 -13    2.16    0.85
   1  -3  13    1.09    0.47
   1  -3  13    2.12    0.84
  -1   3 -14    6.17    1.22
   1   3  14    8.75    1.12
   1   3  14    7.72    1.23
   1   3  14    7.11    1.33
   1  -3  14   10.22    1.48
  -1  -3 -14    9.24    1.34
   1  -3  14    6.86    0.90
  -1  -3 -14    6.66    1.24
  -1   4  14    5.22    0.87
  -1   4  14    5.67    1.12
   1   4 -14    5.64    1.15
  -1   4  14    4.56    1.17
   1  -4 -14    6.90    1.26
  -1  -4  14    6.71    1.19
  -1  -4  14    5.99    0.79
   1   4 -13   11.78    1.34
  -1   4  13   14.12    1.42
  -1   4  13   12.10    1.50
  -1   4  13   11.35    1.11
   1  -4 -13    9.65    1.30
  -1  -4  13    9.69    1.24
  -1  -4  13   10.42    0.85
   1   4 -12   18.93    1.54
   1   4 -12   22.05    1.49
  -1   4  12   22.09    1.36
  -1   4  12   22.59    1.57
  -1   4  12   22.30    1.68
   1  -4 -12   18.64    1.62
  -1  -4  12   19.92    1.08
  -1  -4  12   21.12    1.62
  -1   4  11   44.84    2.33
  -1   4  11   49.62    2.28
   1   4 -11   41.55    2.07
   1   4 -11   41.92    2.22
  -1   4  11   44.02    1.98
   1  -4 -11   44.77    2.28
  -1  -4  11   41.89    1.70
  -1  -4  11   43.73    2.22
   1   4 -10   26.75    1.60
   1   4 -10   28.33    1.48
  -1   4  10   28.70    1.60
  -1   4  10   26.08    1.63
  -1   4  10   28.18    1.38
   1  -4 -10   25.40    1.59
  -1  -4  10   25.02    1.39
  -1  -4  10   25.34    1.13
  -1  -4  10   24.80    1.57
  -1   4   9   75.39    3.16
  -1   4   9   77.81    2.86
  -1   4   9   78.01    3.06
   1   4  -9   78.10    3.12
   1   4  -9   79.75    2.97
  -1  -4   9   76.09    2.91
   1  -4  -9   83.39    2.84
  -1  -4   9   77.12    3.09
  -1  -4   9   80.52    2.62
   1  -4  -9   81.89    3.16
  -1   4   8    6.15    0.72
   1   4  -8    5.55    0.44
   1   4  -8    5.62    0.72
  -1   4   8    5.11    0.55
  -1   4   8    4.61    0.65
   1   4  -8    5.68    0.62
  -1  -4   8    5.95    0.61
   1  -4  -8    6.21    0.59
  -1  -4   8    5.10    0.38
  -1  -4   8    5.40    0.40
  -1  -4   8    5.92    0.66
   1  -4  -8    4.92    0.72
  -1   4   7   75.03    2.63
   1   4  -7   77.79    2.83
   1   4  -7   76.21    2.67
  -1   4   7   76.42    2.87
  -1   4   7   79.49    2.80
  -1  -4   7   74.72    2.39
   1  -4  -7   74.60    2.63
   1  -4  -7   71.80    2.82
  -1  -4   7   73.45    2.69
  -1  -4   7   74.48    2.39
  -1  -4   7   69.69    2.76
  -1  -4   7   76.19    2.51
   1   4  -6    4.78    0.46
  -1   4   6    4.08    0.42
  -1   4   6    3.88    0.50
  -1   4   6    4.11    0.50
   1   4  -6    4.04    0.53
  -1  -4   6    4.20    0.36
   1  -4  -6    4.28    0.44
   1  -4  -6    3.88    0.51
  -1  -4   6    3.58    0.46
  -1  -4   6    4.55    0.27
  -1  -4   6    3.95    0.48
  -1  -4   6    4.65    0.28
   1   4  -5   66.43    2.42
  -1   4   5   65.48    2.47
  -1   4   5   67.65    2.32
   1   4  -5   71.76    2.32
  -1   4   5   69.94    2.43
  -1  -4   5   67.08    2.44
   1  -4  -5   69.22    2.36
  -1  -4   5   66.80    2.11
  -1  -4   5   69.30    2.11
   1  -4  -5   70.45    2.48
  -1  -4   5   65.22    2.38
  -1  -4   5   67.93    2.26
   1   4  -4    7.54    0.51
   1   4  -4    7.57    0.44
  -1   4   4    7.34    0.53
  -1   4   4    6.94    0.53
  -1   4   4    7.19    0.47
   1  -4  -4    8.38    0.51
  -1  -4   4    7.45    0.32
  -1  -4   4    7.18    0.44
  -1  -4   4    7.46    0.31
  -1  -4   4    7.30    0.54
  -1  -4   4    6.49    0.48
   1  -4  -4    7.05    0.55
  -1   4   3  122.81    3.65
  -1   4   3  123.19    3.87
  -1   4   3  120.93    3.93
  -1   4   3  127.61    3.98
   1   4  -3  124.88    3.91
  -1  -4   3  122.99    3.87
  -1  -4   3  124.33    3.70
  -1  -4   3  124.05    3.98
  -1  -4   3  121.82    3.70
  -1  -4   3  124.03    3.78
   1  -4  -3  127.83    3.89
   1  -4  -3  126.01    3.92
   1  -4  -3  119.64    3.91
  -1   4   2    7.55    0.50
  -1   4   2    6.97    0.47
  -1   4   2    6.69    0.40
   1   4  -2    6.78    0.42
   1   4  -2    7.97    0.51
   1  -4  -2    7.57    0.44
   1  -4  -2    7.56    0.32
   1  -4  -2    7.68    0.43
  -1  -4   2    7.26    0.45
   1  -4  -2    7.53    0.45
  -1  -4   2    6.98    0.35
  -1  -4   2    7.32    0.44
  -1  -4   2    7.73    0.33
  -1  -4   2    7.64    0.33
   1   4  -1   16.38    0.71
  -1   4   1   16.04    0.66
  -1   4   1   16.07    0.84
   1   4  -1   15.37    0.81
  -1  -4   1   15.96    0.64
   1  -4  -1   15.37    0.69
   1  -4  -1   16.26    0.70
  -1  -4   1   14.87    0.61
  -1  -4   1   14.86    0.59
  -1  -4   1   16.86    0.72
  -1  -4   1   16.60    0.69
   1  -4  -1   14.91    0.61
   1  -4  -1   16.05    0.60
  -1   4   0    0.95    0.16
   1   4   0    1.34    0.24
  -1   4   0    1.28    0.31
  -1   4   0    1.51    0.40
   1   4   0    1.76    0.19
   1   4   0    1.36    0.32
   1  -4   0    1.09    0.19
  -1  -4   0    1.00    0.17
   1  -4   0    1.45    0.18
  -1  -4   0    1.24    0.19
   1  -4   0    1.23    0.13
  -1  -4   0    1.17    0.18
   1  -4   0    1.81    0.24
  -1  -4   0    1.46    0.23
  -1   4  -1   18.56    0.88
  -1   4  -1   19.12    0.95
   1   4   1   20.41    0.76
   1   4   1   20.12    0.77
   1  -4   1   19.16    0.79
  -1  -4  -1   20.12    0.77
  -1  -4  -1   17.77    0.73
  -1  -4  -1   19.11    0.80
   1  -4   1   20.07    0.80
   1  -4   1   19.96    0.79
   1   4   2  180.37    5.40
  -1   4  -2  184.46    5.24
  -1   4  -2  171.61    5.52
   1   4   2  180.61    5.54
   1   4   2  177.21    5.40
   1   4   2  177.11    5.33
  -1  -4  -2  183.07    5.45
   1  -4   2  179.94    5.40
  -1  -4  -2  176.62    5.43
   1  -4   2  170.86    5.35
   1  -4   2  174.62    5.45
   1  -4   2  176.27    5.33
  -1  -4  -2  177.01    5.44
   1  -4   2  173.59    5.49
  -1   4  -3    1.88    0.19
   1   4   3    1.95    0.30
   1   4   3    2.39    0.27
  -1   4  -3    2.48    0.32
   1   4   3    1.92    0.26
   1   4   3    1.98    0.18
   1  -4   3    1.54    0.19
   1  -4   3    1.95    0.20
  -1  -4  -3    2.40    0.29
  -1  -4  -3    2.40    0.30
   1  -4   3    2.36    0.31
   1  -4   3    1.30    0.20
   1  -4   3    1.47    0.29
  -1  -4  -3    2.07    0.27
  -1   4  -4  157.88    5.05
   1   4   4  162.11    5.00
   1   4   4  162.58    5.04
  -1   4  -4  160.95    4.84
   1   4   4  154.20    4.73
   1   4   4  160.88    4.93
   1  -4   4  155.47    4.79
   1  -4   4  161.01    5.03
  -1  -4  -4  157.87    4.92
   1  -4   4  158.78    5.00
  -1  -4  -4  162.04    4.92
   1  -4   4  157.49    4.79
  -1  -4  -4  150.45    5.01
   1  -4   4  152.44    4.81
   1   4   5    0.40    0.25
   1   4   5    0.64    0.13
  -1   4  -5    1.19    0.32
   1   4   5    0.67    0.25
   1   4   5    0.85    0.23
  -1   4  -5    0.25    0.17
   1  -4   5    0.38    0.22
   1  -4   5    0.64    0.15
   1  -4   5    0.60    0.25
  -1  -4  -5    0.61    0.26
   1  -4   5    0.40    0.14
  -1  -4  -5    0.93    0.23
   1  -4   5    0.66    0.16
   1   4   6   29.17    1.24
  -1   4  -6   29.91    1.23
   1   4   6   28.89    1.34
   1   4   6   28.13    0.99
  -1   4  -6   29.83    1.39
   1   4   6   29.61    1.36
   1  -4   6   29.17    1.30
   1  -4   6   28.63    1.05
  -1  -4  -6   30.02    1.20
   1  -4   6   28.12    1.35
   1  -4   6   27.39    1.08
   1  -4   6   28.70    1.09
  -1  -4  -6   30.15    1.40
  -1   4  -7   45.94    1.81
   1   4   7   46.17    1.94
  -1   4  -7   51.81    2.04
   1   4   7   45.54    1.80
   1   4   7   44.76    1.96
   1  -4   7   45.55    1.86
   1  -4   7   45.00    1.63
  -1  -4  -7   45.07    1.98
  -1  -4  -7   49.06    1.75
   1  -4   7   45.22    1.63
   1  -4   7   44.46    1.55
   1  -4   7   45.66    1.94
  -1   4  -8    2.92    0.49
   1   4   8    1.23    0.43
   1   4   8    1.06    0.40
   1   4   8    1.80    0.39
  -1   4  -8    1.29    0.45
  -1  -4  -8    1.65    0.48
   1  -4   8    2.05    0.44
  -1  -4  -8    1.85    0.35
   1  -4   8    1.76    0.30
   1  -4   8    2.15    0.49
   1   4   9  103.87    3.90
  -1   4  -9  103.33    3.97
   1   4   9  102.98    3.95
  -1   4  -9  113.92    3.81
   1   4   9  106.06    3.71
  -1  -4  -9  116.01    4.05
   1  -4   9  103.49    3.49
   1  -4   9  103.52    3.76
   1  -4   9  101.68    3.91
  -1   4 -10    6.73    0.97
   1   4  10    5.47    0.85
  -1   4 -10    7.55    0.82
   1   4  10    6.68    0.86
   1   4  10    6.15    0.72
   1  -4  10    6.82    0.61
   1  -4  10    5.99    0.76
   1  -4  10    7.07    0.87
  -1  -4 -10    7.99    1.01
   1   4  11   40.00    2.22
   1   4  11   39.38    1.89
   1   4  11   39.64    2.09
  -1   4 -11   40.43    2.00
  -1   4 -11   39.75    2.18
  -1  -4 -11   40.51    2.18
   1  -4  11   39.78    2.15
   1  -4  11   40.28    1.69
   1   4  12    6.93    1.12
   1   4  12    5.68    1.04
  -1   4 -12    6.07    1.11
  -1   4 -12    6.10    0.95
   1   4  12    5.93    0.91
  -1  -4 -12    6.89    1.11
   1  -4  12    6.21    1.02
   1  -4  12    6.30    0.72
  -1   4 -13   11.60    1.39
   1   4  13   10.41    1.27
   1   4  13    9.81    1.13
   1   4  13   12.89    1.43
  -1  -4 -13    8.87    1.29
   1  -4  13   12.27    1.45
   1  -4  13   11.65    0.96
  -1   4 -14    0.55    0.74
   1   4  14   -0.09    0.72
   1   4  14    1.04    0.64
   1   4  14    0.27    0.79
  -1  -4 -14   -0.91    0.66
   1  -4  14    0.39    0.79
   1  -4  14   -0.68    0.35
  -1   5  14   23.32    2.11
  -1   5  14   25.03    1.90
  -1   5  14   23.44    1.69
   1   5 -14   26.09    1.98
  -1  -5  14   25.65    1.36
  -1  -5  14   28.63    2.13
   1  -5 -14   24.78    2.00
  -1   5  13   -0.10    0.72
  -1   5  13    0.15    0.47
   1   5 -13   -0.75    0.54
  -1   5  13    0.01    0.62
  -1  -5  13    0.88    0.69
  -1  -5  13    0.01    0.33
   1  -5 -13   -0.98    0.61
  -1   5  12   42.44    2.29
   1   5 -12   44.75    2.41
  -1   5  12   41.21    2.38
  -1   5  12   41.66    2.04
  -1  -5  12   42.45    2.34
  -1  -5  12   41.11    1.70
   1  -5 -12   40.02    2.30
   1   5 -11    0.90    0.49
  -1   5  11   -0.89    0.41
   1   5 -11    0.88    0.59
  -1   5  11    0.25    0.41
  -1   5  11    0.50    0.52
  -1  -5  11    0.40    0.50
   1  -5 -11    0.27    0.52
  -1  -5  11    0.22    0.26
  -1   5  10   26.84    1.64
   1   5 -10   30.98    1.56
  -1   5  10   29.38    1.48
  -1   5  10   27.23    1.72
   1   5 -10   28.42    1.71
  -1  -5  10   30.90    1.71
   1  -5 -10   29.40    1.73
  -1  -5  10   28.83    1.21
  -1  -5  10   29.74    1.55
   1   5  -9    0.70    0.38
  -1   5   9    0.28    0.31
  -1   5   9    1.68    0.52
   1   5  -9    1.15    0.48
  -1   5   9    0.94    0.48
   1  -5  -9    1.66    0.42
  -1  -5   9    0.81    0.44
   1  -5  -9    0.70    0.45
  -1  -5   9    0.82    0.23
  -1  -5   9    1.21    0.42
  -1   5   8    1.88    0.39
  -1   5   8    1.49    0.48
   1   5  -8    1.93    0.48
  -1   5   8    1.36    0.46
   1   5  -8    2.02    0.42
   1  -5  -8    1.75    0.49
   1  -5  -8    1.67    0.39
  -1  -5   8    1.64    0.43
  -1  -5   8    1.59    0.46
  -1  -5   8    1.86    0.26
   1   5  -7   25.80    1.34
  -1   5   7   26.48    1.34
   1   5  -7   27.56    1.22
  -1   5   7   26.96    1.24
  -1   5   7   28.89    1.46
  -1  -5   7   26.42    1.11
  -1  -5   7   22.85    1.30
  -1  -5   7   27.01    1.00
  -1  -5   7   26.85    0.99
  -1  -5   7   27.56    1.32
   1  -5  -7   26.34    1.24
   1  -5  -7   28.68    1.45
  -1   5   6   51.36    2.07
  -1   5   6   50.82    1.89
   1   5  -6   53.13    2.02
   1   5  -6   50.51    1.83
  -1   5   6   50.38    2.00
  -1  -5   6   47.26    1.99
  -1  -5   6   48.35    1.78
  -1  -5   6   49.93    1.63
   1  -5  -6   49.73    2.03
   1  -5  -6   51.95    1.91
  -1  -5   6   49.18    1.64
  -1  -5   6   49.38    1.96
  -1   5   5  110.34    3.76
   1   5  -5  115.47    3.53
   1   5  -5  113.48    3.71
  -1   5   5  110.85    3.72
  -1   5   5  110.60    3.61
  -1  -5   5  105.69    3.73
  -1  -5   5  108.39    3.68
   1  -5  -5  112.06    3.74
  -1  -5   5  109.78    3.37
   1  -5  -5  112.34    3.65
  -1  -5   5  109.07    3.54
  -1  -5   5  107.35    3.36
  -1   5   4  108.18    3.57
   1   5  -4  107.81    3.35
  -1   5   4  106.73    3.59
  -1   5   4  103.35    3.46
   1   5  -4  112.82    3.55
  -1  -5   4  108.33    3.27
  -1  -5   4  103.98    3.53
  -1  -5   4  106.33    3.46
  -1  -5   4  107.65    3.27
  -1  -5   4  107.62    3.61
   1  -5  -4  102.86    3.55
   1  -5  -4  110.56    3.53
   1  -5  -4  109.02    3.48
  -1   5   3  149.82    4.85
  -1   5   3  152.24    4.76
  -1   5   3  148.15    4.86
   1   5  -3  157.04    4.81
   1  -5  -3  156.70    4.82
   1  -5  -3  147.71    4.78
  -1  -5   3  151.66    4.59
  -1  -5   3  155.68    4.62
  -1  -5   3  149.43    4.78
  -1  -5   3  153.31    4.60
   1  -5  -3  152.04    4.55
  -1  -5   3  149.92    4.82
  -1  -5   3  151.53    4.91
   1  -5  -3  162.52    4.81
  -1   5   2  105.92    3.41
  -1   5   2  100.10    3.19
   1   5  -2  104.03    3.25
   1   5  -2  105.18    3.42
  -1   5   2   97.85    3.29
  -1  -5   2  101.88    3.26
  -1  -5   2   98.97    3.25
  -1  -5   2   97.27    3.08
   1  -5  -2  100.94    3.25
  -1  -5   2  100.03    3.14
   1  -5  -2  100.81    3.07
   1  -5  -2  101.84    3.27
  -1  -5   2   97.20    3.02
   1  -5  -2   93.66    3.16
  -1   5   1    7.38    0.56
  -1   5   1    7.48    0.43
   1   5  -1    8.74    0.57
   1   5  -1    7.84    0.60
  -1   5   1    6.06    0.59
  -1  -5   1    7.96    0.44
  -1  -5   1    8.10    0.42
   1  -5  -1    7.56    0.40
   1  -5  -1    8.26    0.50
   1  -5  -1    7.12    0.39
  -1  -5   1    7.69    0.46
  -1  -5   1    7.12    0.47
  -1  -5   1    7.97    0.40
   1  -5  -1    7.03    0.47
  -1   5   0   38.20    1.60
   1   5   0   37.41    1.44
   1   5   0   37.80    1.29
  -1   5   0   38.78    1.32
  -1   5   0   36.41    1.66
   1   5   0   36.84    1.62
  -1  -5   0   36.87    1.29
  -1  -5   0   38.26    1.34
   1  -5   0   36.84    1.32
  -1  -5   0   36.97    1.35
   1  -5   0   38.07    1.39
   1  -5   0   37.27    1.19
  -1  -5   0   36.58    1.39
   1  -5   0   39.05    1.40
  -1   5  -1   31.88    1.43
   1   5   1   29.12    1.14
  -1   5  -1   32.15    1.33
   1   5   1   31.80    1.15
   1   5   1   30.67    1.39
  -1   5  -1   29.36    1.28
   1  -5   1   31.02    1.19
  -1  -5  -1   31.46    1.13
   1  -5   1   31.24    1.18
   1  -5   1   31.07    1.18
  -1  -5  -1   31.97    1.22
  -1  -5  -1   29.67    1.18
  -1  -5  -1   33.62    1.15
   1   5   2  152.12    4.54
   1   5   2  151.50    4.74
  -1   5  -2  151.83    4.72
   1   5   2  126.24    4.44
  -1   5  -2  143.06    4.69
   1   5   2  145.53    4.54
   1  -5   2  143.06    4.54
   1  -5   2  149.05    4.47
   1  -5   2  148.38    4.59
  -1  -5  -2  148.54    4.60
  -1  -5  -2  145.72    4.45
  -1  -5  -2  142.21    4.55
   1  -5   2  147.33    4.68
  -1  -5  -2  146.92    4.58
   1  -5   2  152.03    4.53
  -1   5  -3    0.22    0.09
   1   5   3    0.17    0.16
   1   5   3    0.15    0.12
  -1   5  -3    0.24    0.20
   1   5   3    0.17    0.15
   1   5   3    0.28    0.22
   1  -5   3    0.13    0.11
  -1  -5  -3    0.13    0.17
   1  -5   3    0.01    0.13
  -1  -5  -3    0.32    0.17
   1  -5   3    0.10    0.18
   1  -5   3    0.07    0.16
  -1  -5  -3    0.25    0.17
   1  -5   3    0.09    0.10
  -1   5  -4  161.42    5.20
   1   5   4  160.63    5.20
   1   5   4  160.42    4.86
   1   5   4  168.23    5.14
   1   5   4  162.16    5.07
  -1   5  -4  166.99    4.92
  -1  -5  -4  162.10    5.16
  -1  -5  -4  159.16    5.08
   1  -5   4  162.97    5.19
   1  -5   4  161.35    5.15
  -1  -5  -4  160.48    5.07
   1  -5   4  160.50    4.93
   1  -5   4  156.07    4.93
   1  -5   4  160.47    5.00
   1   5   5    3.67    0.42
   1   5   5    4.05    0.46
  -1   5  -5    4.22    0.36
   1   5   5    4.07    0.26
   1   5   5    3.80    0.50
  -1   5  -5    3.81    0.52
  -1  -5  -5    4.08    0.49
   1  -5   5    4.50    0.46
   1  -5   5    4.43    0.34
   1  -5   5    4.30    0.51
   1  -5   5    4.02    0.32
   1  -5   5    4.54    0.33
  -1  -5  -5    4.43    0.43
  -1  -5  -5    3.78    0.39
   1   5   6   94.42    2.90
   1   5   6   96.77    3.24
  -1   5  -6   98.98    3.16
   1   5   6   97.85    3.37
   1   5   6   95.74    3.38
  -1   5  -6   90.27    3.36
   1  -5   6   95.88    3.05
   1  -5   6   96.40    3.39
   1  -5   6   93.49    3.03
   1  -5   6   93.04    3.04
   1  -5   6   96.21    3.32
  -1  -5  -6   96.73    3.21
  -1  -5  -6   91.58    3.37
  -1   5  -7    0.59    0.33
   1   5   7    0.18    0.23
  -1   5  -7    0.56    0.26
   1   5   7   -0.04    0.27
   1   5   7    0.30    0.30
  -1  -5  -7    0.18    0.32
   1  -5   7    0.62    0.20
   1  -5   7    0.43    0.32
   1  -5   7    0.37    0.17
  -1  -5  -7    0.47    0.27
   1  -5   7    0.41    0.31
  -1   5  -8   22.38    1.37
   1   5   8   22.73    1.36
   1   5   8   27.94    1.45
   1   5   8   24.56    1.25
  -1   5  -8   25.40    1.23
  -1  -5  -8   24.78    1.18
   1  -5   8   25.47    1.34
  -1  -5  -8   23.44    1.40
   1  -5   8   24.64    1.06
   1   5   9   53.93    2.19
   1   5   9   51.42    2.35
   1   5   9   54.29    2.40
  -1   5  -9   53.68    2.44
  -1   5  -9   52.70    2.16
   1  -5   9   53.58    2.37
  -1  -5  -9   49.96    2.37
   1  -5   9   51.87    1.93
   1  -5   9   54.41    2.25
  -1   5 -10    0.36    0.39
  -1   5 -10    1.04    0.54
   1   5  10    0.78    0.51
   1   5  10    0.55    0.40
   1   5  10    0.50    0.51
   1  -5  10    0.71    0.44
   1  -5  10    0.85    0.56
  -1  -5 -10    0.58    0.50
   1  -5  10    0.67    0.30
  -1   5 -11   40.56    2.01
   1   5  11   43.70    2.02
   1   5  11   46.23    2.26
  -1   5 -11   39.67    2.22
   1   5  11   40.16    2.22
  -1  -5 -11   37.77    2.19
   1  -5  11   40.45    2.01
   1  -5  11   42.34    1.74
   1  -5  11   45.27    2.30
   1   5  12    1.52    0.77
   1   5  12    3.35    0.70
  -1   5 -12    2.76    0.79
   1   5  12    1.24    0.66
   1  -5  12    0.68    0.70
  -1  -5 -12    2.83    0.91
   1  -5  12    1.89    0.45
  -1   5 -13    9.57    1.29
   1   5  13    8.76    1.08
   1   5  13    5.28    1.07
   1   5  13   10.29    1.35
  -1  -5 -13    5.72    1.13
   1  -5  13    8.88    1.37
   1  -5  13    7.60    0.84
   1   5  14    1.43    0.91
  -1   5 -14    0.03    0.78
   1   5  14    1.17    0.88
   1   5  14    0.71    0.64
   1  -5  14    0.97    0.80
  -1  -5 -14    1.43    0.87
   1  -5  14    0.93    0.48
   1   6 -14    0.16    0.73
  -1   6  14    0.44    0.78
  -1   6  14   -0.32    0.53
  -1   6  14    0.27    0.85
  -1  -6  14    0.08    0.36
  -1  -6  14   -0.31    0.72
   1  -6 -14    0.38    0.76
  -1   6  13   13.82    1.28
  -1   6  13   12.13    1.43
  -1   6  13   14.63    1.62
   1   6 -13   12.16    1.47
  -1  -6  13   12.91    0.92
   1  -6 -13   12.34    1.44
  -1  -6  13   15.05    1.57
  -1   6  12    0.37    0.58
  -1   6  12    0.18    0.58
   1   6 -12   -0.31    0.61
  -1   6  12    0.21    0.48
  -1  -6  12    0.52    0.32
  -1  -6  12   -0.23    0.55
   1  -6 -12    0.42    0.62
  -1   6  11   52.66    2.63
   1   6 -11   46.51    2.48
  -1   6  11   51.88    2.49
  -1   6  11   54.03    2.29
  -1  -6  11   48.20    1.88
   1  -6 -11   48.83    2.51
  -1  -6  11   49.60    2.47
  -1  -6  11   50.22    2.32
   1   6 -10    3.02    0.76
   1   6 -10    4.73    0.68
  -1   6  10    4.71    0.80
  -1   6  10    3.42    0.59
  -1   6  10    3.46    0.79
  -1  -6  10    3.20    0.70
  -1  -6  10    3.01    0.44
   1  -6 -10    4.35    0.81
  -1  -6  10    3.86    0.68
   1   6  -9   85.71    3.02
   1   6  -9   84.28    3.29
  -1   6   9   83.38    3.34
  -1   6   9   78.37    3.03
  -1   6   9   83.51    3.26
   1  -6  -9   77.53    3.29
   1  -6  -9   83.38    3.03
  -1  -6   9   82.23    3.15
  -1  -6   9   81.37    3.26
  -1  -6   9   82.64    2.72
  -1   6   8    8.72    0.72
  -1   6   8    8.53    0.80
  -1   6   8    7.75    0.83
   1   6  -8    8.68    0.68
   1   6  -8    6.74    0.76
  -1  -6   8    7.52    0.48
   1  -6  -8    7.18    0.69
  -1  -6   8    7.94    0.82
  -1  -6   8    8.18    0.75
   1  -6  -8    7.09    0.81
  -1   6   7   50.41    2.05
   1   6  -7   54.71    1.99
  -1   6   7   54.43    2.27
  -1   6   7   51.61    2.18
   1   6  -7   53.88    2.21
   1  -6  -7   54.20    2.24
  -1  -6   7   53.03    1.79
  -1  -6   7   54.43    2.25
  -1  -6   7   49.72    1.77
   1  -6  -7   57.86    2.13
  -1  -6   7   52.32    1.93
  -1  -6   7   52.50    2.15
   1   6  -6    2.10    0.34
  -1   6   6    2.04    0.44
   1   6  -6    1.88    0.41
  -1   6   6    2.05    0.42
  -1   6   6    2.23    0.38
  -1  -6   6    1.99    0.24
  -1  -6   6    1.82    0.24
  -1  -6   6    1.90    0.40
  -1  -6   6    1.74    0.42
   1  -6  -6    1.38    0.39
   1  -6  -6    1.54    0.37
  -1  -6   6    1.67    0.30
  -1   6   5   62.72    2.42
  -1   6   5   64.46    2.42
  -1   6   5   65.22    2.31
   1   6  -5   66.01    2.16
   1   6  -5   66.49    2.40
  -1  -6   5   63.73    2.38
  -1  -6   5   65.76    2.08
   1  -6  -5   66.25    2.37
  -1  -6   5   65.35    2.08
   1  -6  -5   65.47    2.30
  -1  -6   5   65.09    2.27
  -1  -6   5   58.81    2.41
   1  -6  -5   60.63    2.38
   1   6  -4  108.80    3.60
   1   6  -4  108.92    3.35
  -1   6   4  113.06    3.56
  -1   6   4  106.87    3.24
  -1   6   4  105.06    3.64
  -1   6   4  111.70    3.68
  -1  -6   4  108.06    3.34
  -1  -6   4  109.43    3.63
  -1  -6   4  107.59    3.36
   1  -6  -4  109.18    3.56
  -1  -6   4  104.13    3.54
   1  -6  -4  111.98    3.61
   1  -6  -4   98.54    3.56
  -1  -6   4  109.37    3.72
   1   6  -3   22.77    1.06
  -1   6   3   22.51    1.13
  -1   6   3   24.68    1.12
  -1   6   3   21.37    0.99
   1   6  -3   25.88    1.21
   1  -6  -3   25.19    1.05
   1  -6  -3   24.43    1.09
  -1  -6   3   22.95    0.93
  -1  -6   3   23.62    1.06
   1  -6  -3   24.43    1.07
  -1  -6   3   23.58    0.83
  -1  -6   3   24.10    1.08
   1  -6  -3   23.84    0.85
  -1  -6   3   23.92    0.89
  -1   6   2  108.73    3.36
   1   6  -2  102.80    3.59
  -1   6   2  107.66    3.63
  -1   6   2  101.98    3.46
   1   6  -2  105.52    3.44
  -1  -6   2  102.97    3.42
  -1  -6   2  100.07    3.23
   1  -6  -2  104.92    3.23
  -1  -6   2  102.41    3.40
   1  -6  -2  104.69    3.31
   1  -6  -2  104.39    3.43
   1  -6  -2  103.73    3.41
  -1  -6   2  101.18    3.12
  -1  -6   2  103.36    3.30
   1   6  -1   29.44    1.38
  -1   6   1   31.60    1.19
  -1   6   1   30.64    1.51
  -1   6   1   33.68    1.40
   1   6  -1   32.28    1.48
  -1  -6   1   32.52    1.24
   1  -6  -1   29.21    1.25
   1  -6  -1   31.70    1.12
  -1  -6   1   30.03    1.16
   1  -6  -1   30.04    1.25
   1  -6  -1   32.19    1.16
  -1  -6   1   31.70    1.28
  -1  -6   1   32.43    1.21
   1   6   0   17.46    0.75
   1   6   0   18.29    1.09
  -1   6   0   17.21    1.08
  -1   6   0   17.41    0.76
   1   6   0   19.06    0.92
  -1   6   0   21.44    1.12
   1  -6   0   18.11    0.86
  -1  -6   0   18.39    0.83
  -1  -6   0   17.13    0.79
   1  -6   0   17.99    0.79
  -1  -6   0   17.60    0.86
   1  -6   0   18.36    0.66
  -1  -6   0   17.82    0.75
   1   6   1    5.03    0.38
  -1   6  -1    5.07    0.52
   1   6   1    4.90    0.39
   1   6   1    5.51    0.58
  -1   6  -1    4.62    0.33
  -1   6  -1    5.16    0.63
   1  -6   1    4.51    0.40
   1  -6   1    4.97    0.42
  -1  -6  -1    4.60    0.36
   1  -6   1    4.71    0.40
  -1  -6  -1    5.09    0.42
  -1  -6  -1    5.13    0.45
  -1  -6  -1    5.04    0.37
   1   6   2   29.48    1.16
   1   6   2   28.94    1.15
  -1   6  -2   27.69    1.33
  -1   6  -2   29.90    1.34
   1   6   2   29.60    1.38
   1  -6   2   28.35    1.18
  -1  -6  -2   29.63    1.23
   1  -6   2   29.03    1.21
  -1  -6  -2   30.37    1.18
   1  -6   2   27.97    1.15
  -1  -6  -2   30.81    1.23
   1  -6   2   28.03    1.11
  -1  -6  -2   30.27    1.10
   1   6   3   59.47    2.25
   1   6   3   57.93    2.06
  -1   6  -3   60.33    1.81
  -1   6  -3   55.57    2.19
   1   6   3   59.54    1.94
   1   6   3   59.05    2.07
  -1  -6  -3   58.80    2.10
  -1  -6  -3   60.18    2.12
   1  -6   3   58.14    1.96
   1  -6   3   58.69    2.13
   1  -6   3   59.91    2.22
  -1  -6  -3   54.68    2.08
   1  -6   3   60.31    2.01
   1  -6   3   57.33    2.07
   1   6   4   34.70    1.47
  -1   6  -4   38.10    1.60
   1   6   4   37.87    1.47
   1   6   4   38.60    1.28
   1   6   4   36.04    1.59
  -1   6  -4   38.80    1.27
  -1  -6  -4   37.46    1.49
   1  -6   4   35.49    1.34
   1  -6   4   37.14    1.34
   1  -6   4   36.74    1.43
  -1  -6  -4   36.96    1.50
  -1  -6  -4   37.10    1.53
   1  -6   4   35.98    1.53
   1  -6   4   36.82    1.58
  -1   6  -5   38.92    1.35
  -1   6  -5   35.58    1.62
   1   6   5   35.85    1.62
   1   6   5   37.56    1.52
   1   6   5   36.81    1.24
   1   6   5   39.49    1.60
   1  -6   5   38.06    1.60
  -1  -6  -5   37.44    1.50
   1  -6   5   36.50    1.35
   1  -6   5   34.79    1.60
   1  -6   5   37.43    1.42
  -1  -6  -5   37.47    1.61
  -1  -6  -5   38.19    1.52
   1  -6   5   37.01    1.36
  -1   6  -6    8.78    0.77
   1   6   6    7.76    0.73
   1   6   6    8.15    0.68
  -1   6  -6    7.59    0.52
   1   6   6    8.08    0.64
   1  -6   6    7.78    0.48
   1  -6   6    6.85    0.64
   1  -6   6    7.12    0.68
  -1  -6  -6    7.84    0.62
  -1  -6  -6    7.37    0.69
   1  -6   6    7.30    0.48
   1  -6   6    7.59    0.49
   1   6   7    5.14    0.64
   1   6   7    6.59    0.63
  -1   6  -7    8.11    0.59
  -1   6  -7    6.76    0.77
   1   6   7    6.43    0.71
   1  -6   7    6.65    0.59
   1  -6   7    8.01    0.75
  -1  -6  -7    6.50    0.60
   1  -6   7    7.12    0.73
  -1  -6  -7    7.72    0.76
   1  -6   7    7.80    0.51
   1   6   8    0.51    0.33
   1   6   8    0.58    0.44
  -1   6  -8    0.79    0.33
  -1   6  -8   -0.25    0.36
   1   6   8    0.57    0.43
  -1  -6  -8   -0.01    0.35
  -1  -6  -8    0.72    0.32
   1  -6   8    0.23    0.36
   1  -6   8    0.46    0.23
   1  -6   8    1.05    0.44
   1   6   9   12.66    1.07
   1   6   9   13.52    0.99
  -1   6  -9   13.20    0.94
   1   6   9   12.69    1.12
  -1   6  -9   13.99    1.19
   1  -6   9   13.74    0.79
  -1  -6  -9   13.50    1.14
   1  -6   9   12.64    1.08
   1  -6   9   14.92    1.05
   1   6  10   -0.01    0.48
  -1   6 -10    0.12    0.50
   1   6  10    0.13    0.46
   1   6  10   -0.27    0.34
   1  -6  10    0.06    0.45
   1  -6  10    0.05    0.27
  -1  -6 -10    0.40    0.48
   1  -6  10   -0.19    0.37
   1   6  11   30.54    1.67
   1   6  11   30.52    1.91
   1   6  11   28.24    1.88
  -1   6 -11   32.84    1.95
  -1  -6 -11   28.76    1.88
   1  -6  11   30.64    1.74
   1  -6  11   31.90    1.94
   1  -6  11   29.44    1.40
   1   6  12    0.28    0.57
   1   6  12    0.65    0.51
   1   6  12   -0.30    0.52
  -1   6 -12    0.76    0.68
   1  -6  12   -0.02    0.54
   1  -6  12    0.25    0.33
  -1  -6 -12    1.20    0.67
   1   6  13   17.66    1.46
   1   6  13   14.44    1.56
   1   6  13   18.81    1.68
  -1   6 -13   18.00    1.66
  -1  -6 -13   17.89    1.75
   1  -6  13   17.23    1.13
   1  -6  13   16.15    1.66
   1   6  14    9.66    1.54
   1   6  14   13.74    1.39
   1   6  14   11.67    1.57
  -1   6 -14   10.63    1.62
   1  -6  14    8.25    0.92
   1  -6  14    8.87    1.40
  -1  -6 -14    4.94    1.17
  -1   7  14    4.18    1.09
  -1   7  14    7.02    1.09
  -1   7  14    6.84    1.31
   1   7 -14    6.70    1.32
   1  -7 -14    7.55    1.98
  -1  -7  14    5.71    0.78
  -1  -7  14    5.97    1.21
  -1   7  13    1.40    0.72
   1   7 -13    1.35    0.82
  -1   7  13    1.08    0.77
  -1   7  13    2.64    0.71
  -1  -7  13    2.02    0.87
  -1  -7  13    1.52    0.43
   1  -7 -13    1.95    0.93
   1   7 -12    7.46    1.18
  -1   7  12    5.48    1.06
  -1   7  12    6.33    0.93
  -1   7  12    5.38    1.01
  -1  -7  12    5.30    1.07
   1  -7 -12    5.61    1.09
  -1  -7  12    5.19    0.62
  -1   7  11    7.76    0.90
  -1   7  11    8.89    1.21
   1   7 -11    8.37    1.05
  -1   7  11    5.86    0.97
  -1  -7  11    7.82    1.05
  -1  -7  11    6.86    0.61
  -1  -7  11    5.63    0.85
   1  -7 -11    7.45    1.06
  -1   7  10    9.43    0.91
  -1   7  10    8.69    1.05
   1   7 -10    6.82    1.00
  -1   7  10    8.43    1.03
  -1  -7  10   10.76    1.03
  -1  -7  10    8.99    1.03
  -1  -7  10    9.95    0.65
   1  -7 -10   10.91    1.18
  -1   7   9   35.66    1.69
  -1   7   9   37.60    1.89
   1   7  -9   33.06    1.82
  -1   7   9   38.56    1.98
   1  -7  -9   35.73    1.67
  -1  -7   9   35.95    1.80
  -1  -7   9   34.94    1.36
  -1  -7   9   31.99    1.82
   1  -7  -9   32.36    1.84
   1   7  -8    0.57    0.30
   1   7  -8    0.35    0.40
  -1   7   8    1.37    0.47
  -1   7   8    0.56    0.44
  -1   7   8    0.25    0.33
  -1  -7   8    0.89    0.23
   1  -7  -8    1.10    0.46
  -1  -7   8    0.10    0.36
  -1  -7   8    0.39    0.42
   1  -7  -8    0.49    0.36
  -1   7   7   38.11    1.80
  -1   7   7   41.14    1.72
   1   7  -7   38.48    1.79
  -1   7   7   41.92    1.91
   1   7  -7   40.21    1.56
   1  -7  -7   38.28    1.81
  -1  -7   7   38.08    1.86
  -1  -7   7   38.54    1.77
  -1  -7   7   37.88    1.42
  -1  -7   7   40.20    1.59
   1  -7  -7   37.86    1.71
   1   7  -6   32.33    1.21
   1   7  -6   29.15    1.42
  -1   7   6   30.03    1.48
  -1   7   6   25.95    1.42
  -1   7   6   30.59    1.36
  -1  -7   6   29.60    1.12
   1  -7  -6   28.46    1.37
   1  -7  -6   26.94    1.41
  -1  -7   6   30.85    1.46
  -1  -7   6   31.52    1.53
  -1  -7   6   29.95    1.29
  -1  -7   6   29.41    1.12
  -1   7   5   36.46    1.52
  -1   7   5   38.36    1.63
   1   7  -5   35.28    1.56
  -1   7   5   35.17    1.63
   1   7  -5   37.71    1.31
  -1  -7   5   36.22    1.60
   1  -7  -5   34.76    1.50
   1  -7  -5   35.79    1.57
  -1  -7   5   32.72    1.63
   1  -7  -5   36.19    1.55
  -1  -7   5   36.51    1.50
  -1  -7   5   35.81    1.29
  -1  -7   5   36.10    1.31
  -1   7   4  138.99    4.51
   1   7  -4  135.69    4.47
   1   7  -4  140.20    4.13
  -1   7   4  130.87    4.10
  -1   7   4  131.81    4.37
   1   7  -4  141.88    4.64
  -1   7   4  139.33    4.60
  -1  -7   4  133.58    4.42
  -1  -7   4  133.32    4.19
  -1  -7   4  132.52    4.23
   1  -7  -4  145.57    4.50
   1  -7  -4  130.65    4.40
  -1  -7   4  133.23    4.47
   1  -7  -4  130.62    4.41
   1   7  -3    3.02    0.49
  -1   7   3    3.39    0.40
   1   7  -3    3.41    0.44
  -1   7   3    2.54    0.50
  -1   7   3    2.77    0.40
  -1  -7   3    3.37    0.31
   1  -7  -3    3.00    0.42
  -1  -7   3    3.14    0.41
   1  -7  -3    3.16    0.45
   1  -7  -3    2.63    0.37
  -1  -7   3    3.49    0.22
   1  -7  -3    3.34    0.27
  -1  -7   3    2.96    0.42
  -1  -7   3    3.48    0.34
   1   7  -2  129.81    4.58
  -1   7   2  120.82    4.60
  -1   7   2  134.73    4.43
  -1   7   2  131.68    4.28
   1   7  -2  139.10    4.45
   1  -7  -2  138.74    4.24
  -1  -7   2  135.80    4.39
  -1  -7   2  135.08    4.27
   1  -7  -2  136.01    4.40
  -1  -7   2  129.78    4.02
  -1  -7   2  141.30    4.20
   1  -7  -2  137.39    4.38
   1  -7  -2  135.76    4.18
  -1  -7   2  137.93    4.37
  -1   7   1    0.50    0.18
   1   7  -1    0.63    0.32
  -1   7   1    1.18    0.34
  -1   7   1    0.94    0.41
   1   7  -1    1.19    0.38
   1  -7  -1    0.90    0.20
   1  -7  -1    0.54    0.24
   1  -7  -1    0.82    0.25
  -1  -7   1    0.59    0.22
   1  -7  -1    1.06    0.19
  -1  -7   1    0.78    0.25
  -1  -7   1    1.09    0.24
  -1  -7   1    0.68    0.21
   1   7   0    9.39    0.82
   1   7   0    7.41    0.60
  -1   7   0    7.89    0.48
   1   7   0    8.08    0.47
  -1   7   0    6.54    0.70
  -1   7   0    7.52    0.74
  -1  -7   0    7.66    0.53
  -1  -7   0    7.26    0.51
   1  -7   0    8.08    0.56
   1  -7   0    7.68    0.58
  -1  -7   0    7.40    0.45
  -1  -7   0    6.35    0.55
   1  -7   0    8.14    0.52
   1  -7   0    7.24    0.37
  -1   7  -1   11.63    0.95
   1   7   1   12.16    0.68
  -1   7  -1   10.20    0.81
  -1   7  -1   12.49    0.61
   1   7   1   11.94    0.64
   1   7   1   13.13    0.95
   1  -7   1   12.10    0.69
  -1  -7  -1   11.87    0.72
   1  -7   1   11.75    0.71
  -1  -7  -1   12.34    0.63
  -1  -7  -1   12.15    0.63
  -1  -7  -1   12.26    0.70
   1  -7   1   13.07    0.72
  -1   7  -2   26.24    1.38
   1   7   2   29.90    1.20
  -1   7  -2   29.43    1.44
   1   7   2   30.59    1.51
   1   7   2   28.55    1.19
   1  -7   2   30.79    1.27
   1  -7   2   28.55    1.23
  -1  -7  -2   29.97    1.20
  -1  -7  -2   29.83    1.28
  -1  -7  -2   28.93    1.25
  -1  -7  -2   28.64    1.13
   1  -7   2   29.30    1.21
   1   7   3   65.50    2.27
  -1   7  -3   67.76    2.49
   1   7   3   65.49    2.28
   1   7   3   63.05    2.50
   1   7   3   61.91    2.14
  -1   7  -3   61.77    2.45
   1  -7   3   60.53    2.28
   1  -7   3   63.50    2.34
  -1  -7  -3   66.99    2.36
   1  -7   3   63.73    2.23
  -1  -7  -3   64.04    2.31
  -1  -7  -3   64.97    2.31
   1  -7   3   65.14    2.18
  -1   7  -4   66.52    2.57
  -1   7  -4   69.09    2.11
   1   7   4   69.10    2.61
   1   7   4   63.47    2.18
   1   7   4   69.87    2.41
   1   7   4   67.74    2.42
  -1  -7  -4   65.74    2.44
   1  -7   4   67.11    2.39
   1  -7   4   66.00    2.55
   1  -7   4   68.77    2.30
  -1  -7  -4   66.53    2.43
   1  -7   4   65.85    2.25
  -1  -7  -4   66.89    2.44
   1  -7   4   65.92    2.47
  -1   7  -5   45.14    1.91
   1   7   5   41.82    1.45
   1   7   5   44.03    1.90
  -1   7  -5   43.88    1.50
   1   7   5   44.76    1.79
   1   7   5   42.02    1.73
   1  -7   5   43.06    1.59
  -1  -7  -5   44.19    1.77
   1  -7   5   41.85    1.67
  -1  -7  -5   42.62    1.73
  -1  -7  -5   44.86    1.84
   1  -7   5   42.79    1.83
   1  -7   5   43.94    1.88
   1  -7   5   43.18    1.58
   1   7   6   37.41    1.65
   1   7   6   40.32    1.84
   1   7   6   40.00    1.74
  -1   7  -6   41.67    1.48
  -1   7  -6   39.09    1.81
   1  -7   6   37.28    1.77
  -1  -7  -6   39.42    1.78
   1  -7   6   38.08    1.52
  -1  -7  -6   40.02    1.67
   1  -7   6   39.39    1.49
   1  -7   6   39.06    1.74
   1   7   7   50.45    2.07
   1   7   7   50.80    2.25
  -1   7  -7   48.51    2.21
  -1   7  -7   52.31    1.90
   1   7   7   49.31    2.18
  -1  -7  -7   52.63    2.26
   1  -7   7   52.98    2.19
   1  -7   7   51.35    2.25
   1  -7   7   50.88    1.86
  -1  -7  -7   53.13    2.07
   1   7   8    1.26    0.49
   1   7   8   -0.03    0.42
  -1   7  -8    0.68    0.41
   1   7   8    0.46    0.36
   1  -7   8    0.62    0.41
   1  -7   8    0.36    0.42
  -1  -7  -8    0.27    0.41
  -1  -7  -8    0.64    0.35
   1  -7   8    0.80    0.26
   1   7   9   16.74    1.24
   1   7   9   14.33    1.07
  -1   7  -9   18.44    1.34
   1   7   9   16.69    1.22
   1  -7   9   14.87    1.21
  -1  -7  -9   13.21    1.23
   1  -7   9   15.90    1.18
   1  -7   9   14.40    0.85
   1   7  10   18.14    1.37
   1   7  10   18.36    1.25
  -1   7 -10   15.51    1.33
   1   7  10   15.96    1.31
   1  -7  10   18.93    1.46
  -1  -7 -10   19.29    1.44
   1  -7  10   15.50    1.21
   1  -7  10   15.90    0.94
  -1   7 -11   18.91    1.53
   1   7  11   20.19    1.38
   1   7  11   18.44    1.52
   1   7  11   19.79    1.58
   1  -7  11   17.83    1.38
   1  -7  11   19.00    1.58
   1  -7  11   16.92    1.04
  -1  -7 -11   19.71    1.64
  -1   7 -12    7.07    1.16
   1   7  12    8.21    1.06
   1   7  12    6.45    1.12
   1   7  12    6.99    1.16
   1  -7  12    5.66    1.09
   1  -7  12    6.56    0.75
  -1  -7 -12    4.55    1.07
   1   7  13   15.69    1.66
   1   7  13   13.19    1.45
   1   7  13   15.68    1.41
  -1   7 -13   17.20    1.72
   1  -7  13   14.37    1.53
  -1  -7 -13   15.26    1.62
   1  -7  13   13.98    1.07
  -1   7 -14    0.49    0.93
   1   7  14    0.08    0.62
   1   7  14   -0.41    0.69
   1   7  14    0.28    0.80
  -1   8  14    0.52    0.80
  -1   8  14    0.45    0.73
   1   8 -14    0.66    0.76
  -1   8  13    5.53    0.94
  -1   8  13    3.84    1.06
   1   8 -13    4.47    1.02
  -1   8  13    6.21    1.17
   1  -8 -13    2.85    1.01
  -1  -8  13    4.56    0.69
  -1  -8  13    3.69    1.07
  -1   8  12    2.18    0.84
  -1   8  12    1.00    0.73
   1   8 -12    1.83    0.79
  -1   8  12    2.16    0.67
  -1  -8  12    1.82    0.79
   1  -8 -12    1.58    0.77
  -1  -8  12    1.32    0.40
   1   8 -11    7.33    1.04
  -1   8  11    7.39    1.09
  -1   8  11    7.96    0.95
  -1   8  11    8.10    1.13
  -1  -8  11    7.36    1.15
  -1  -8  11    7.83    1.03
  -1  -8  11    7.89    0.68
   1  -8 -11    7.81    1.19
  -1   8  10    0.65    0.45
  -1   8  10    0.76    0.58
  -1   8  10    1.73    0.65
   1   8 -10    0.82    0.60
   1  -8 -10    1.88    0.67
  -1  -8  10    0.94    0.55
  -1  -8  10    1.53    0.33
  -1  -8  10    0.98    0.59
  -1   8   9   18.99    1.20
  -1   8   9   15.96    1.23
  -1   8   9   15.65    1.27
   1   8  -9   16.39    1.28
   1  -8  -9   17.66    1.19
  -1  -8   9   18.18    1.40
   1  -8  -9   17.04    1.31
  -1  -8   9   16.82    0.87
  -1  -8   9   17.46    1.26
  -1   8   8    0.58    0.47
  -1   8   8    0.14    0.42
   1   8  -8    0.86    0.41
  -1   8   8    0.34    0.35
  -1  -8   8    0.17    0.41
   1  -8  -8    0.38    0.36
  -1  -8   8    0.38    0.22
  -1  -8   8    0.34    0.42
   1  -8  -8    0.52    0.46
   1   8  -7   32.17    1.59
  -1   8   7   29.20    1.44
  -1   8   7   27.69    1.55
  -1   8   7   30.21    1.58
  -1  -8   7   29.94    1.53
   1  -8  -7   31.94    1.52
  -1  -8   7   28.89    1.19
  -1  -8   7   28.70    1.34
  -1  -8   7   32.48    1.67
   1  -8  -7   27.99    1.54
  -1   8   6   29.66    1.51
  -1   8   6   30.57    1.42
  -1   8   6   29.35    1.53
   1   8  -6   31.40    1.19
   1   8  -6   30.89    1.51
  -1  -8   6   30.37    1.52
   1  -8  -6   29.64    1.49
  -1  -8   6   28.84    1.59
  -1  -8   6   28.31    1.18
   1  -8  -6   32.28    1.50
  -1  -8   6   29.18    1.36
  -1   8   5   15.46    1.06
   1   8  -5   16.00    0.69
  -1   8   5   16.35    1.02
   1   8  -5   15.81    1.07
  -1   8   5   15.25    0.91
   1   8  -5   15.15    0.96
  -1  -8   5   17.52    0.80
  -1  -8   5   16.92    1.00
   1  -8  -5   14.53    0.96
  -1  -8   5   16.04    0.74
  -1  -8   5   15.09    0.91
   1  -8  -5   15.08    0.94
  -1   8   4  157.97    5.26
  -1   8   4  162.04    5.16
   1   8  -4  170.75    4.82
   1   8  -4  162.26    5.27
  -1   8   4  149.18    4.88
  -1   8   4  164.80    5.44
   1   8  -4  159.78    5.44
  -1  -8   4  165.93    5.25
  -1  -8   4  158.91    5.03
   1  -8  -4  154.19    5.23
   1  -8  -4  163.28    5.21
  -1  -8   4  159.28    4.96
  -1  -8   4  156.50    5.24
   1  -8  -4  157.01    5.17
  -1   8   3   15.69    0.85
   1   8  -3   15.98    0.95
   1   8  -3   15.81    1.06
  -1   8   3   17.46    0.97
  -1   8   3   16.37    1.09
   1  -8  -3   15.92    0.71
  -1  -8   3   16.39    0.94
  -1  -8   3   16.49    0.76
   1  -8  -3   14.03    0.88
   1  -8  -3   15.15    0.84
   1  -8  -3   16.55    0.95
  -1  -8   3   17.58    0.83
  -1  -8   3   17.03    0.95
  -1   8   2  243.01    7.98
   1   8  -2  239.49    7.71
  -1   8   2  241.91    7.47
   1   8  -2  215.83    7.79
  -1   8   2  255.54    7.68
  -1  -8   2  246.07    7.39
   1  -8  -2  242.57    7.58
   1  -8  -2  243.41    7.37
  -1  -8   2  256.39    7.59
  -1  -8   2  238.22    7.15
   1  -8  -2  239.63    7.40
  -1  -8   2  243.87    7.61
   1  -8  -2  244.81    7.61
  -1  -8   2  245.82    7.49
  -1   8   1    0.36    0.18
  -1   8   1    0.57    0.38
   1   8  -1    0.19    0.30
   1   8  -1    0.03    0.25
  -1   8   1    0.47    0.29
  -1  -8   1    0.37    0.23
  -1  -8   1    0.26    0.19
   1  -8  -1    0.18    0.17
   1  -8  -1    0.14    0.15
   1  -8  -1    0.13    0.21
  -1  -8   1    0.35    0.19
  -1  -8   1   -0.17    0.16
   1  -8  -1    0.29    0.21
   1   8   0  105.73    3.30
   1   8   0   97.46    3.81
  -1   8   0  101.45    3.31
  -1   8   0  101.00    3.72
   1   8   0  106.91    3.54
  -1   8   0   92.08    3.76
   1  -8   0  103.65    3.49
   1  -8   0  103.58    3.37
   1  -8   0  101.91    3.15
  -1  -8   0   98.88    3.27
  -1  -8   0  101.97    3.38
  -1  -8   0  102.49    3.49
  -1  -8   0  106.18    3.43
   1  -8   0  102.28    3.46
   1   8   1    6.40    0.47
   1   8   1    7.26    0.80
   1   8   1    5.82    0.49
  -1   8  -1    5.76    0.43
  -1   8  -1    5.16    0.64
  -1   8  -1    6.35    0.77
  -1  -8  -1    6.86    0.55
   1  -8   1    6.50    0.54
  -1  -8  -1    5.97    0.55
  -1  -8  -1    4.93    0.44
  -1  -8  -1    5.50    0.44
   1  -8   1    4.92    0.50
   1  -8   1    4.81    0.47
   1   8   2    6.01    0.75
  -1   8  -2    7.08    0.75
   1   8   2    6.19    0.50
   1   8   2    5.91    0.49
  -1   8  -2    5.26    0.66
  -1  -8  -2    5.57    0.48
   1  -8   2    5.86    0.55
   1  -8   2    6.49    0.53
  -1  -8  -2    6.97    0.47
  -1  -8  -2    5.75    0.57
   1  -8   2    6.45    0.57
  -1  -8  -2    5.82    0.55
  -1   8  -3   84.29    3.21
   1   8   3   89.17    2.98
   1   8   3   82.67    3.28
  -1   8  -3   95.28    3.29
   1   8   3   83.40    2.85
   1   8   3   88.82    2.98
   1  -8   3   81.93    2.86
  -1  -8  -3   88.40    3.05
  -1  -8  -3   86.24    3.07
   1  -8   3   87.68    2.96
  -1  -8  -3   93.19    3.03
   1  -8   3   84.94    3.05
   1  -8   3   82.88    3.01
  -1   8  -4    2.26    0.49
  -1   8  -4    1.88    0.17
  -1   8  -4    2.20    0.49
   1   8   4    1.73    0.27
   1   8   4    2.30    0.53
   1   8   4    1.83    0.36
   1   8   4    1.43    0.33
   1  -8   4    1.91    0.37
  -1  -8  -4    2.28    0.41
   1  -8   4    1.79    0.31
  -1  -8  -4    1.53    0.36
   1  -8   4    2.14    0.32
   1  -8   4    1.89    0.40
  -1  -8  -4    2.57    0.45
   1   8   5   47.45    1.93
   1   8   5   47.31    1.89
  -1   8  -5   46.15    2.05
   1   8   5   44.29    2.06
  -1   8  -5   49.04    1.59
   1   8   5   46.64    1.62
   1  -8   5   49.33    2.02
  -1  -8  -5   48.93    1.94
  -1  -8  -5   48.12    1.99
  -1  -8  -5   48.83    1.93
   1  -8   5   45.30    2.05
   1  -8   5   46.75    1.87
   1  -8   5   43.97    1.74
  -1   8  -6    4.82    0.69
   1   8   6    3.93    0.59
   1   8   6    4.96    0.75
   1   8   6    4.04    0.55
   1  -8   6    3.58    0.48
   1  -8   6    3.47    0.61
   1  -8   6    3.88    0.43
   1  -8   6    3.61    0.63
  -1  -8  -6    4.37    0.67
  -1  -8  -6    3.54    0.54
   1   8   7    5.40    0.75
   1   8   7    5.05    0.70
  -1   8  -7    5.70    0.73
   1   8   7    4.97    0.64
  -1  -8  -7    5.14    0.77
   1  -8   7    4.84    0.68
   1  -8   7    5.18    0.50
  -1  -8  -7    5.64    0.65
   1  -8   7    5.83    0.76
   1   8   8    7.72    0.78
   1   8   8    8.57    0.85
  -1   8  -8    8.56    0.90
   1   8   8    8.42    0.91
   1  -8   8    6.46    0.58
   1  -8   8    7.05    0.86
   1  -8   8    5.69    0.76
  -1  -8  -8    7.13    0.77
  -1  -8  -8    8.00    0.96
  -1   8  -9    3.11    0.73
   1   8   9    3.05    0.70
   1   8   9    2.46    0.65
   1   8   9    1.92    0.53
   1  -8   9    2.93    0.62
  -1  -8  -9    2.38    0.67
   1  -8   9    2.17    0.41
  -1  -8  -9    2.60    0.55
   1  -8   9    3.26    0.75
  -1   8 -10    1.11    0.63
   1   8  10    0.75    0.46
   1   8  10    0.23    0.52
   1   8  10    0.71    0.53
   1  -8  10    0.68    0.62
  -1  -8 -10   -0.04    0.52
   1  -8  10    0.97    0.55
   1  -8  10    0.64    0.33
  -1   8 -11    1.96    0.77
   1   8  11    1.30    0.71
   1   8  11    3.56    0.88
   1   8  11    2.23    0.64
  -1  -8 -11    1.97    0.80
   1  -8  11    1.55    0.61
   1  -8  11    1.62    0.44
   1  -8  11    2.29    0.82
  -1   8 -12   23.46    1.80
   1   8  12   22.46    1.72
   1   8  12   19.04    1.48
   1   8  12   22.01    1.71
  -1  -8 -12   20.98    1.82
   1  -8  12   19.39    1.21
   1  -8  12   19.56    1.57
   1  -8  12   23.13    1.78
  -1   8 -13    0.88    0.79
   1   8  13    0.60    0.64
   1   8  13    0.63    0.71
   1   8  13    0.16    0.76
   1  -8  13   -0.61    0.64
  -1  -8 -13    0.66    0.83
   1  -8  13    0.79    0.46
   1   9 -13    3.48    0.97
  -1   9  13    3.42    0.82
  -1   9  13    3.65    1.11
  -1   9  13    2.29    0.90
  -1  -9  13    2.28    1.01
  -1  -9  13    2.40    0.50
   1  -9 -13    1.72    0.89
  -1   9  12    2.06    0.84
  -1   9  12    0.20    0.65
  -1   9  12    1.91    0.68
   1   9 -12    0.44    0.62
  -1  -9  12    1.00    0.72
  -1  -9  12    1.13    0.75
  -1  -9  12    0.95    0.37
   1  -9 -12   -0.83    0.55
  -1   9  11   15.57    1.52
  -1   9  11   17.31    1.33
  -1   9  11   15.53    1.46
   1   9 -11   15.73    1.45
   1  -9 -11   16.49    1.48
  -1  -9  11   15.20    1.31
  -1  -9  11   14.64    0.92
  -1  -9  11   16.13    1.49
   1   9 -10    7.17    0.97
  -1   9  10    5.76    0.86
  -1   9  10    5.30    0.94
  -1   9  10    6.83    1.04
  -1  -9  10    7.42    0.63
  -1  -9  10    7.15    1.01
  -1  -9  10    4.50    0.91
   1  -9 -10    7.17    1.04
  -1   9   9   33.54    1.90
  -1   9   9   34.44    1.76
   1   9  -9   32.14    1.84
  -1   9   9   36.94    2.01
  -1  -9   9   34.82    1.44
  -1  -9   9   33.91    1.84
   1  -9  -9   37.55    1.80
  -1  -9   9   34.31    1.98
   1  -9  -9   32.32    1.88
   1   9  -8    4.34    0.74
  -1   9   8    4.03    0.76
  -1   9   8    4.78    0.68
  -1   9   8    3.50    0.71
  -1  -9   8    5.13    0.50
   1  -9  -8    4.44    0.76
  -1  -9   8    5.91    0.86
  -1  -9   8    4.90    0.79
   1  -9  -8    5.49    0.78
  -1   9   7   28.17    1.59
  -1   9   7   31.98    1.74
  -1   9   7   33.10    1.56
   1   9  -7   30.54    1.63
   1  -9  -7   29.63    1.61
   1  -9  -7   32.79    1.61
  -1  -9   7   30.23    1.61
  -1  -9   7   30.19    1.28
  -1  -9   7   30.55    1.45
  -1  -9   7   31.12    1.73
  -1   9   6    3.09    0.50
   1   9  -6    2.23    0.52
  -1   9   6    3.11    0.64
  -1   9   6    1.94    0.48
   1   9  -6    3.92    0.68
  -1  -9   6    1.98    0.46
  -1  -9   6    2.98    0.41
   1  -9  -6    1.36    0.48
   1  -9  -6    2.94    0.57
  -1  -9   6    2.14    0.50
   1   9  -5    1.81    0.47
  -1   9   5    1.33    0.36
  -1   9   5    1.40    0.40
  -1   9   5    1.50    0.46
   1   9  -5    2.22    0.54
   1  -9  -5    1.30    0.39
  -1  -9   5    1.25    0.40
   1  -9  -5    1.64    0.40
  -1  -9   5    1.00    0.36
  -1  -9   5    1.18    0.29
   1   9  -4   12.19    1.01
  -1   9   4   13.56    0.83
   1   9  -4   13.72    0.93
  -1   9   4   12.64    1.05
  -1   9   4   12.75    0.89
   1  -9  -4   12.35    0.87
  -1  -9   4   14.11    0.77
   1  -9  -4   13.19    0.63
   1  -9  -4   13.16    0.84
   1  -9  -4   12.18    0.86
  -1  -9   4   12.70    0.88
  -1  -9   4   13.76    0.90
   1   9  -3    4.37    0.58
  -1   9   3    3.90    0.53
   1   9  -3    4.68    0.66
  -1   9   3    3.35    0.65
  -1   9   3    2.90    0.46
   1  -9  -3    3.82    0.49
   1  -9  -3    3.04    0.43
  -1  -9   3    3.16    0.49
   1  -9  -3    4.25    0.38
   1  -9  -3    4.06    0.53
  -1  -9   3    3.30    0.48
  -1  -9   3    2.63    0.40
  -1  -9   3    4.04    0.40
  -1   9   2   37.04    1.49
  -1   9   2   36.61    1.64
   1   9  -2   37.50    1.77
   1   9  -2   31.93    1.76
  -1   9   2   34.94    1.90
   1  -9  -2   38.14    1.63
  -1  -9   2   38.91    1.59
  -1  -9   2   37.92    1.51
  -1  -9   2   36.51    1.62
  -1  -9   2   36.13    1.14
   1  -9  -2   36.20    1.59
   1  -9  -2   35.43    1.39
   1  -9  -2   35.20    1.41
  -1   9   1    4.26    0.58
  -1   9   1    3.28    0.41
   1   9  -1    3.86    0.58
   1   9  -1    2.99    0.61
  -1   9   1    4.12    0.76
  -1  -9   1    3.67    0.45
  -1  -9   1    3.65    0.40
  -1  -9   1    3.00    0.46
   1  -9  -1    3.38    0.41
   1  -9  -1    4.17    0.36
   1  -9  -1    3.24    0.47
  -1  -9   1    4.15    0.47
   1  -9  -1    3.54    0.48
   1   9   0  120.10    3.88
   1   9   0  122.45    4.12
  -1   9   0  126.73    4.36
   1   9   0  124.84    4.52
  -1   9   0  123.15    4.53
  -1   9   0  119.24    3.90
   1  -9   0  117.84    4.09
  -1  -9   0  122.79    3.99
  -1  -9   0  114.60    3.85
  -1  -9   0  119.67    4.10
   1  -9   0  125.24    4.09
  -1  -9   0  117.02    4.01
   1  -9   0  124.76    3.99
   1  -9   0  117.77    3.72
   1   9   1   16.92    0.84
  -1   9  -1   19.41    1.27
   1   9   1   17.12    1.26
  -1   9  -1   16.97    0.81
  -1   9  -1   16.35    1.17
   1   9   1   16.35    0.89
   1  -9   1   16.30    0.95
  -1  -9  -1   15.97    0.84
  -1  -9  -1   16.41    0.93
  -1  -9  -1   16.66    0.82
   1  -9   1   16.20    0.89
   1  -9   1   15.42    0.91
  -1  -9  -1   15.94    0.96
  -1   9  -2   18.25    1.25
   1   9   2   15.84    1.20
  -1   9  -2   18.38    1.21
   1   9   2   18.12    0.91
   1   9   2   17.81    0.92
  -1  -9  -2   18.48    0.88
  -1  -9  -2   16.90    1.00
   1  -9   2   17.29    0.99
  -1  -9  -2   17.43    0.90
   1  -9   2   18.96    0.97
   1  -9   2   17.46    0.99
  -1  -9  -2   18.97    1.01
   1   9   3   55.67    1.96
  -1   9  -3   54.77    2.35
   1   9   3   52.74    2.04
   1   9   3   54.29    2.05
   1   9   3   48.67    2.36
  -1   9  -3   57.02    2.39
  -1  -9  -3   55.50    2.08
  -1  -9  -3   55.26    1.94
   1  -9   3   56.27    2.15
  -1  -9  -3   53.84    2.13
   1  -9   3   51.49    2.04
  -1  -9  -3   56.94    2.18
   1  -9   3   51.66    2.13
   1   9   4   10.84    0.65
   1   9   4   11.70    0.77
  -1   9  -4   12.55    0.97
   1   9   4   12.72    0.81
  -1   9  -4   12.24    0.95
   1   9   4   11.88    1.00
   1  -9   4   11.21    0.84
  -1  -9  -4   12.10    0.82
  -1  -9  -4   12.22    0.85
   1  -9   4   12.12    0.83
   1  -9   4   11.31    0.75
  -1  -9  -4   13.80    0.88
  -1   9  -5   76.18    3.16
   1   9   5   87.22    3.00
  -1   9  -5   81.97    3.18
   1   9   5   85.87    3.02
   1   9   5   78.68    3.22
  -1  -9  -5   83.25    3.04
  -1  -9  -5   74.76    3.00
   1  -9   5   87.29    3.13
   1  -9   5   81.08    2.85
   1  -9   5   81.08    2.97
   1   9   6   61.30    2.61
   1   9   6   59.76    2.34
  -1   9  -6   61.49    2.55
   1   9   6   59.28    2.38
  -1  -9  -6   62.20    2.46
   1  -9   6   57.81    2.53
  -1  -9  -6   59.71    2.38
   1  -9   6   52.35    2.22
   1  -9   6   57.51    2.43
   1  -9   6   55.18    2.14
   1   9   7   34.69    1.83
   1   9   7   35.20    1.63
  -1   9  -7   29.06    1.71
   1   9   7   32.95    1.64
  -1  -9  -7   31.99    1.70
   1  -9   7   29.54    1.37
   1  -9   7   32.08    1.69
   1  -9   7   32.54    1.79
  -1  -9  -7   33.58    1.61
   1   9   8   38.00    1.83
   1   9   8   35.43    1.87
  -1   9  -8   37.66    2.03
   1   9   8   39.95    2.06
  -1  -9  -8   41.01    2.06
   1  -9   8   38.04    1.60
   1  -9   8   41.64    1.98
  -1  -9  -8   37.09    1.80
   1  -9   8   39.23    2.07
   1   9   9   14.66    1.16
  -1   9  -9   15.94    1.34
   1   9   9   16.37    1.24
   1   9   9   13.42    1.25
   1  -9   9   14.93    1.29
   1  -9   9   15.59    1.28
  -1  -9  -9   17.98    1.37
   1  -9   9   15.27    0.93
  -1  -9  -9   15.84    1.14
  -1   9 -10    3.17    0.78
   1   9  10    2.96    0.84
   1   9  10    3.37    0.80
   1   9  10    4.29    0.78
   1  -9  10    2.66    0.75
   1  -9  10    3.48    0.52
   1  -9  10    4.03    0.96
  -1  -9 -10    3.92    0.90
   1   9  11    9.89    1.17
   1   9  11    8.15    1.26
   1   9  11    9.72    1.11
  -1   9 -11   11.26    1.37
  -1  -9 -11    9.91    1.27
   1  -9  11    9.94    0.84
   1  -9  11    8.26    1.16
   1  -9  11   10.05    1.26
   1   9  12    1.19    0.76
  -1   9 -12    0.54    0.77
   1   9  12    1.09    0.74
   1   9  12    0.71    0.57
  -1  -9 -12    2.37    0.99
   1  -9  12    1.16    0.44
   1  -9  12    1.35    0.72
   1  -9  12    0.39    0.72
   1   9  13   11.43    1.58
   1   9  13   14.06    1.45
  -1   9 -13   10.52    1.60
   1   9  13   10.15    1.42
   1  -9  13   11.07    1.00
   1  -9  13   11.37    1.56
  -1  -9 -13   10.65    1.62
  -1  10  13   -0.31    0.74
   1  10 -13   -0.22    0.65
  -1  10  13    0.07    0.65
  -1  10  13   -0.74    0.69
  -1 -10  13    0.22    0.39
  -1 -10  13    1.49    0.99
   1 -10 -13    0.51    0.80
  -1  10  12    4.07    1.03
  -1  10  12    2.99    0.78
   1  10 -12    3.06    0.95
  -1  10  12    1.45    0.79
  -1 -10  12    3.25    0.92
  -1 -10  12    3.27    0.97
  -1 -10  12    2.72    0.52
   1 -10 -12    2.30    0.92
  -1  10  11    1.32    0.73
   1  10 -11    0.39    0.66
  -1  10  11    0.29    0.51
  -1  10  11    0.03    0.63
   1 -10 -11    0.22    0.61
  -1 -10  11   -0.03    0.70
  -1 -10  11    0.29    0.32
  -1 -10  11    1.24    0.69
  -1  10  10    2.00    0.63
  -1  10  10    3.29    0.84
   1  10 -10    2.44    0.75
  -1  10  10    1.33    0.66
  -1 -10  10    1.98    0.66
  -1 -10  10    2.38    0.78
   1 -10 -10    2.12    0.75
  -1 -10  10    2.46    0.46
   1  10  -9   -0.56    0.37
  -1  10   9   -0.18    0.51
  -1  10   9    0.35    0.45
  -1  10   9   -0.17    0.46
  -1 -10   9    0.36    0.28
  -1 -10   9   -0.55    0.38
  -1 -10   9   -0.50    0.46
   1 -10  -9    0.04    0.55
   1 -10  -9    0.42    0.44
  -1  10   8    6.88    0.93
   1  10  -8    8.66    0.92
  -1  10   8    8.08    1.05
  -1  10   8    7.98    0.86
   1  10  -8    7.77    0.99
  -1 -10   8    7.29    0.97
  -1 -10   8    7.80    1.01
  -1 -10   8    7.97    0.67
   1 -10  -8    8.40    1.02
   1 -10  -8    7.75    0.89
   1  10  -7    1.14    0.49
   1  10  -7    1.32    0.57
  -1  10   7    1.27    0.54
  -1  10   7    0.85    0.37
  -1  10   7    0.73    0.48
  -1 -10   7    0.82    0.30
   1 -10  -7    0.37    0.41
   1 -10  -7    0.49    0.41
  -1 -10   7    0.84    0.38
  -1 -10   7    1.09    0.51
  -1  10   6   19.31    1.34
   1  10  -6   17.30    1.21
   1  10  -6   18.15    1.32
  -1  10   6   18.54    1.12
  -1  10   6   19.66    1.23
   1 -10  -6   19.35    1.18
  -1 -10   6   17.66    0.97
  -1 -10   6   19.35    1.15
   1 -10  -6   15.86    1.11
  -1 -10   6   18.69    1.25
   1  10  -5    0.50    0.40
  -1  10   5    0.09    0.40
  -1  10   5    0.39    0.33
   1  10  -5    0.28    0.42
  -1  10   5   -0.42    0.22
  -1 -10   5    0.52    0.33
   1 -10  -5    0.53    0.39
  -1 -10   5    0.74    0.27
  -1 -10   5    0.45    0.34
   1 -10  -5    0.52    0.35
   1  10  -4   74.75    2.86
  -1  10   4   71.21    2.75
   1  10  -4   71.40    3.01
  -1  10   4   71.26    2.65
  -1  10   4   68.83    3.03
  -1 -10   4   75.43    2.79
  -1 -10   4   70.73    2.57
   1 -10  -4   71.46    2.78
   1 -10  -4   71.38    2.74
   1 -10  -4   73.11    2.41
  -1 -10   4   70.70    2.76
   1 -10  -4   68.17    2.62
  -1  10   3   20.01    1.16
  -1  10   3   20.37    1.43
   1  10  -3   20.51    1.36
  -1  10   3   20.27    1.06
   1  10  -3   20.10    1.25
  -1 -10   3   22.93    1.19
   1 -10  -3   20.02    1.14
   1 -10  -3   19.23    0.92
   1 -10  -3   19.89    1.02
  -1 -10   3   19.33    1.16
   1 -10  -3   20.04    1.17
  -1 -10   3   21.94    1.08
   1  10  -2   83.24    3.34
  -1  10   2   80.04    2.87
  -1  10   2   85.65    3.52
   1  10  -2   80.32    3.22
  -1  10   2   81.95    3.06
   1 -10  -2   84.44    2.81
  -1 -10   2   81.30    2.99
  -1 -10   2   84.10    2.94
   1 -10  -2   79.09    3.03
   1 -10  -2   86.89    2.82
   1 -10  -2   82.53    3.02
  -1 -10   2   75.71    3.00
  -1  10   1   30.12    1.54
   1  10  -1   28.44    1.70
   1  10  -1   30.71    1.55
  -1  10   1   29.33    1.30
  -1  10   1   28.39    1.76
   1 -10  -1   32.67    1.48
  -1 -10   1   28.56    1.44
   1 -10  -1   29.01    1.46
  -1 -10   1   31.21    1.23
  -1 -10   1   29.96    1.38
  -1 -10   1   29.57    1.37
   1 -10  -1   31.14    1.19
   1 -10  -1   29.13    1.29
  -1  10   0   39.90    1.60
  -1  10   0   40.73    2.16
   1  10   0   38.51    2.11
  -1  10   0   41.27    1.97
   1  10   0   45.09    1.81
   1  10   0   42.63    1.60
  -1 -10   0   41.51    1.81
  -1 -10   0   40.77    1.58
   1 -10   0   43.14    1.79
   1 -10   0   40.31    1.79
   1 -10   0   39.92    1.43
  -1 -10   0   40.63    1.68
   1 -10   0   42.38    1.69
  -1 -10   0   40.53    1.73
   1  10   1   82.73    3.46
   1  10   1   83.09    2.87
  -1  10  -1   86.68    3.37
   1  10   1   82.57    2.95
  -1  10  -1   81.61    3.37
  -1 -10  -1   82.92    3.01
  -1 -10  -1   81.23    2.89
   1 -10   1   82.90    3.01
   1 -10   1   84.79    2.99
  -1 -10  -1   87.77    3.10
  -1 -10  -1   83.07    2.83
   1 -10   1   80.44    3.04
  -1  10  -2   12.85    1.15
   1  10   2   13.83    1.22
   1  10   2   14.88    0.88
  -1  10  -2   14.58    1.12
   1  10   2   15.25    0.86
   1 -10   2   14.00    0.90
  -1 -10  -2   15.00    0.97
   1 -10   2   15.44    0.98
  -1 -10  -2   15.91    0.96
  -1 -10  -2   15.25    0.82
   1 -10   2   15.75    0.94
  -1 -10  -2   14.43    0.84
   1  10   3   73.17    2.56
   1  10   3   67.41    2.52
  -1  10  -3   65.86    2.86
  -1  10  -3   75.15    2.99
   1  10   3   65.48    2.96
  -1 -10  -3   68.11    2.54
   1 -10   3   67.91    2.64
   1 -10   3   70.40    2.57
  -1 -10  -3   67.72    2.41
  -1 -10  -3   70.86    2.69
   1 -10   3   66.56    2.62
  -1 -10  -3   70.20    2.65
   1  10   4    1.01    0.35
   1  10   4    0.45    0.23
   1  10   4    0.15    0.40
   1  10   4    0.46    0.29
  -1  10  -4    0.28    0.41
  -1  10  -4    1.70    0.54
   1 -10   4    0.14    0.31
   1 -10   4    0.56    0.28
   1 -10   4    1.10    0.38
  -1 -10  -4    0.77    0.34
  -1 -10  -4    0.45    0.32
  -1 -10  -4    0.63    0.33
   1  10   5   62.30    2.79
   1  10   5   68.29    2.51
   1  10   5   59.14    2.42
  -1  10  -5   60.47    2.71
  -1  10  -5   64.39    2.72
  -1 -10  -5   59.76    2.49
   1 -10   5   66.82    2.63
   1 -10   5   61.09    2.48
  -1 -10  -5   65.07    2.56
   1 -10   5   64.19    2.38
  -1  10  -6    5.92    0.84
   1  10   6    6.12    0.97
  -1  10  -6    5.69    0.82
   1  10   6    7.11    0.73
   1  10   6    5.09    0.68
   1 -10   6    4.72    0.56
   1 -10   6    4.69    0.73
  -1 -10  -6    4.75    0.72
  -1 -10  -6    6.26    0.70
   1 -10   6    4.31    0.61
   1  10   7   28.53    1.80
  -1  10  -7   29.31    1.75
   1  10   7   33.38    1.66
   1  10   7   28.47    1.54
  -1  10  -7   33.84    1.84
   1 -10   7   32.86    1.74
   1 -10   7   29.53    1.76
  -1 -10  -7   27.21    1.55
   1 -10   7   30.19    1.40
  -1 -10  -7   31.24    1.72
   1  10   8    0.73    0.49
   1  10   8    0.60    0.44
  -1  10  -8    1.02    0.51
   1  10   8    1.02    0.63
  -1 -10  -8   -0.13    0.36
  -1 -10  -8    0.20    0.48
   1 -10   8    0.74    0.53
   1 -10   8    0.39    0.47
   1 -10   8   -0.46    0.25
   1  10   9   -0.26    0.49
   1  10   9    0.12    0.48
  -1  10  -9    0.16    0.50
   1  10   9   -0.68    0.35
  -1 -10  -9   -0.34    0.45
   1 -10   9   -0.75    0.45
  -1 -10  -9    0.74    0.47
   1 -10   9    0.64    0.32
   1 -10   9    0.00    0.44
   1  10  10    1.32    0.60
  -1  10 -10    2.39    0.74
   1  10  10    1.77    0.64
   1  10  10    1.78    0.78
   1 -10  10    3.08    0.86
  -1 -10 -10    2.28    0.82
   1 -10  10    1.33    0.42
   1 -10  10    1.40    0.64
  -1  10 -11   15.50    1.50
   1  10  11   17.70    1.41
   1  10  11   14.47    1.58
   1  10  11   13.74    1.39
   1 -10  11   19.57    1.51
  -1 -10 -11   16.17    1.65
   1 -10  11   19.66    1.76
   1 -10  11   15.00    1.06
   1  10  12    7.60    1.14
   1  10  12    7.63    1.23
  -1  10 -12    6.97    1.27
   1  10  12    7.60    1.23
  -1 -10 -12    5.36    1.14
   1 -10  12    9.80    1.32
   1 -10  12    9.61    0.92
   1 -10  12    8.78    1.38
   1  10  13   15.71    1.73
   1  10  13   17.02    1.83
  -1  10 -13   11.06    1.56
   1  10  13   19.53    1.65
   1 -10  13   18.08    1.99
  -1 -10 -13   13.17    2.02
   1 -10  13   18.01    1.39
  -1  11  13    4.11    1.14
  -1  11  13    4.16    0.93
   1  11 -13    6.11    1.28
  -1  11  13    4.55    1.17
  -1  11  12   13.19    1.48
  -1  11  12   12.59    1.46
  -1  11  12   11.39    1.31
   1  11 -12   10.95    1.38
   1  11 -12    9.72    1.54
   1 -11 -12   11.60    1.60
  -1 -11  12   10.41    0.94
  -1 -11  12   13.01    1.41
  -1 -11  12   11.86    1.55
  -1  11  11    3.05    0.78
  -1  11  11    2.67    0.84
   1  11 -11    2.17    0.84
  -1  11  11    2.63    0.88
   1  11 -11    2.46    0.87
   1 -11 -11    3.00    0.90
  -1 -11  11    2.48    0.52
  -1 -11  11    1.73    0.72
  -1 -11  11    2.57    0.93
  -1  11  10   23.10    1.79
   1  11 -10   24.83    1.89
  -1  11  10   21.92    1.64
  -1  11  10   24.60    1.59
   1  11 -10   23.87    1.74
   1 -11 -10   25.38    1.65
  -1 -11  10   24.22    1.73
   1 -11 -10   22.02    1.68
  -1 -11  10   24.02    1.83
  -1 -11  10   22.84    1.26
  -1  11   9    1.75    0.67
   1  11  -9    1.05    0.61
  -1  11   9    2.17    0.79
  -1  11   9    1.50    0.56
   1  11  -9    1.78    0.75
   1 -11  -9    2.24    0.62
  -1 -11   9    1.72    0.44
  -1 -11   9    0.91    0.57
   1 -11  -9    1.09    0.60
   1  11  -8   10.67    1.18
  -1  11   8   10.15    1.08
  -1  11   8   11.17    1.02
  -1  11   8   12.43    1.28
   1  11  -8   11.53    1.14
  -1 -11   8   12.09    1.18
   1 -11  -8   10.55    1.06
   1 -11  -8   10.98    1.14
  -1 -11   8    9.15    0.77
   1  11  -7    5.59    0.85
  -1  11   7    5.45    0.74
   1  11  -7    4.84    0.92
  -1  11   7    5.89    0.84
  -1  11   7    4.18    0.83
  -1 -11   7    4.92    0.80
   1 -11  -7    5.65    0.86
  -1 -11   7    3.80    0.57
  -1 -11   7    5.73    0.75
   1 -11  -7    4.77    0.74
   1  11  -6    1.58    0.58
  -1  11   6    0.88    0.43
   1  11  -6    0.49    0.43
  -1  11   6    1.49    0.50
  -1  11   6    1.36    0.62
   1 -11  -6    0.59    0.40
  -1 -11   6    0.54    0.29
   1 -11  -6    0.38    0.39
  -1 -11   6    0.93    0.42
  -1 -11   6    0.72    0.46
   1  11  -5    4.98    0.81
  -1  11   5    5.84    0.70
   1  11  -5    7.54    0.86
  -1  11   5    6.24    0.91
  -1  11   5    6.29    0.75
   1 -11  -5    5.52    0.78
   1 -11  -5    6.70    0.73
  -1 -11   5    5.87    0.60
  -1 -11   5    6.95    0.76
  -1 -11   5    6.22    0.75
   1  11  -4    0.58    0.41
   1  11  -4   -0.06    0.38
  -1  11   4    0.41    0.31
  -1  11   4    0.54    0.37
  -1  11   4    0.23    0.50
   1 -11  -4    0.68    0.33
  -1 -11   4    0.31    0.27
   1 -11  -4    0.57    0.37
  -1 -11   4    0.35    0.35
  -1 -11   4    0.56    0.37
  -1  11   3    4.13    0.89
   1  11  -3    2.48    0.58
  -1  11   3    3.39    0.51
  -1  11   3    3.00    0.54
   1  11  -3    3.04    0.66
   1 -11  -3    1.93    0.49
  -1 -11   3    2.99    0.47
   1 -11  -3    3.36    0.42
   1 -11  -3    3.31    0.47
  -1 -11   3    2.33    0.51
  -1 -11   3    2.26    0.50
   1 -11  -3    2.36    0.50
  -1  11   2   43.22    2.34
  -1  11   2   41.38    1.74
  -1  11   2   43.75    1.93
   1  11  -2   42.30    2.19
   1  11  -2   44.40    2.09
   1 -11  -2   41.29    1.87
  -1 -11   2   44.16    1.82
   1 -11  -2   41.25    1.65
   1 -11  -2   42.59    1.92
  -1 -11   2   40.05    1.90
   1 -11  -2   42.36    1.68
  -1 -11   2   42.74    1.87
  -1  11   1    4.38    0.65
  -1  11   1    4.81    0.90
   1  11  -1    5.55    0.91
  -1  11   1    4.19    0.50
   1  11  -1    5.15    0.68
   1 -11  -1    3.99    0.50
   1 -11  -1    4.81    0.44
  -1 -11   1    4.43    0.61
   1 -11  -1    4.25    0.61
  -1 -11   1    4.84    0.59
   1 -11  -1    4.64    0.67
  -1 -11   1    4.65    0.60
   1  11   0   37.55    2.13
  -1  11   0   43.35    2.03
   1  11   0   39.79    1.79
  -1  11   0   39.66    2.17
   1 -11   0   41.83    1.83
  -1 -11   0   41.14    1.74
   1 -11   0   40.30    1.72
   1 -11   0   40.42    1.85
  -1 -11   0   42.29    1.88
  -1 -11   0   42.87    1.81
  -1 -11   0   39.67    1.60
   1  11   1   16.49    0.98
   1  11   1   17.85    1.38
  -1  11  -1   16.90    1.24
  -1  11  -1   16.90    1.31
   1 -11   1   17.67    1.09
  -1 -11  -1   16.51    0.90
  -1 -11  -1   16.38    1.09
   1 -11   1   18.39    1.08
   1 -11   1   16.82    1.00
  -1 -11  -1   17.50    1.07
  -1 -11  -1   16.79    0.96
  -1  11  -2    0.81    0.50
   1  11   2    0.26    0.26
   1  11   2    0.77    0.48
   1  11   2    0.42    0.25
  -1  11  -2    0.79    0.48
  -1 -11  -2    0.37    0.27
  -1 -11  -2    0.28    0.33
   1 -11   2    0.51    0.35
   1 -11   2    0.23    0.30
  -1 -11  -2   -0.47    0.20
  -1 -11  -2    0.49    0.25
   1 -11   2    0.30    0.30
  -1  11  -3    8.40    0.93
   1  11   3    7.84    0.68
  -1  11  -3    8.02    0.97
   1  11   3    7.37    0.68
   1  11   3    7.63    0.98
  -1 -11  -3    8.40    0.79
   1 -11   3    8.95    0.73
  -1 -11  -3    7.73    0.68
  -1 -11  -3    7.63    0.61
   1 -11   3    6.54    0.71
   1 -11   3    8.06    0.78
  -1 -11  -3    8.45    0.83
   1  11   4   76.75    2.74
  -1  11  -4   86.49    3.39
  -1  11  -4   80.93    3.31
   1  11   4   80.59    2.93
   1  11   4   79.04    2.91
   1  11   4   73.77    3.39
  -1 -11  -4   81.00    2.96
  -1 -11  -4   76.63    3.04
  -1 -11  -4   82.36    3.04
   1 -11   4   75.12    3.02
   1 -11   4   78.57    3.02
   1 -11   4   78.68    2.91
  -1  11  -5    4.81    0.84
  -1  11  -5    5.72    0.84
   1  11   5    4.75    0.64
   1  11   5    4.24    0.83
   1  11   5    5.52    0.68
   1 -11   5    4.64    0.69
  -1 -11  -5    5.55    0.71
   1 -11   5    3.17    0.52
  -1 -11  -5    5.45    0.75
   1 -11   5    5.92    0.70
  -1  11  -6  105.54    4.08
   1  11   6  107.21    3.78
  -1  11  -6  100.45    4.08
   1  11   6  101.71    3.76
   1  11   6  106.84    4.22
   1 -11   6  102.16    3.78
  -1 -11  -6  101.12    3.85
  -1 -11  -6  104.93    3.84
   1 -11   6  102.82    3.90
   1 -11   6  104.54    3.64
  -1  11  -7    3.89    0.80
   1  11   7    3.20    0.61
   1  11   7    4.68    0.90
   1  11   7    5.63    0.78
  -1  11  -7    3.69    0.81
  -1 -11  -7    5.54    0.80
   1 -11   7    6.06    0.85
  -1 -11  -7    5.60    0.87
   1 -11   7    4.02    0.60
  -1  11  -8   66.12    2.95
  -1  11  -8   55.91    2.83
   1  11   8   58.33    2.91
   1  11   8   60.72    2.63
   1  11   8   64.39    2.73
   1 -11   8   60.79    2.42
  -1 -11  -8   60.83    2.81
   1 -11   8   64.71    2.82
  -1 -11  -8   61.89    2.62
   1  11   9    6.85    0.94
  -1  11  -9    4.82    0.94
   1  11   9    6.85    1.10
  -1  11  -9    6.15    1.05
   1  11   9    5.97    0.94
   1 -11   9    7.19    1.00
  -1 -11  -9    6.58    1.01
   1 -11   9    9.20    1.18
  -1 -11  -9    6.63    0.91
   1 -11   9    6.05    0.74
   1  11  10   28.69    1.98
  -1  11 -10   26.83    1.95
   1  11  10   27.82    1.74
   1  11  10   29.22    1.86
   1 -11  10   27.98    1.84
   1 -11  10   25.00    1.93
   1 -11  10   27.83    1.47
  -1 -11 -10   28.24    1.97
   1  11  11    8.42    1.13
   1  11  11    7.72    1.20
   1  11  11    5.34    1.12
  -1  11 -11    6.10    1.17
   1 -11  11    7.77    1.15
  -1 -11 -11    6.28    1.14
   1 -11  11    8.48    0.89
   1 -11  11    8.99    1.35
   1  11  12    5.57    1.21
   1  11  12    7.55    1.24
  -1  11 -12    6.27    1.28
   1  11  12    5.36    1.00
   1 -11  12    7.72    1.26
   1 -11  12    7.02    0.90
  -1 -11 -12    5.99    1.26
   1 -11  12    7.61    1.45
   1  12 -12    0.60    0.91
   1  12 -12    0.44    0.77
  -1  12  12    0.80    0.70
  -1  12  12    0.98    0.74
  -1  12  12    1.90    0.97
   1 -12 -12    1.40    0.96
  -1 -12  12    1.05    0.50
  -1 -12  12    0.55    0.81
  -1  12  11    1.06    0.76
   1  12 -11    1.77    0.85
  -1  12  11    1.22    0.67
   1  12 -11    2.06    0.87
  -1  12  11    4.45    1.08
  -1 -12  11    2.15    0.79
   1 -12 -11    2.27    0.87
  -1 -12  11    2.72    0.55
  -1  12  10    4.03    1.01
  -1  12  10    2.61    0.85
  -1  12  10    3.47    0.77
   1  12 -10    0.81    0.75
   1  12 -10    3.06    0.88
   1 -12 -10    4.07    0.96
   1 -12 -10    4.88    0.90
  -1 -12  10    4.99    0.72
  -1 -12  10    3.94    0.92
  -1  12   9    3.29    0.73
  -1  12   9    3.54    0.79
   1  12  -9    2.46    0.80
  -1  12   9    3.61    0.91
   1  12  -9    2.93    0.86
  -1 -12   9    2.49    0.52
   1 -12  -9    2.34    0.75
   1 -12  -9    3.77    0.81
  -1 -12   9    2.80    0.77
   1  12  -8    7.34    1.21
  -1  12   8    9.01    1.27
  -1  12   8   10.72    1.05
   1  12  -8    8.73    1.10
  -1  12   8    9.85    1.03
  -1 -12   8   10.21    1.11
   1 -12  -8    8.68    1.09
  -1 -12   8    9.07    0.81
   1 -12  -8   10.90    1.05
  -1  12   7    2.59    0.58
   1  12  -7    3.41    0.83
  -1  12   7    2.86    0.64
   1  12  -7    3.16    0.75
  -1  12   7    4.00    0.86
   1 -12  -7    3.94    0.79
  -1 -12   7    2.85    0.64
   1 -12  -7    3.74    0.70
  -1 -12   7    4.62    0.85
  -1 -12   7    4.30    0.59
   1  12  -6    8.13    0.96
  -1  12   6    5.90    0.81
  -1  12   6    6.12    1.05
  -1  12   6    5.21    0.75
   1  12  -6    6.01    0.96
  -1 -12   6    6.98    0.83
   1 -12  -6    5.88    0.76
  -1 -12   6    5.91    0.67
   1 -12  -6    7.58    0.87
  -1 -12   6    6.82    0.87
  -1  12   5    6.37    0.80
  -1  12   5    6.80    1.02
  -1  12   5    6.55    0.77
   1  12  -5    8.31    1.02
   1  12  -5    8.33    0.95
   1 -12  -5    7.58    0.85
  -1 -12   5    7.33    0.72
  -1 -12   5    7.10    0.85
   1 -12  -5    7.67    0.81
  -1 -12   5    7.79    0.87
  -1  12   4    7.15    0.73
  -1  12   4    4.57    0.94
  -1  12   4    5.93    0.74
   1  12  -4    6.77    0.94
   1  12  -4    6.85    0.90
   1 -12  -4    5.49    0.81
  -1 -12   4    6.70    0.70
  -1 -12   4    7.34    0.81
   1 -12  -4    6.93    0.70
  -1 -12   4    8.50    0.86
   1  12  -3   27.83    1.75
  -1  12   3   26.17    1.45
  -1  12   3   26.77    1.88
   1  12  -3   28.15    1.68
   1 -12  -3   28.66    1.25
  -1 -12   3   26.61    1.37
   1 -12  -3   27.34    1.30
  -1 -12   3   25.71    1.48
   1 -12  -3   27.65    1.49
  -1 -12   3   25.48    1.43
   1 -12  -3   25.33    1.48
  -1  12   2    4.56    0.90
   1  12  -2    3.98    0.80
   1  12  -2    4.53    0.75
  -1  12   2    3.11    0.61
   1 -12  -2    3.63    0.63
   1 -12  -2    3.93    0.64
  -1 -12   2    3.43    0.62
  -1 -12   2    2.76    0.52
  -1 -12   2    4.01    0.59
   1 -12  -2    3.16    0.48
   1 -12  -2    3.40    0.47
   1  12  -1   79.36    3.05
  -1  12   1   77.76    3.07
  -1  12   1   80.04    3.52
   1  12  -1   68.79    3.33
   1 -12  -1   80.31    2.84
   1 -12  -1   77.23    3.06
  -1 -12   1   75.76    2.91
  -1 -12   1   72.92    3.02
  -1 -12   1   79.53    2.95
   1 -12  -1   84.37    3.06
   1  12   0    4.56    0.89
   1  12   0    4.49    0.63
  -1  12   0    4.65    0.72
  -1  12   0    4.35    0.85
   1 -12   0    6.52    0.65
  -1 -12   0    3.50    0.56
  -1 -12   0    3.79    0.64
  -1 -12   0    4.24    0.60
   1 -12   0    5.29    0.70
   1 -12   0    4.57    0.63
   1  12   1  104.42    3.63
  -1  12  -1  103.14    4.18
  -1  12  -1  108.10    4.00
   1  12   1   97.53    4.18
  -1 -12  -1  107.26    3.75
  -1 -12  -1  100.98    3.81
   1 -12   1   98.23    3.64
   1 -12   1   99.21    3.77
  -1 -12  -1   99.48    3.48
   1 -12   1  101.96    3.71
  -1 -12  -1  111.74    3.64
  -1  12  -2   19.79    1.43
   1  12   2   21.57    1.65
   1  12   2   20.63    1.15
  -1  12  -2   18.53    1.44
  -1 -12  -2   24.17    1.16
  -1 -12  -2   21.47    1.12
   1 -12   2   20.42    1.27
  -1 -12  -2   24.21    1.32
  -1 -12  -2   18.81    1.25
   1 -12   2   20.65    1.22
   1 -12   2   21.61    1.26
  -1  12  -3   73.55    3.21
   1  12   3   72.51    2.72
   1  12   3   77.30    3.43
  -1  12  -3   70.70    3.21
   1 -12   3   72.45    2.86
  -1 -12  -3   71.56    2.72
  -1 -12  -3   68.24    2.88
  -1 -12  -3   73.53    2.87
  -1 -12  -3   72.46    2.63
   1 -12   3   72.45    2.90
   1 -12   3   73.40    2.80
   1  12   4   26.28    1.35
   1  12   4   23.95    1.76
  -1  12  -4   22.58    1.62
  -1  12  -4   24.57    1.66
  -1 -12  -4   26.29    1.51
   1 -12   4   26.47    1.48
   1 -12   4   27.68    1.38
  -1 -12  -4   28.11    1.41
   1 -12   4   24.77    1.43
  -1  12  -5   43.86    2.32
   1  12   5   45.97    1.98
   1  12   5   42.56    2.11
   1  12   5   45.05    2.45
  -1  12  -5   43.81    2.31
   1 -12   5   44.81    2.12
   1 -12   5   44.50    1.93
  -1 -12  -5   44.64    2.03
  -1 -12  -5   42.37    2.06
   1 -12   5   42.70    2.04
   1  12   6    3.48    0.85
  -1  12  -6    2.75    0.73
   1  12   6    3.70    0.63
  -1  12  -6    3.00    0.79
   1  12   6    3.57    0.60
   1 -12   6    2.52    0.62
   1 -12   6    2.78    0.60
   1 -12   6    3.18    0.53
  -1 -12  -6    3.41    0.70
  -1 -12  -6    3.31    0.67
   1  12   7    8.36    0.90
  -1  12  -7    4.98    0.94
   1  12   7    8.38    1.15
  -1  12  -7    7.19    1.00
   1  12   7    9.95    0.97
  -1 -12  -7    6.74    0.92
  -1 -12  -7    5.92    0.94
   1 -12   7    7.15    0.77
   1 -12   7    8.31    0.99
   1  12   8    6.58    1.15
   1  12   8    7.66    0.94
  -1  12  -8    4.69    0.98
   1  12   8    7.29    0.94
  -1  12  -8    8.62    1.11
   1 -12   8    5.74    0.75
  -1 -12  -8    8.52    0.99
  -1 -12  -8    7.23    0.99
   1 -12   8    7.91    1.02
   1  12   9    3.21    0.76
   1  12   9    4.13    0.98
  -1  12  -9    3.54    0.87
   1  12   9    3.72    0.76
  -1  12  -9    2.97    0.86
   1 -12   9    3.92    0.91
   1 -12   9    5.12    0.75
  -1 -12  -9    2.98    0.85
  -1 -12  -9    3.02    0.73
   1  12  10    2.42    0.90
  -1  12 -10    1.78    0.85
   1  12  10    0.84    0.66
  -1  12 -10    1.24    0.83
   1  12  10    0.51    0.57
   1 -12  10    1.06    0.48
  -1 -12 -10    1.43    0.78
   1 -12  10    0.57    0.72
  -1  12 -11   15.75    1.67
  -1  12 -11   18.40    1.76
   1  12  11   17.30    1.74
   1  12  11   17.97    1.55
   1  12  11   15.97    1.50
  -1 -12 -11   15.64    1.58
   1 -12  11   16.43    1.22
   1 -12  11   17.29    1.67
  -1  12 -12   -0.03    0.74
   1  12  12   -0.46    0.68
  -1  12 -12   -0.24    0.86
   1  12  12    0.55    0.93
   1  12  12    0.04    0.66
   1 -12  12    0.23    0.75
  -1 -12 -12    0.67    0.87
   1 -12  12    0.77    0.52
  -1  13  12    7.72    1.39
   1  13 -12    7.01    1.34
  -1  13  12    7.06    1.26
  -1 -13  12    5.25    1.18
   1 -13 -12    5.93    1.25
  -1  13  11    0.60    0.71
  -1  13  11    0.45    0.74
   1  13 -11    0.13    0.77
   1  13 -11    1.14    0.83
   1 -13 -11   -0.34    0.70
  -1 -13  11   -0.26    0.70
  -1 -13  11    0.53    0.45
  -1  13  10    4.61    0.99
   1  13 -10    3.88    1.05
  -1  13  10    5.01    1.03
  -1  13  10    2.56    0.98
   1  13 -10    3.50    0.96
  -1 -13  10    3.10    0.89
   1 -13 -10    3.83    0.86
  -1 -13  10    4.04    0.65
   1 -13 -10    3.55    0.99
  -1  13   9    1.95    0.69
   1  13  -9    1.33    0.80
  -1  13   9    1.67    0.88
  -1  13   9    2.03    0.69
   1  13  -9    2.03    0.77
  -1 -13   9    1.53    0.48
   1 -13  -9    2.60    0.75
  -1 -13   9    2.32    0.81
   1 -13  -9    2.41    0.75
   1  13  -8   12.98    1.33
  -1  13   8   12.84    1.49
   1  13  -8   10.40    1.32
  -1  13   8   13.39    1.20
  -1  13   8   11.46    1.26
   1 -13  -8   13.49    1.22
   1 -13  -8   11.18    1.21
  -1 -13   8   11.37    0.94
  -1 -13   8   13.48    1.37
   1  13  -7    1.08    0.70
  -1  13   7   -0.51    0.62
  -1  13   7    0.16    0.43
   1  13  -7   -0.69    0.42
  -1 -13   7    0.57    0.37
  -1 -13   7    1.08    0.56
  -1 -13   7    0.16    0.44
   1 -13  -7    0.09    0.50
   1 -13  -7   -0.29    0.42
  -1  13   6   20.21    1.74
  -1  13   6   17.36    1.27
   1  13  -6   18.73    1.55
   1  13  -6   17.66    1.42
   1 -13  -6   19.78    1.42
  -1 -13   6   18.83    1.14
   1 -13  -6   18.22    1.29
  -1 -13   6   17.91    1.35
  -1 -13   6   16.07    1.27
   1  13  -5    0.59    0.53
  -1  13   5    0.98    0.47
   1  13  -5    0.32    0.52
  -1  13   5    0.31    0.57
   1 -13  -5    1.05    0.50
  -1 -13   5    1.35    0.52
   1 -13  -5    0.74    0.46
  -1 -13   5    0.40    0.45
  -1 -13   5    0.50    0.36
  -1  13   4   18.57    1.65
   1  13  -4   19.62    1.48
   1  13  -4   18.12    1.55
  -1  13   4   18.23    1.22
   1 -13  -4   18.85    1.29
   1 -13  -4   16.91    1.08
  -1 -13   4   16.27    1.10
  -1 -13   4   16.83    1.23
  -1 -13   4   19.01    1.31
   1  13  -3    0.44    0.46
   1  13  -3    0.60    0.54
  -1  13   3    0.65    0.70
  -1  13   3    0.28    0.39
   1 -13  -3    0.89    0.33
  -1 -13   3    0.63    0.40
   1 -13  -3    0.78    0.34
   1 -13  -3    0.53    0.40
  -1 -13   3    0.46    0.36
  -1 -13   3    0.69    0.48
   1 -13  -3    0.19    0.37
  -1  13   2    2.16    0.75
   1  13  -2    4.46    0.74
  -1  13   2    4.11    0.68
   1  13  -2    4.92    0.90
  -1 -13   2    4.56    0.75
   1 -13  -2    4.89    0.58
   1 -13  -2    2.94    0.61
  -1 -13   2    3.24    0.61
   1 -13  -2    5.55    0.77
  -1 -13   2    4.17    0.67
   1  13  -1    1.45    0.67
  -1  13   1    2.53    0.59
  -1  13   1    1.48    0.65
   1  13  -1    1.92    0.49
   1 -13  -1    1.46    0.48
   1 -13  -1    1.15    0.47
   1 -13  -1    2.35    0.45
  -1 -13   1    2.09    0.57
  -1 -13   1    1.64    0.45
  -1 -13   1    0.67    0.38
   1  13   0    1.92    0.47
  -1  13   0    1.56    0.63
  -1  13   0    2.06    0.57
   1  13   0    1.05    0.59
   1 -13   0    1.72    0.55
  -1 -13   0    1.96    0.49
  -1 -13   0    1.58    0.44
   1 -13   0    2.12    0.56
   1 -13   0    1.43    0.44
  -1 -13   0    1.93    0.58
   1  13   1   11.10    1.26
  -1  13  -1   12.38    1.11
  -1  13  -1   11.49    1.25
   1  13   1   13.35    0.95
  -1 -13  -1   13.85    0.94
  -1 -13  -1   13.07    1.07
   1 -13   1   11.29    1.01
  -1 -13  -1   12.17    1.01
   1 -13   1   13.50    1.03
   1 -13   1   13.20    0.99
  -1  13  -2    4.80    0.87
  -1  13  -2    5.45    0.96
   1  13   2    4.15    0.59
   1  13   2    2.81    0.81
  -1 -13  -2    6.28    0.67
   1 -13   2    4.19    0.65
  -1 -13  -2    4.21    0.69
  -1 -13  -2    3.72    0.70
   1 -13   2    4.23    0.67
   1 -13   2    4.34    0.72
   1  13   3   15.04    1.01
  -1  13  -3   16.77    1.42
  -1  13  -3   11.86    1.25
   1  13   3   13.87    1.41
  -1 -13  -3   14.73    1.12
   1 -13   3   15.05    1.06
  -1 -13  -3   15.11    1.00
  -1 -13  -3   14.10    0.91
   1 -13   3   15.16    1.12
  -1 -13  -3   13.83    1.12
   1 -13   3   14.48    1.12
   1  13   4   23.75    1.31
   1  13   4   22.17    1.78
  -1  13  -4   24.78    1.75
  -1  13  -4   24.59    1.71
   1 -13   4   22.23    1.43
   1 -13   4   24.98    1.47
  -1 -13  -4   24.99    1.37
   1 -13   4   22.29    1.33
  -1 -13  -4   21.21    1.42
   1  13   5    1.50    0.47
   1  13   5    2.18    0.78
  -1  13  -5    1.45    0.66
  -1  13  -5    0.86    0.66
  -1 -13  -5    2.21    0.57
   1 -13   5    1.64    0.54
   1 -13   5    2.13    0.60
  -1 -13  -5    1.75    0.54
   1 -13   5    2.36    0.52
  -1  13  -6   79.20    3.45
   1  13   6   68.97    3.48
  -1  13  -6   69.67    3.32
   1  13   6   75.61    2.97
   1 -13   6   74.80    2.88
   1 -13   6   73.97    3.13
  -1 -13  -6   73.82    3.04
   1 -13   6   69.22    3.01
  -1 -13  -6   75.90    3.12
   1  13   7    0.96    0.76
   1  13   7    1.07    0.52
  -1  13  -7    0.81    0.67
  -1  13  -7    1.62    0.75
  -1 -13  -7    1.30    0.53
   1 -13   7    0.89    0.44
   1 -13   7    2.24    0.72
  -1 -13  -7    0.81    0.57
  -1  13  -8   57.85    2.91
   1  13   8   56.44    2.59
  -1  13  -8   56.41    2.95
   1  13   8   54.47    2.99
  -1 -13  -8   55.77    2.66
   1 -13   8   56.85    2.39
  -1 -13  -8   53.78    2.58
   1 -13   8   52.81    2.68
   1  13   9    0.85    0.60
   1  13   9    0.15    0.78
  -1  13  -9    0.98    0.70
  -1  13  -9    0.27    0.68
  -1 -13  -9    1.29    0.69
  -1 -13  -9    1.30    0.66
   1 -13   9    1.48    0.75
   1 -13   9    0.32    0.45
   1  13  10   29.80    2.26
  -1  13 -10   25.85    2.07
  -1  13 -10   26.73    2.11
   1  13  10   30.16    1.95
   1 -13  10   30.46    1.64
   1 -13  10   32.25    2.12
  -1 -13 -10   29.02    2.00
  -1  13 -11    0.21    0.81
   1  13  11    0.75    0.67
   1  13  11    0.93    0.94
  -1  13 -11    0.63    0.86
   1 -13  11    1.00    0.52
  -1 -13 -11    0.64    0.85
   1 -13  11    2.15    0.92
  -1  13 -12   14.84    1.87
   1  13  12   10.84    1.69
   1  13  12   16.05    1.68
   1 -13  12   14.17    1.69
  -1  14  11    1.95    0.87
  -1  14  11    1.03    0.92
   1  14 -11   -0.10    0.78
  -1 -14  11    1.69    0.83
  -1 -14  11    0.17    0.45
   1 -14 -11   -0.05    0.73
  -1  14  10    0.44    0.70
  -1  14  10    1.31    0.88
   1  14 -10    0.23    0.74
  -1 -14  10   -0.12    0.40
   1 -14 -10   -0.56    0.56
   1 -14 -10   -0.74    0.63
  -1 -14  10    0.85    0.71
  -1  14   9    3.95    1.09
  -1  14   9    4.36    0.91
   1  14  -9    2.47    0.97
   1  14  -9    2.97    1.01
  -1 -14   9    3.81    0.67
  -1 -14   9    4.60    0.96
   1 -14  -9    3.83    0.83
   1 -14  -9    3.79    0.94
  -1  14   8   -0.18    0.77
  -1  14   8    0.15    0.55
   1  14  -8    0.79    0.70
   1  14  -8   -0.04    0.61
   1 -14  -8   -0.17    0.47
  -1 -14   8    0.18    0.40
   1 -14  -8    0.63    0.63
  -1 -14   8    0.99    0.63
   1  14  -7    9.91    1.43
   1  14  -7   12.90    1.35
  -1  14   7   14.71    1.26
  -1  14   7   12.50    1.59
  -1 -14   7   14.69    1.33
   1 -14  -7   13.17    1.24
  -1 -14   7   12.70    1.03
   1 -14  -7   12.17    1.28
  -1  14   6    4.95    1.08
   1  14  -6    5.88    1.10
   1  14  -6    4.08    0.88
  -1  14   6    4.64    0.79
  -1 -14   6    5.18    0.74
   1 -14  -6    3.94    0.78
  -1 -14   6    3.99    0.78
  -1 -14   6    4.44    0.87
   1 -14  -6    4.55    0.79
   1  14  -5    5.76    1.01
   1  14  -5    8.14    1.14
  -1  14   5    6.42    0.86
  -1  14   5    5.03    1.10
   1 -14  -5    6.55    0.80
  -1 -14   5    5.72    0.89
   1 -14  -5    6.65    0.93
  -1 -14   5    6.33    0.78
  -1 -14   5    5.91    0.88
   1  14  -4   26.05    1.75
   1  14  -4   23.23    1.77
  -1  14   4   22.96    1.44
  -1  14   4   23.59    2.01
  -1 -14   4   24.90    1.58
   1 -14  -4   26.23    1.63
  -1 -14   4   21.06    1.45
  -1 -14   4   26.48    1.44
   1  14  -3    2.33    0.78
  -1  14   3    2.09    0.55
   1  14  -3    1.91    0.64
  -1  14   3    2.51    0.84
  -1 -14   3    1.39    0.54
  -1 -14   3    1.61    0.49
  -1 -14   3    1.86    0.57
   1 -14  -3    1.79    0.58
   1  14  -2   40.29    2.02
   1  14  -2   38.18    2.36
  -1  14   2   36.73    1.92
  -1  14   2   40.42    2.45
  -1 -14   2   44.55    1.98
  -1 -14   2   40.38    1.97
  -1 -14   2   39.25    2.03
   1 -14  -2   40.05    1.78
   1 -14  -2   39.40    1.98
   1 -14  -2   38.72    2.02
  -1  14   1   34.13    1.82
  -1  14   1   33.59    2.19
   1  14  -1   36.97    1.82
   1  14  -1   37.24    2.23
   1 -14  -1   35.61    1.89
  -1 -14   1   33.37    1.76
   1 -14  -1   34.09    1.84
   1 -14  -1   34.43    1.66
  -1 -14   1   33.23    1.85
  -1 -14   1   39.62    1.81
  -1  14   0   12.26    1.09
   1  14   0   15.24    1.06
   1  14   0   17.44    1.55
  -1  14   0   12.95    1.36
  -1 -14   0   12.68    1.13
   1 -14   0   14.91    1.05
  -1 -14   0   13.04    1.08
  -1 -14   0   13.43    0.99
   1 -14   0   13.09    1.13
   1 -14   0   15.67    1.16
  -1  14  -1   69.28    3.44
  -1  14  -1   73.87    3.18
   1  14   1   76.39    3.58
   1  14   1   76.45    2.91
   1 -14   1   74.16    3.03
   1 -14   1   77.02    3.00
  -1 -14  -1   76.43    3.05
   1 -14   1   78.87    3.18
  -1 -14  -1   77.09    2.91
  -1 -14  -1   73.64    3.13
  -1  14  -2    2.29    0.64
   1  14   2    2.63    0.84
  -1  14  -2    1.66    0.69
   1  14   2    1.78    0.48
   1 -14   2    2.27    0.55
  -1 -14  -2    3.07    0.67
   1 -14   2    2.26    0.63
  -1 -14  -2    2.47    0.62
   1 -14   2    3.01    0.63
  -1 -14  -2    2.62    0.53
   1  14   3   86.66    3.91
   1  14   3   78.49    3.06
  -1  14  -3   79.82    3.58
  -1  14  -3   82.25    3.71
   1 -14   3   79.20    3.26
  -1 -14  -3   84.91    3.17
  -1 -14  -3   84.95    3.41
   1 -14   3   82.98    3.23
  -1 -14  -3   85.19    3.39
   1 -14   3   80.07    3.33
  -1  14  -4    4.19    0.91
   1  14   4    3.12    0.59
  -1  14  -4    2.14    0.76
   1  14   4    3.72    0.96
  -1 -14  -4    3.08    0.61
   1 -14   4    3.12    0.61
   1 -14   4    4.43    0.79
  -1 -14  -4    3.46    0.75
   1 -14   4    3.07    0.68
  -1  14  -5   23.02    1.83
   1  14   5   20.26    1.31
  -1  14  -5   24.86    1.85
   1  14   5   22.19    1.90
  -1 -14  -5   26.13    1.48
   1 -14   5   21.48    1.36
   1 -14   5   23.90    1.53
   1 -14   5   20.62    1.53
  -1 -14  -5   25.13    1.62
   1  14   6    1.79    0.86
  -1  14  -6    1.35    0.72
  -1  14  -6    1.40    0.70
   1  14   6    0.69    0.45
  -1 -14  -6    1.49    0.59
   1 -14   6    2.18    0.64
  -1 -14  -6    0.60    0.51
   1 -14   6    0.84    0.59
   1 -14   6    1.27    0.49
   1  14   7   -0.21    0.69
  -1  14  -7    0.82    0.64
   1  14   7    0.23    0.46
  -1  14  -7    0.69    0.67
  -1 -14  -7   -0.23    0.52
  -1 -14  -7    0.40    0.51
   1 -14   7    0.22    0.54
   1 -14   7    0.48    0.40
  -1  14  -8   -0.29    0.62
  -1  14  -8    0.03    0.70
   1  14   8   -0.25    0.46
   1  14   8   -0.01    0.69
   1 -14   8   -0.30    0.52
  -1 -14  -8   -0.54    0.55
  -1 -14  -8    0.50    0.51
   1 -14   8    0.18    0.41
   1  14   9    0.70    0.86
   1  14   9    1.22    0.59
  -1  14  -9    1.61    0.87
  -1  14  -9    1.31    0.84
   1 -14   9    0.65    0.49
  -1 -14  -9    1.80    0.75
  -1 -14  -9    1.85    0.72
   1 -14   9    0.32    0.73
   1  14  10    1.39    1.05
   1  14  10    0.45    0.76
  -1  14 -10    0.54    0.75
  -1  14 -10    0.71    0.78
   1 -14  10    0.25    0.51
   1 -14  10    0.74    0.74
  -1 -14 -10    1.20    0.84
  -1  14 -11    3.45    1.11
  -1  14 -11    4.29    1.16
   1  14  11    2.13    1.00
   1 -14  11    3.39    1.06
   1 -14  11    3.57    0.74
  -1 -14 -11    3.00    1.03
  -1  15  11   -0.73    0.68
  -1  15  11    1.27    1.03
   1 -15 -11    1.12    0.80
  -1 -15  11   -0.13    0.81
  -1  15  10   -0.43    0.78
  -1  15  10   -0.61    0.65
   1  15 -10    0.03    0.83
   1 -15 -10    0.18    0.73
  -1 -15  10    0.91    0.51
   1 -15 -10    0.63    0.69
  -1 -15  10   -0.23    0.75
  -1  15   9    1.49    0.68
   1  15  -9    1.52    0.90
  -1  15   9    1.27    0.92
   1 -15  -9    0.27    0.70
  -1 -15   9    0.89    0.49
   1 -15  -9    2.58    0.77
  -1 -15   9    2.29    0.89
  -1  15   8    6.76    1.01
   1  15  -8    8.04    1.44
  -1  15   8   11.04    1.66
  -1 -15   8    8.59    0.94
   1 -15  -8    7.55    1.13
   1 -15  -8    7.34    1.08
  -1 -15   8    7.98    1.20
  -1  15   7    9.87    1.51
  -1  15   7   13.93    1.26
   1  15  -7   11.52    1.48
  -1 -15   7    8.60    1.19
  -1 -15   7   11.40    1.05
   1 -15  -7   13.02    1.27
   1 -15  -7   10.03    1.14
  -1  15   6   48.50    2.35
  -1  15   6   45.43    2.92
   1  15  -6   50.98    2.87
   1 -15  -6   44.51    2.46
  -1 -15   6   50.08    2.54
   1 -15  -6   49.36    2.48
  -1 -15   6   49.01    2.22
  -1 -15   6   51.73    2.50
  -1  15   5   11.56    1.09
  -1  15   5   13.86    1.72
   1  15  -5   14.53    1.50
  -1 -15   5   14.15    1.12
   1 -15  -5   11.60    1.25
  -1 -15   5   12.50    1.24
  -1 -15   5   12.66    1.22
   1  15  -4   32.11    2.18
  -1  15   4   36.02    2.51
  -1  15   4   31.63    1.74
  -1 -15   4   29.92    1.69
  -1 -15   4   33.77    1.89
  -1 -15   4   32.39    1.85
   1 -15  -4   29.41    1.87
   1  15  -3    2.68    0.84
  -1  15   3    2.66    0.97
  -1  15   3    2.25    0.57
  -1 -15   3    0.20    0.43
  -1 -15   3    2.08    0.66
  -1 -15   3    1.83    0.58
   1 -15  -3    2.66    0.68
  -1  15   2    3.69    1.03
  -1  15   2    2.15    0.57
   1  15  -2    2.92    0.94
   1 -15  -2    2.48    0.64
   1 -15  -2    1.88    0.62
  -1 -15   2    2.89    0.69
   1 -15  -2    2.35    0.55
  -1 -15   2    2.94    0.72
  -1 -15   2    3.00    0.65
  -1  15   1   31.78    2.23
   1  15  -1   30.94    2.18
  -1  15   1   34.80    1.82
  -1 -15   1   33.58    1.78
  -1 -15   1   34.35    1.76
   1 -15  -1   31.22    1.88
   1 -15  -1   32.82    1.66
   1 -15  -1   30.49    1.79
  -1 -15   1   30.12    1.87
  -1  15   0    1.53    0.69
  -1  15   0    1.28    0.56
   1  15   0    2.30    0.78
   1 -15   0    0.49    0.47
  -1 -15   0    1.58    0.61
  -1 -15   0    2.21    0.57
   1 -15   0    1.85    0.55
   1 -15   0    0.85    0.52
  -1 -15   0    1.76    0.57
  -1  15  -1   26.90    1.68
  -1  15  -1   31.13    2.07
   1  15   1   27.79    2.05
   1 -15   1   25.92    1.61
   1 -15   1   27.35    1.73
  -1 -15  -1   24.24    1.45
   1 -15   1   31.51    1.64
  -1 -15  -1   27.00    1.70
  -1 -15  -1   27.86    1.64
   1  15   2    1.82    0.79
  -1  15  -2    1.00    0.55
  -1  15  -2    1.06    0.68
   1 -15   2    0.37    0.45
   1 -15   2    1.38    0.55
  -1 -15  -2    0.57    0.46
  -1 -15  -2    1.11    0.54
  -1 -15  -2    1.26    0.47
   1 -15   2    0.55    0.50
   1  15   3   17.72    1.77
  -1  15  -3   19.63    1.55
  -1  15  -3   15.12    1.61
   1 -15   3   16.81    1.29
   1 -15   3   17.47    1.29
  -1 -15  -3   16.81    1.35
   1 -15   3   17.12    1.38
  -1  15  -4    2.11    0.77
   1  15   4    3.68    1.03
  -1  15  -4    2.06    0.76
  -1 -15  -4    2.02    0.65
   1 -15   4    2.91    0.63
   1 -15   4    2.13    0.66
   1 -15   4    2.34    0.67
  -1  15  -5   11.19    1.41
   1  15   5   12.00    1.65
  -1  15  -5   14.81    1.51
   1 -15   5   13.64    1.23
  -1 -15  -5   13.94    1.26
   1 -15   5   12.71    1.10
   1 -15   5   14.75    1.28
  -1  15  -6    8.86    1.33
   1  15   6    7.74    1.45
  -1  15  -6    6.06    1.19
  -1 -15  -6    8.16    1.01
   1 -15   6    8.32    0.95
   1 -15   6    8.02    1.08
   1 -15   6    6.65    1.04
  -1 -15  -6    8.44    1.15
  -1  15  -7   15.09    1.60
   1  15   7   10.60    1.59
  -1  15  -7   12.15    1.51
   1 -15   7   13.62    1.14
   1 -15   7   12.33    1.34
  -1 -15  -7   13.30    1.35
  -1 -15  -7   14.83    1.35
  -1  15  -8   27.30    2.17
  -1  15  -8   24.81    2.07
   1  15   8   25.00    2.28
  -1 -15  -8   22.40    1.77
   1 -15   8   24.14    1.54
  -1 -15  -8   26.77    1.82
   1 -15   8   25.62    1.94
   1  15   9    5.90    1.41
  -1  15  -9    9.01    1.46
  -1  15  -9    5.80    1.21
   1 -15   9    9.40    1.44
   1 -15   9    6.97    0.99
  -1 -15  -9    8.81    1.33
  -1 -15  -9    7.70    1.18
  -1  15 -10   20.65    2.13
  -1  15 -10   19.85    2.02
   1  15  10   20.30    2.28
   1 -15  10   21.02    1.46
   1 -15  10   17.14    1.73
  -1 -15 -10   18.26    1.82
   1  16 -10    0.61    0.97
  -1  16  10    0.65    1.08
  -1 -16  10    1.56    0.91
   1 -16 -10    1.92    0.89
   1 -16 -10    1.00    0.81
   1  16  -9    9.10    1.57
  -1  16   9    7.10    1.58
   1 -16  -9    8.06    1.30
   1 -16  -9   10.90    1.39
  -1 -16   9    7.31    1.27
  -1 -16   9    9.40    1.08
  -1  16   8   14.78    1.98
   1  16  -8   13.88    1.80
   1 -16  -8   14.75    1.42
  -1 -16   8   17.75    1.71
  -1 -16   8   13.03    1.19
  -1  16   7    1.99    0.72
  -1  16   7    2.21    1.01
   1  16  -7    2.70    1.02
   1 -16  -7    2.93    0.81
  -1 -16   7    3.45    0.91
  -1 -16   7    2.54    0.64
  -1  16   6   23.35    2.26
  -1  16   6   24.45    1.62
   1  16  -6   26.12    2.08
  -1 -16   6   22.79    1.71
  -1 -16   6   26.61    1.87
   1 -16  -6   27.03    1.86
  -1 -16   6   25.82    1.58
   1  16  -5    1.16    0.77
  -1  16   5    0.85    0.54
  -1  16   5    1.48    0.93
  -1 -16   5    0.80    0.63
   1 -16  -5    0.86    0.66
  -1 -16   5    1.30    0.62
  -1 -16   5    1.76    0.58
  -1  16   4   18.94    1.36
   1  16  -4   19.75    1.79
  -1  16   4   19.15    1.92
   1 -16  -4   17.40    1.52
  -1 -16   4   16.76    1.31
  -1 -16   4   21.42    1.53
  -1 -16   4   18.51    1.44
  -1  16   3   13.66    1.16
  -1  16   3   16.59    1.82
   1  16  -3   15.25    1.60
  -1 -16   3   15.38    1.34
  -1 -16   3   13.07    1.33
  -1 -16   3   16.30    1.27
   1 -16  -3   14.67    1.33
   1  16  -2   21.18    1.90
  -1  16   2   20.64    1.86
  -1  16   2   19.95    1.39
   1 -16  -2   22.91    1.59
  -1 -16   2   21.57    1.50
  -1 -16   2   23.74    1.51
  -1 -16   2   22.26    1.59
  -1  16   1    8.93    1.02
  -1  16   1    8.43    1.32
   1  16  -1   12.26    1.41
   1 -16  -1   10.98    1.12
  -1 -16   1   10.41    1.22
   1 -16  -1    9.67    1.13
  -1 -16   1    8.95    0.96
   1 -16  -1   10.56    0.98
  -1 -16   1    8.17    1.02
   1  16   0   29.39    2.13
  -1  16   0   31.12    2.16
  -1  16   0   33.82    1.82
   1 -16   0   29.08    1.66
  -1 -16   0   28.48    1.67
   1 -16   0   29.74    1.89
  -1 -16   0   30.84    1.78
  -1 -16   0   28.71    1.89
   1 -16   0   31.05    1.82
   1  16   1   28.05    2.08
  -1  16  -1   26.46    1.65
  -1  16  -1   24.79    2.02
   1 -16   1   23.67    1.70
   1 -16   1   26.71    1.59
  -1 -16  -1   25.13    1.75
  -1 -16  -1   24.41    1.60
  -1 -16  -1   24.11    1.47
   1 -16   1   24.35    1.60
  -1  16  -2   22.57    1.91
  -1  16  -2   22.47    1.59
   1  16   2   23.54    1.94
  -1 -16  -2   22.82    1.58
   1 -16   2   24.63    1.56
   1 -16   2   23.46    1.50
  -1 -16  -2   23.57    1.69
   1 -16   2   23.89    1.68
  -1 -16  -2   21.44    1.37
  -1  16  -3   13.87    1.60
  -1  16  -3   10.01    1.28
   1  16   3   12.00    1.54
   1 -16   3   14.16    1.21
   1 -16   3   14.45    1.34
   1 -16   3   13.06    1.20
  -1 -16  -3   14.85    1.34
   1  16   4    1.69    0.86
  -1  16  -4    1.53    0.85
  -1  16  -4    1.78    0.76
  -1 -16  -4    1.44    0.64
   1 -16   4    1.80    0.70
   1 -16   4    1.25    0.59
   1 -16   4    1.15    0.55
  -1  16  -5    9.47    1.39
  -1  16  -5    8.20    1.38
   1  16   5    6.98    1.40
   1 -16   5    8.33    0.99
   1 -16   5    6.68    1.03
  -1 -16  -5    8.67    1.21
   1 -16   5    5.63    0.98
   1  16   6    3.22    1.23
  -1  16  -6    4.70    1.16
  -1  16  -6    3.23    1.06
   1 -16   6    2.60    0.67
  -1 -16  -6    1.80    0.71
   1 -16   6    2.43    0.80
  -1  16  -7    6.19    1.32
   1  16   7    7.15    1.47
  -1 -16  -7    7.33    1.15
   1 -16   7    8.42    1.05
   1 -16   7    8.67    1.33
   1  16   8    3.39    1.14
  -1  16  -8    2.73    1.09
   1 -16   8    4.56    0.79
  -1 -16  -8    4.92    0.93
   1 -16   8    4.17    1.08
  -1 -16  -8    3.41    0.92
  -1  16  -9    2.29    1.02
   1  16   9    3.26    1.26
   1 -16   9    2.36    0.70
  -1 -16  -9    2.47    0.80
   1 -16   9    1.61    0.93
  -1 -16  -9    0.51    0.79
   1  16  10    3.29    1.32
  -1 -16 -10    4.35    1.16
   1 -16  10    3.98    1.25
  -1  17   9    0.24    1.15
   1  17  -9   -0.75    0.80
  -1 -17   9   -0.11    0.52
   1 -17  -9    0.14    0.67
  -1 -17   9    0.76    0.88
   1  17  -8    5.31    1.33
  -1  17   8    5.16    1.49
  -1 -17   8    3.33    0.76
  -1 -17   8    5.37    1.14
   1 -17  -8    2.84    0.89
  -1  17   7    7.03    1.59
   1  17  -7    6.19    1.32
   1 -17  -7    7.17    1.16
  -1 -17   7    7.16    1.24
  -1 -17   7    6.22    0.92
   1  17  -6   11.99    1.61
  -1  17   6   12.07    1.77
  -1 -17   6   14.06    1.41
  -1 -17   6   11.55    1.19
  -1 -17   6   11.00    1.43
   1 -17  -6   11.07    1.43
   1  17  -5    8.72    1.51
  -1  17   5   10.56    1.74
  -1 -17   5   10.42    1.13
  -1 -17   5    7.25    1.14
   1 -17  -5   12.77    1.41
  -1 -17   5   10.44    1.29
  -1  17   4   26.18    2.28
   1  17  -4   18.23    1.97
  -1 -17   4   21.02    1.62
  -1 -17   4   18.47    1.45
   1 -17  -4   21.94    1.72
  -1 -17   4   19.86    1.62
  -1  17   3    0.17    0.74
   1  17  -3   -0.67    0.65
  -1 -17   3    0.11    0.53
  -1 -17   3    0.31    0.58
   1 -17  -3    0.43    0.60
  -1 -17   3    0.88    0.61
   1  17  -2   12.34    1.54
  -1  17   2   12.74    1.59
  -1 -17   2   16.98    1.34
  -1 -17   2   15.58    1.41
  -1 -17   2   14.52    1.27
   1 -17  -2   11.92    1.38
  -1  17   1   20.21    1.82
   1  17  -1   18.56    1.79
  -1 -17   1   19.80    1.48
   1 -17  -1   20.90    1.65
  -1 -17   1   19.55    1.41
   1 -17  -1   18.92    1.33
   1 -17  -1   19.61    1.51
  -1 -17   1   18.45    1.53
   1  17   0    4.41    1.13
  -1  17   0    4.45    1.07
   1 -17   0    5.03    0.99
   1 -17   0    4.16    0.78
  -1 -17   0    3.40    0.76
   1 -17   0    3.19    0.77
  -1 -17   0    4.54    0.90
  -1 -17   0    6.13    0.92
   1  17   1   30.89    2.32
  -1  17  -1   30.89    2.26
  -1 -17  -1   34.33    1.84
   1 -17   1   34.53    1.92
   1 -17   1   36.07    2.02
  -1 -17  -1   34.01    1.97
  -1 -17  -1   36.11    2.17
   1 -17   1   33.48    2.11
  -1  17  -2    0.80    0.69
   1  17   2    1.65    0.85
   1 -17   2    0.70    0.58
   1 -17   2    0.86    0.52
  -1 -17  -2    0.79    0.67
   1 -17   2    0.84    0.61
   1  17   3   15.58    1.73
  -1  17  -3   12.80    1.60
   1 -17   3   13.26    1.41
   1 -17   3   16.22    1.36
  -1 -17  -3   14.15    1.39
   1 -17   3   12.43    1.23
  -1  17  -4    3.04    1.09
   1  17   4    3.34    1.12
   1 -17   4    3.28    0.74
   1 -17   4    4.09    0.90
  -1 -17  -4    4.58    0.97
   1 -17   4    3.39    0.86
  -1  17  -5   13.08    1.64
   1  17   5   19.56    2.01
   1 -17   5   16.38    1.39
   1 -17   5   13.72    1.48
  -1 -17  -5   17.76    1.54
   1 -17   5   14.41    1.43
   1  17   6    4.25    1.31
  -1  17  -6    3.06    1.06
   1 -17   6    4.21    1.01
  -1 -17  -6    4.20    0.98
   1 -17   6    3.82    0.79
  -1  17  -7   16.20    1.81
   1  17   7   15.01    2.13
   1 -17   7   16.21    1.58
   1 -17   7   14.78    1.36
  -1 -17  -7   15.64    1.58
  -1  17  -8    1.05    0.94
   1  17   8    0.50    0.98
   1 -17   8   -0.91    0.60
   1 -17   8    0.26    0.58
  -1 -17  -8   -0.46    0.68
   1  17   9   28.83    2.83
  -1  17  -9   27.88    2.77
  -1 -17  -9   25.10    1.99
   1 -17   9   26.42    2.22
   1 -17   9   25.97    1.89
  -1  18   8    5.53    1.52
   1  18  -8    4.10    1.21
   1 -18  -8    4.16    1.00
  -1 -18   8    5.78    1.25
  -1 -18   8    4.99    0.91
   1  18  -7   30.08    2.47
  -1  18   7   24.60    2.53
  -1 -18   7   34.66    1.97
  -1 -18   7   31.10    2.20
   1 -18  -7   33.08    2.18
   1  18  -6    7.64    1.45
  -1  18   6    8.94    1.72
  -1 -18   6    9.15    1.18
   1 -18  -6    9.21    1.41
  -1 -18   6   12.75    1.45
  -1 -18   6    9.92    1.34
  -1  18   5    3.30    1.30
   1  18  -5    3.85    1.26
   1 -18  -5    2.54    0.92
  -1 -18   5    3.54    0.94
  -1 -18   5    2.12    0.70
  -1 -18   5    2.73    0.93
  -1  18   4   10.50    1.72
   1  18  -4    8.46    1.46
   1 -18  -4    8.61    1.34
  -1 -18   4    8.42    1.19
  -1 -18   4    9.32    1.32
  -1 -18   4   10.18    1.20
  -1  18   3    1.26    0.87
   1  18  -3    0.78    0.83
  -1 -18   3    0.25    0.60
  -1 -18   3    0.35    0.61
   1 -18  -3    0.41    0.62
  -1 -18   3    0.64    0.56
  -1  18   2   13.35    1.73
   1  18  -2   10.66    1.54
  -1 -18   2   12.25    1.37
   1 -18  -2   11.65    1.34
  -1 -18   2   11.59    1.24
  -1 -18   2   10.10    1.17
  -1  18   1    2.61    0.98
   1  18  -1    1.92    0.97
  -1 -18   1    2.21    0.81
  -1 -18   1    2.23    0.73
  -1 -18   1    1.39    0.66
   1 -18  -1    1.39    0.73
  -1  18   0   17.87    1.75
   1  18   0   14.19    1.75
  -1 -18   0   16.04    1.35
   1 -18   0   14.49    1.45
  -1 -18   0   16.29    1.45
  -1 -18   0   14.20    1.45
   1 -18   0   18.68    1.39
   1 -18   0   13.49    1.38
  -1  18  -1    1.75    0.89
   1  18   1    0.52    0.76
   1 -18   1    1.53    0.67
  -1 -18  -1    1.61    0.70
  -1 -18  -1    2.01    0.75
  -1 -18  -1    1.84    0.66
   1 -18   1    0.97    0.65
   1 -18   1    1.36    0.70
   1  18   2   21.84    2.10
  -1  18  -2   16.88    1.89
  -1 -18  -2   20.05    1.71
   1 -18   2   17.27    1.50
   1 -18   2   19.48    1.69
   1 -18   2   20.22    1.58
  -1  18  -3    0.77    0.92
   1  18   3   -0.02    0.74
   1 -18   3    0.36    0.60
   1 -18   3    0.27    0.58
   1 -18   3   -0.30    0.58
  -1 -18  -3    0.76    0.74
  -1  18  -4    9.18    1.50
   1  18   4   10.63    1.72
   1 -18   4    7.40    1.12
  -1 -18  -4    6.17    1.11
   1 -18   4    7.17    1.18
   1 -18   4    9.05    1.20
   1  18   5    4.55    1.31
  -1  18  -5    3.26    1.13
   1 -18   5    3.78    0.93
  -1 -18  -5    4.79    1.01
   1 -18   5    4.61    0.91
   1 -18   5    4.88    1.01
   1  18   6   -0.15    0.96
  -1  18  -6    0.62    0.86
   1 -18   6    0.66    0.67
  -1 -18  -6   -0.20    0.62
   1 -18   6    0.27    0.59
  -1  18  -7   14.88    1.99
   1  18   7   19.39    2.27
   1 -18   7   13.26    1.66
   1 -18   7   17.34    1.49
  -1 -18  -7   16.85    1.72
   1  18   8    0.08    1.15
  -1  18  -8    1.47    1.13
   1 -18   8    1.68    0.88
   1 -18   8    2.40    0.77
  -1 -18  -8    2.06    0.83
   1  19  -7   -1.11    0.77
  -1  19   7    0.56    0.98
   1 -19  -7    0.51    0.73
  -1 -19   7    0.11    0.73
  -1 -19   7   -0.16    0.58
   1  19  -6    4.40    1.30
  -1  19   6    7.56    1.69
  -1 -19   6    3.59    1.00
   1 -19  -6    5.53    1.20
  -1 -19   6    5.90    1.01
  -1  19   5   -0.47    0.92
   1  19  -5    0.74    0.99
  -1 -19   5    0.31    0.69
   1 -19  -5    0.30    0.78
  -1 -19   5   -0.06    0.55
  -1 -19   5    0.19    0.76
   1  19  -4   11.77    1.86
  -1  19   4   13.08    1.88
  -1 -19   4   10.41    1.34
   1 -19  -4   10.18    1.38
  -1 -19   4   12.96    1.38
  -1 -19   4   10.31    1.32
   1  19  -3    2.34    1.02
  -1  19   3    2.20    1.08
  -1 -19   3    1.68    0.75
  -1 -19   3    2.71    0.86
  -1 -19   3    1.88    0.82
   1 -19  -3    1.02    0.82
   1  19  -2   24.98    2.14
  -1  19   2   22.56    2.06
  -1 -19   2   24.05    1.92
  -1 -19   2   22.54    1.75
   1 -19  -2   22.30    1.90
  -1 -19   2   18.68    1.63
  -1  19   1    1.09    0.91
   1  19  -1    2.65    1.03
  -1 -19   1    3.10    0.83
  -1 -19   1    3.16    0.97
  -1 -19   1    1.80    0.73
   1 -19  -1    3.76    1.02
   1  19   0   32.77    2.40
  -1  19   0   32.57    2.41
   1 -19   0   35.85    2.27
   1 -19   0   29.82    1.91
  -1 -19   0   34.34    2.13
  -1 -19   0   34.73    2.30
  -1 -19   0   34.77    1.98
   1  19   1    1.33    0.88
  -1  19  -1    0.20    0.82
   1 -19   1   -0.20    0.62
   1 -19   1    0.71    0.66
  -1 -19  -1    0.48    0.65
   1 -19   1   -0.28    0.55
  -1  19  -2   22.98    2.18
   1  19   2   24.25    2.24
   1 -19   2   22.21    1.73
   1 -19   2   22.63    1.74
  -1 -19  -2   23.39    1.93
   1 -19   2   22.12    1.80
   1  19   3    4.52    1.21
  -1  19  -3    3.92    1.15
   1 -19   3    5.78    1.07
  -1 -19  -3    6.75    1.23
   1 -19   3    5.09    0.97
   1 -19   3    4.66    0.96
   1  19   4   10.71    1.77
  -1  19  -4   11.17    1.70
   1 -19   4    7.32    1.19
  -1 -19  -4   10.04    1.37
   1 -19   4    9.02    1.38
   1 -19   4    9.03    1.29
   1  19   5   14.58    1.97
  -1  19  -5   16.02    2.09
   1 -19   5   12.92    1.50
   1 -19   5   15.69    1.52
  -1 -19  -5   19.51    1.82
   1 -19   5   17.95    1.69
  -1  19  -6    3.15    1.20
   1  19   6    8.16    1.76
  -1 -19  -6    5.92    1.24
   1 -19   6    6.42    1.25
   1 -19   6    8.29    1.26
  -1  19  -7   23.81    2.83
   1  19   7   22.74    2.55
   1 -19   7   26.96    1.87
   1 -19   7   19.19    2.12
  -1 -19  -7   24.34    1.97
  -1  20   6    1.30    1.08
   1 -20  -6    0.51    0.88
  -1 -20   6    0.92    0.78
  -1  20   5   24.67    2.52
   1  20  -5   17.66    2.10
  -1 -20   5   23.27    1.92
  -1 -20   5   18.03    1.68
  -1 -20   5   20.27    1.87
   1 -20  -5   17.83    1.79
   1  20  -4    0.64    0.89
  -1  20   4    0.33    0.96
   1 -20  -4    0.10    0.68
  -1 -20   4    0.36    0.78
  -1 -20   4    0.65    0.77
  -1 -20   4    0.24    0.65
  -1  20   3    6.27    1.44
   1  20  -3    2.87    1.24
   1 -20  -3    3.94    1.04
  -1 -20   3    2.82    0.95
  -1 -20   3    5.90    1.08
  -1 -20   3    4.73    1.08
  -1  20   2    2.18    0.99
   1  20  -2   -0.37    0.88
  -1 -20   2    1.03    0.76
   1 -20  -2    0.59    0.77
  -1 -20   2    1.40    0.71
  -1 -20   2    0.51    0.83
   1  20  -1    2.99    1.03
  -1  20   1    3.16    1.05
  -1 -20   1    1.05    0.76
  -1 -20   1    2.62    0.79
  -1 -20   1    2.23    0.87
   1 -20  -1    2.68    0.95
  -1  20   0    6.20    1.35
   1  20   0    4.93    1.20
   1 -20   0    7.44    1.24
  -1 -20   0    7.82    1.34
  -1 -20   0    6.43    1.06
  -1  20  -1    3.16    1.06
   1  20   1    2.45    1.08
  -1 -20  -1    1.35    0.83
   1 -20   1    1.88    0.83
   1 -20   1    0.31    0.73
   1 -20   1    2.04    0.79
  -1  20  -2   10.31    1.64
   1  20   2   11.27    1.79
   1 -20   2   10.35    1.42
   1 -20   2   11.22    1.41
  -1 -20  -2    9.42    1.49
   1 -20   2    9.65    1.37
  -1  20  -3    0.78    0.93
   1  20   3    0.06    0.85
   1 -20   3    0.08    0.72
  -1 -20  -3    0.30    0.70
   1 -20   3    0.15    0.70
   1 -20   3   -0.06    0.72
  -1  20  -4    9.19    1.70
   1  20   4   15.21    2.06
   1 -20   4   12.46    1.60
   1 -20   4   10.55    1.37
   1 -20   4   10.13    1.39
  -1 -20  -4   12.23    1.64
   1  20   5    5.18    1.42
  -1  20  -5    2.14    1.20
   1 -20   5    3.22    1.07
   1 -20   5    2.80    0.86
  -1 -20  -5    4.65    1.12
   1  20   6    4.24    1.39
  -1 -20  -6    3.91    1.28
   1 -20   6    4.01    0.94
  -1  21   4   15.67    2.15
  -1 -21   4   10.33    1.46
  -1 -21   4   11.96    1.51
  -1 -21   4   10.12    1.56
  -1  21   3    4.05    1.28
   1  21  -3    4.15    1.40
  -1 -21   3    6.06    1.11
   1 -21  -3    3.80    1.08
  -1 -21   3    4.75    1.13
  -1 -21   3    5.83    1.23
   1  21  -2   19.33    2.08
  -1  21   2   23.64    2.34
  -1 -21   2   22.44    1.87
  -1 -21   2   20.57    1.80
  -1 -21   2   19.15    1.87
   1 -21  -2   18.97    1.87
  -1  21   1   24.26    2.32
   1  21  -1   24.11    2.37
   1 -21  -1   27.62    2.14
  -1 -21   1   27.95    2.02
  -1 -21   1   27.93    2.17
  -1 -21   1   31.85    2.14
   1  21   0   14.90    1.85
  -1  21   0   14.21    1.91
  -1 -21   0   15.87    1.75
   1 -21   0   14.64    1.79
   1  21   1   25.67    2.24
  -1  21  -1   25.73    2.38
   1 -21   1   23.65    2.11
   1 -21   1   20.82    1.81
  -1 -21  -1   25.19    2.07
  -1  21  -2   22.94    2.25
   1  21   2   26.21    2.41
  -1 -21  -2   27.60    2.14
   1 -21   2   30.76    2.12
   1 -21   2   26.78    2.01
   1 -21   2   24.45    2.16
   1  21   3    2.33    1.15
  -1  21  -3    0.59    0.97
  -1 -21  -3    0.39    0.78
   1 -21   3    0.46    0.75
   1 -21   3    0.88    0.83
   1 -21   3    0.57    0.85
   1  21   4   20.17    2.26
   1 -21   4   22.01    1.93
   1 -21   4   20.91    1.95
   1 -21   4   21.37    1.85
   2   0 -15    0.25    0.72
  -2   0  15    0.65    0.87
   2   0 -14   17.93    1.70
  -2   0  14   17.58    1.25
   2   0 -14   18.53    1.67
  -2   0  14   19.13    1.59
  -2   0  14   18.18    1.74
  -2   0  13   -0.69    0.67
  -2   0  13   -0.27    0.36
   2   0 -13    0.12    0.56
  -2   0  13    0.22    0.60
  -2   0  12    4.03    0.58
  -2   0  12    4.70    0.97
  -2   0  12    4.38    0.84
   2   0 -12    3.57    0.85
  -2   0  11    0.24    0.28
   2   0 -11    0.08    0.42
  -2   0  11    0.43    0.43
  -2   0  11    0.81    0.61
  -2   0  10    1.04    0.31
  -2   0  10    1.32    0.46
   2   0 -10    0.32    0.42
  -2   0  10    1.71    0.56
  -2   0   9    0.22    0.21
   2   0  -9    0.38    0.25
  -2   0   9    0.00    0.39
   2   0  -9   -0.26    0.30
  -2   0   9    0.61    0.34
   2   0  -8    4.98    0.46
  -2   0   8    3.86    0.59
  -2   0   8    3.83    0.55
  -2   0   8    4.45    0.40
   2   0  -8    4.04    0.59
  -2   0   8    4.67    0.42
   2   0  -7    0.09    0.17
  -2   0   7   -0.04    0.20
  -2   0   7    0.33    0.28
  -2   0   7   -0.11    0.11
  -2   0   7   -0.03    0.12
  -2   0   7   -0.03    0.14
   2   0  -7    0.08    0.26
  -2   0   6   26.32    1.18
   2   0  -6   29.63    1.28
  -2   0   6   27.62    1.05
  -2   0   6   26.94    0.99
  -2   0   6   27.26    1.27
   2   0  -6   27.79    1.09
  -2   0   6   26.76    0.98
  -2   0   5    0.27    0.16
  -2   0   5   -0.02    0.17
  -2   0   5    0.04    0.08
  -2   0   5    0.36    0.13
  -2   0   5    0.11    0.08
   2   0  -5   -0.01    0.13
   2   0  -5    0.26    0.21
   2   0  -4    3.91    0.36
  -2   0   4    3.59    0.20
  -2   0   4    4.12    0.32
  -2   0   4    3.83    0.21
  -2   0   4    3.42    0.34
  -2   0   4    3.57    0.34
   2   0  -4    3.64    0.28
  -2   0   4    3.61    0.26
  -2   0   3    0.24    0.05
  -2   0   3    0.31    0.06
  -2   0   3    0.08    0.12
  -2   0   3    0.24    0.10
   2   0  -3    0.33    0.12
  -2   0   3    0.44    0.13
  -2   0   3    0.20    0.13
  -2   0   2   30.49    1.02
  -2   0   2   32.08    1.02
  -2   0   2   31.47    0.93
   2   0  -2   32.46    1.05
  -2   0   2   29.85    1.07
  -2   0   2   31.03    1.09
  -2   0   2   30.26    0.93
  -2   0   1    0.27    0.05
  -2   0   1    0.25    0.07
  -2   0   1    0.46    0.10
  -2   0   1    0.24    0.07
  -2   0   1    0.13    0.04
  -2   0   1    0.26    0.05
   2   0  -1    0.20    0.06
   2   0   0  276.77    8.40
  -2   0   0  294.71    8.47
  -2   0   0  287.87    8.50
   2   0   0  294.81    8.42
  -2   0   0  282.24    8.39
   2   0   0  281.08    8.46
   2   0   1    0.16    0.07
  -2   0  -1    0.25    0.10
   2   0   1    0.20    0.08
   2   0   1    0.13    0.08
  -2   0  -1    0.21    0.04
  -2   0  -1    0.08    0.08
  -2   0  -1    0.10    0.06
   2   0   2   23.35    0.88
  -2   0  -2   24.62    0.84
   2   0   2   24.08    0.87
  -2   0  -2   25.95    0.92
  -2   0  -2   24.28    0.75
  -2   0  -2   25.20    0.92
   2   0   3    0.36    0.12
  -2   0  -3    0.31    0.14
   2   0   3    0.14    0.14
  -2   0  -3    0.44    0.06
   2   0   3    0.38    0.12
   2   0   3    0.39    0.16
  -2   0  -4    9.94    0.58
   2   0   4   10.22    0.47
  -2   0  -4    9.33    0.35
   2   0   4    8.94    0.57
   2   0   4    9.14    0.56
   2   0   4    8.64    0.47
   2   0   4    8.72    0.49
  -2   0  -5    0.17    0.18
   2   0   5    0.09    0.12
   2   0   5    0.23    0.20
   2   0   5    0.57    0.17
  -2   0  -5    0.44    0.10
   2   0   5    0.55    0.18
   2   0   5    0.36    0.22
   2   0   6    4.69    0.42
   2   0   6    5.35    0.52
   2   0   6    5.11    0.40
   2   0   6    5.91    0.57
  -2   0  -6    6.45    0.58
  -2   0  -6    5.82    0.31
   2   0   6    6.02    0.45
  -2   0  -7    0.62    0.32
   2   0   7    0.80    0.24
   2   0   7    0.77    0.30
   2   0   7    0.24    0.20
   2   0   7    0.53    0.32
  -2   0  -7    0.17    0.13
   2   0   8   22.78    1.04
   2   0   8   19.23    1.22
  -2   0  -8   20.10    1.21
   2   0   8   22.71    1.22
   2   0   8   20.24    1.02
  -2   0  -9    0.13    0.32
   2   0   9   -0.10    0.27
   2   0   9   -0.02    0.25
   2   0   9   -0.18    0.33
   2   0   9    0.14    0.35
   2   0  10   12.53    1.11
  -2   0 -10   13.69    1.14
   2   0  10   11.91    1.08
  -2   0 -10   11.51    1.08
   2   0  10   11.17    0.85
   2   0  11    0.56    0.48
  -2   0 -11    0.95    0.53
  -2   0 -11    0.02    0.52
  -2   0 -12   15.09    1.41
  -2   0 -12   16.80    1.45
   2   0  12   16.71    1.12
   2   0  12   15.93    1.44
  -2   0 -13   -0.86    0.53
  -2   0 -13    0.36    0.63
   2   0  13   -0.16    0.57
   2   0  13    0.28    0.42
  -2   0 -14    5.46    1.21
  -2   0 -14    2.84    0.90
   2   0  14    2.28    0.67
   2   0  14    2.45    0.96
  -2   1  15    0.29    0.76
   2   1 -15    0.59    0.83
  -2  -1  15    0.07    0.81
   2  -1 -15    0.64    0.79
  -2   1  14    1.34    0.80
   2   1 -14    3.55    0.96
   2   1 -14    3.10    0.94
  -2   1  14    3.29    0.95
  -2   1  14    2.09    0.62
   2  -1 -14    4.38    1.08
  -2  -1  14    2.46    0.91
   2   1 -13    0.88    0.63
  -2   1  13    0.03    0.62
  -2   1  13    1.71    0.53
  -2   1  13    1.47    0.70
  -2  -1  13    0.31    0.63
  -2  -1  13    0.67    0.65
  -2  -1  13    1.01    0.42
   2  -1 -13    0.71    0.69
  -2   1  12   -0.09    0.55
   2   1 -12    0.42    0.58
  -2   1  12   -0.13    0.32
  -2   1  12   -0.03    0.52
  -2  -1  12    0.47    0.63
  -2  -1  12    0.27    0.49
  -2  -1  12    0.68    0.36
   2  -1 -12    0.94    0.57
  -2   1  11    6.52    0.66
  -2   1  11    5.59    0.79
  -2   1  11    5.51    0.94
   2   1 -11    7.17    0.92
  -2  -1  11    5.89    0.60
  -2  -1  11    5.62    0.89
  -2  -1  11    4.09    0.81
   2  -1 -11    4.92    0.86
  -2   1  10   13.91    1.04
   2   1 -10   16.50    1.18
  -2   1  10   13.00    1.13
  -2   1  10   12.45    0.82
   2  -1 -10   16.06    1.16
  -2  -1  10   12.98    1.03
  -2  -1  10   14.55    1.21
  -2  -1  10   13.46    0.78
  -2   1   9   13.86    0.76
   2   1  -9   11.32    0.96
  -2   1   9   10.84    0.97
  -2   1   9   13.79    0.95
  -2  -1   9   13.03    0.96
  -2  -1   9   12.65    0.88
  -2  -1   9   12.69    0.68
   2  -1  -9   12.50    0.98
   2  -1  -9   12.34    0.77
  -2  -1   9   10.45    0.95
  -2   1   8   22.51    1.20
   2   1  -8   23.84    1.02
   2   1  -8   21.47    1.22
  -2   1   8   22.39    1.00
  -2   1   8   20.53    1.26
  -2  -1   8   25.03    1.24
   2  -1  -8   23.61    1.06
  -2  -1   8   23.40    1.31
  -2  -1   8   23.01    0.93
   2  -1  -8   22.28    1.25
  -2  -1   8   23.28    0.92
  -2  -1   8   21.36    1.02
   2   1  -7   30.30    1.19
   2   1  -7   32.69    1.43
  -2   1   7   30.18    1.11
  -2   1   7   29.65    1.16
  -2   1   7   29.57    1.15
  -2   1   7   28.59    1.33
  -2   1   7   32.32    1.49
  -2  -1   7   30.87    1.44
  -2  -1   7   30.78    1.36
   2  -1  -7   29.32    1.41
  -2  -1   7   30.48    1.08
   2  -1  -7   31.16    1.23
  -2  -1   7   28.11    1.20
  -2  -1   7   29.67    1.09
  -2   1   6    0.69    0.25
   2   1  -6    0.80    0.29
  -2   1   6    0.86    0.18
  -2   1   6    1.01    0.18
  -2   1   6    0.92    0.18
  -2   1   6    0.62    0.26
   2   1  -6    1.26    0.23
   2  -1  -6    0.94    0.30
  -2  -1   6    0.82    0.27
  -2  -1   6    0.36    0.19
   2  -1  -6    0.82    0.21
  -2  -1   6    0.88    0.14
  -2  -1   6    0.55    0.12
  -2  -1   6    0.67    0.28
   2   1  -5   36.08    1.27
  -2   1   5   34.69    1.43
   2   1  -5   37.07    1.41
  -2   1   5   34.99    1.18
  -2   1   5   34.15    1.21
  -2   1   5   34.53    1.20
  -2   1   5   33.16    1.33
   2  -1  -5   35.80    1.29
  -2  -1   5   35.29    1.11
  -2  -1   5   34.60    1.41
  -2  -1   5   33.47    1.27
  -2  -1   5   34.80    1.11
  -2  -1   5   34.55    1.35
   2  -1  -5   34.98    1.41
  -2   1   4    2.69    0.27
  -2   1   4    2.99    0.20
  -2   1   4    2.65    0.21
  -2   1   4    2.57    0.32
  -2   1   4    2.97    0.22
  -2  -1   4    2.89    0.25
  -2  -1   4    2.63    0.30
   2  -1  -4    3.13    0.36
  -2  -1   4    2.33    0.28
  -2  -1   4    2.55    0.26
   2  -1  -4    2.33    0.26
  -2  -1   4    3.01    0.34
  -2   1   3   53.25    1.86
  -2   1   3   55.16    1.72
  -2   1   3   56.01    1.72
  -2   1   3   55.79    1.79
  -2   1   3   53.53    1.87
  -2   1   3   53.87    1.69
   2  -1  -3   56.48    1.80
  -2  -1   3   56.29    1.85
  -2  -1   3   56.71    1.79
  -2  -1   3   53.23    1.78
  -2  -1   3   53.81    1.80
  -2   1   2   28.00    0.93
  -2   1   2   28.45    0.95
  -2   1   2   29.22    1.05
  -2   1   2   28.86    1.04
  -2   1   2   29.41    0.96
   2  -1  -2   29.16    1.00
   2  -1  -2   30.71    0.91
  -2  -1   2   28.28    0.98
  -2  -1   2   29.01    1.02
  -2  -1   2   28.05    0.98
  -2  -1   2   27.07    0.99
  -2  -1   2   29.18    1.00
  -2   1   1   19.67    0.77
   2   1  -1   21.74    0.73
  -2   1   1   20.75    0.66
  -2   1   1   20.45    0.74
  -2   1   1   20.42    0.68
  -2   1   1   20.43    0.74
   2  -1  -1   22.23    0.68
   2  -1  -1   21.18    0.72
  -2  -1   1   20.20    0.73
  -2  -1   1   19.37    0.75
  -2  -1   1   20.79    0.72
  -2  -1   1   19.85    0.68
   2   1   0    1.83    0.13
   2   1   0    2.10    0.15
  -2   1   0    1.54    0.12
  -2   1   0    1.90    0.30
  -2   1   0    2.31    0.17
   2   1   0    1.88    0.15
   2  -1   0    1.90    0.14
  -2  -1   0    1.97    0.14
  -2  -1   0    1.62    0.20
  -2  -1   0    1.83    0.16
   2  -1   0    1.86    0.15
  -2  -1   0    1.83    0.12
   2  -1   0    1.92    0.13
   2  -1   0    1.93    0.11
  -2   1  -1   13.78    0.56
   2   1   1   13.44    0.54
  -2   1  -1   14.46    0.60
  -2   1  -1   14.81    0.51
   2   1   1   13.72    0.51
   2   1   1   13.69    0.53
  -2  -1  -1   14.29    0.59
   2  -1   1   13.42    0.54
   2  -1   1   14.40    0.52
  -2  -1  -1   14.17    0.52
   2  -1   1   14.02    0.52
  -2  -1  -1   13.97    0.50
   2  -1   1   13.86    0.47
   2   1   2   32.62    1.07
   2   1   2   32.34    1.04
  -2   1  -2   28.48    1.12
  -2   1  -2   31.01    1.08
   2   1   2   31.77    1.10
   2   1   2   28.04    1.06
  -2  -1  -2   30.36    0.99
   2  -1   2   29.87    1.07
  -2  -1  -2   30.28    1.04
  -2  -1  -2   32.84    1.14
   2  -1   2   30.38    1.04
   2   1   3    8.97    0.45
   2   1   3    9.06    0.43
  -2   1  -3    8.33    0.51
  -2   1  -3    9.35    0.49
   2   1   3    9.02    0.49
   2   1   3    9.88    0.52
   2  -1   3    8.61    0.41
  -2  -1  -3    9.57    0.47
   2  -1   3    9.37    0.49
   2  -1   3    8.55    0.42
  -2  -1  -3    9.65    0.52
  -2  -1  -3    9.51    0.38
   2  -1   3    9.33    0.48
   2   1   4   10.07    0.58
   2   1   4   10.75    0.53
   2   1   4   10.87    0.61
   2   1   4    9.72    0.50
  -2   1  -4    9.30    0.60
  -2   1  -4   10.58    0.35
  -2   1  -4    9.84    0.57
   2  -1   4   10.18    0.55
   2  -1   4   10.79    0.60
   2  -1   4    9.58    0.60
  -2  -1  -4   11.19    0.62
   2  -1   4   10.91    0.49
   2  -1   4    9.66    0.49
  -2  -1  -4   10.35    0.43
   2   1   5   13.45    0.69
   2   1   5   12.51    0.74
  -2   1  -5   14.01    0.46
  -2   1  -5   13.56    0.77
  -2   1  -5   12.45    0.71
   2   1   5   11.52    0.70
   2   1   5   13.05    0.62
   2   1   5   12.97    0.64
   2  -1   5   11.11    0.69
  -2  -1  -5   12.23    0.52
   2  -1   5   12.54    0.77
  -2  -1  -5   13.56    0.76
   2  -1   5   12.36    0.66
   2  -1   5   12.66    0.59
   2  -1   5   12.41    0.61
  -2   1  -6    7.22    0.58
   2   1   6    8.22    0.53
   2   1   6    7.36    0.49
   2   1   6    8.01    0.64
   2   1   6    7.42    0.49
  -2   1  -6    8.13    0.34
   2   1   6    8.07    0.62
   2  -1   6    6.98    0.62
  -2  -1  -6    8.10    0.64
   2  -1   6    8.16    0.55
  -2  -1  -6    7.53    0.40
   2  -1   6    8.55    0.52
   2  -1   6    7.75    0.48
   2  -1   6    8.16    0.64
  -2   1  -7    7.05    0.68
   2   1   7    7.74    0.52
  -2   1  -7    7.15    0.38
  -2   1  -7    6.98    0.63
   2   1   7    7.12    0.68
   2   1   7    8.53    0.68
   2   1   7    7.66    0.56
   2  -1   7    8.48    0.56
   2  -1   7    7.95    0.59
  -2  -1  -7    7.74    0.43
   2  -1   7    6.73    0.66
  -2  -1  -7    7.02    0.66
   2  -1   7    7.98    0.71
  -2   1  -8    6.70    0.73
  -2   1  -8    5.87    0.65
   2   1   8    5.47    0.72
   2   1   8    6.50    0.68
   2   1   8    7.09    0.54
   2   1   8    6.75    0.59
   2  -1   8    8.40    0.64
   2  -1   8    6.90    0.56
   2  -1   8    6.71    0.68
   2  -1   8    5.56    0.69
  -2  -1  -8    6.28    0.74
   2   1   9    0.16    0.37
   2   1   9    0.38    0.29
  -2   1  -9    0.41    0.40
   2   1   9    0.22    0.39
  -2   1  -9    0.03    0.35
  -2  -1  -9    0.03    0.34
   2  -1   9    0.32    0.36
   2  -1   9   -0.02    0.24
  -2   1 -10    3.31    0.71
   2   1  10    3.80    0.69
   2   1  10    3.97    0.60
   2   1  10    4.49    0.81
  -2   1 -10    4.11    0.70
   2  -1  10    3.24    0.68
  -2  -1 -10    3.80    0.75
   2   1  11    3.15    0.76
  -2   1 -11    2.00    0.72
   2   1  11    2.25    0.65
   2   1  11    2.06    0.50
  -2   1 -11    2.91    0.72
   2  -1  11    3.24    0.73
  -2  -1 -11    2.36    0.70
   2  -1  11    2.55    0.47
   2   1  12    0.37    0.52
   2   1  12    0.23    0.41
  -2   1 -12    0.98    0.69
   2   1  12    0.72    0.64
  -2   1 -12    0.01    0.49
  -2  -1 -12    0.42    0.58
   2  -1  12    0.94    0.62
  -2  -1 -12    0.05    0.51
   2  -1  12    0.50    0.38
  -2   1 -13    1.10    0.73
   2   1  13   -0.27    0.62
   2   1  13    0.48    0.45
  -2   1 -13    0.98    0.70
  -2  -1 -13    0.58    0.73
   2  -1  13    1.12    0.51
   2  -1  13    1.36    0.74
  -2  -1 -13    0.41    0.63
   2   1  14    0.05    0.47
  -2   1 -14    0.68    0.81
   2   1  14   -0.04    0.77
  -2   1 -14    0.82    0.74
   2  -1  14    0.39    0.73
  -2  -1 -14    0.91    0.82
  -2  -1 -14   -0.39    0.71
   2  -1  14    0.62    0.51
  -2   2  15   16.92    1.74
   2   2 -15   16.50    1.71
   2  -2 -15   11.43    1.84
  -2  -2  15   18.05    1.82
  -2   2  14    9.39    1.06
   2   2 -14    7.84    1.27
  -2   2  14    8.03    1.40
   2   2 -14    8.59    1.35
  -2   2  14    9.53    1.23
  -2  -2  14    8.65    0.87
   2  -2 -14    6.29    1.14
  -2  -2  14   10.66    1.41
  -2   2  13   20.01    1.30
   2   2 -13   19.31    1.58
   2   2 -13   17.54    1.55
  -2   2  13   22.74    1.67
  -2   2  13   18.21    1.68
  -2  -2  13   20.95    1.60
   2  -2 -13   20.09    1.63
   2   2 -12    2.71    0.76
  -2   2  12    1.75    0.65
  -2   2  12    2.49    0.52
  -2   2  12    1.95    0.78
   2   2 -12    1.82    0.69
   2  -2 -12    2.58    0.79
  -2  -2  12    2.00    0.43
  -2  -2  12    1.85    0.71
  -2  -2  12    1.92    0.72
   2   2 -11   11.87    1.07
  -2   2  11   10.13    1.09
  -2   2  11   11.18    0.83
  -2   2  11   11.16    1.02
  -2  -2  11    9.26    1.07
  -2  -2  11    9.26    0.70
   2  -2 -11    8.36    1.06
  -2  -2  11    8.63    0.95
   2   2 -10    0.64    0.47
  -2   2  10    1.24    0.33
  -2   2  10   -0.05    0.37
  -2   2  10    0.55    0.44
  -2  -2  10    0.45    0.44
   2  -2 -10    0.49    0.46
  -2  -2  10    0.50    0.24
  -2  -2  10    0.80    0.47
  -2   2   9    1.75    0.36
  -2   2   9    1.84    0.49
   2   2  -9    2.06    0.49
  -2   2   9    2.40    0.59
  -2  -2   9    2.68    0.53
  -2  -2   9    2.23    0.41
  -2  -2   9    2.27    0.34
   2  -2  -9    3.62    0.68
  -2  -2   9    2.42    0.56
   2  -2  -9    2.70    0.43
  -2   2   8    1.33    0.30
  -2   2   8    2.30    0.46
   2   2  -8    2.21    0.44
  -2   2   8    1.92    0.48
   2   2  -8    2.33    0.36
  -2  -2   8    2.76    0.28
  -2  -2   8    1.98    0.28
  -2  -2   8    1.55    0.41
  -2  -2   8    2.91    0.56
   2  -2  -8    2.60    0.40
   2  -2  -8    1.79    0.46
  -2  -2   8    1.76    0.35
  -2   2   7    5.53    0.33
   2   2  -7    4.93    0.57
   2   2  -7    5.11    0.42
  -2   2   7    4.71    0.58
  -2   2   7    6.14    0.58
  -2   2   7    5.94    0.45
  -2   2   7    5.39    0.44
  -2  -2   7    4.49    0.47
  -2  -2   7    4.66    0.55
   2  -2  -7    4.71    0.58
  -2  -2   7    5.05    0.31
  -2  -2   7    3.86    0.52
   2  -2  -7    4.64    0.45
  -2  -2   7    4.45    0.31
   2   2  -6    4.01    0.35
   2   2  -6    3.10    0.43
  -2   2   6    3.88    0.41
  -2   2   6    4.14    0.49
  -2   2   6    3.87    0.34
  -2   2   6    3.35    0.33
  -2   2   6    3.79    0.25
  -2  -2   6    3.42    0.21
  -2  -2   6    3.12    0.40
  -2  -2   6    3.39    0.44
   2  -2  -6    4.40    0.50
   2  -2  -6    3.24    0.36
  -2  -2   6    3.50    0.39
  -2  -2   6    3.27    0.22
  -2   2   5    9.17    0.56
   2   2  -5    9.23    0.58
  -2   2   5    8.46    0.47
  -2   2   5    8.57    0.46
  -2   2   5    9.16    0.64
  -2   2   5    8.88    0.36
   2  -2  -5    8.85    0.52
   2  -2  -5    8.97    0.61
  -2  -2   5    8.38    0.30
  -2  -2   5    8.85    0.48
  -2  -2   5    8.26    0.29
  -2  -2   5    7.93    0.50
  -2  -2   5    8.05    0.57
  -2  -2   5    8.39    0.56
  -2   2   4   28.31    1.05
  -2   2   4   28.01    1.06
  -2   2   4   28.58    1.22
  -2   2   4   28.15    1.12
  -2  -2   4   30.36    1.16
  -2  -2   4   27.30    1.11
  -2  -2   4   29.42    1.08
  -2  -2   4   31.28    1.19
   2  -2  -4   29.83    1.21
   2  -2  -4   31.09    0.93
  -2  -2   4   29.55    1.16
   2  -2  -4   31.77    1.14
  -2   2   3    0.20    0.12
  -2   2   3    0.23    0.10
  -2   2   3    0.15    0.14
  -2   2   3    0.15    0.13
  -2   2   3    0.27    0.10
   2  -2  -3    0.19    0.05
  -2  -2   3    0.23    0.13
  -2  -2   3    0.00    0.08
   2  -2  -3    0.17    0.11
  -2  -2   3    0.23    0.14
  -2  -2   3    0.54    0.15
  -2  -2   3    0.15    0.12
  -2   2   2  185.68    5.57
  -2   2   2  184.42    5.58
  -2   2   2  192.14    5.71
  -2   2   2  185.12    5.64
  -2  -2   2  186.25    5.61
   2  -2  -2  189.96    5.48
  -2  -2   2  187.29    5.64
  -2  -2   2  181.48    5.58
  -2  -2   2  186.28    5.61
   2  -2  -2  187.78    5.63
  -2   2   1    0.24    0.09
  -2   2   1    0.57    0.17
   2   2  -1    0.08    0.11
  -2   2   1    0.20    0.11
  -2   2   1    0.18    0.08
  -2  -2   1    0.33    0.06
   2  -2  -1    0.07    0.09
  -2  -2   1    0.32    0.12
   2  -2  -1    0.36    0.08
  -2  -2   1    0.24    0.11
  -2  -2   1    0.37    0.07
  -2  -2   1    0.24    0.11
  -2  -2   1    0.30    0.06
   2  -2  -1    0.25    0.11
  -2   2   0   85.65    2.96
   2   2   0  102.52    2.93
   2   2   0  100.37    2.98
  -2   2   0   99.84    2.93
   2   2   0   99.00    3.06
  -2   2   0   79.08    3.24
  -2   2   0  101.22    2.95
   2  -2   0  100.70    2.95
  -2  -2   0   93.35    3.04
   2  -2   0   99.89    3.00
  -2  -2   0   97.41    2.93
   2  -2   0   96.71    2.95
  -2  -2   0   98.23    2.98
  -2   2  -1    5.83    0.30
   2   2   1    7.26    0.34
  -2   2  -1    6.14    0.33
   2   2   1    6.55    0.28
   2   2   1    6.80    0.37
   2   2   1    6.62    0.32
  -2   2  -1    6.64    0.44
  -2  -2  -1    6.25    0.33
   2  -2   1    6.43    0.33
  -2  -2  -1    6.20    0.32
  -2  -2  -1    6.10    0.37
   2  -2   1    6.51    0.33
   2  -2   1    6.16    0.34
   2  -2   1    6.10    0.29
  -2   2  -2  112.46    3.30
   2   2   2  106.86    3.31
   2   2   2  105.52    3.36
   2   2   2  105.22    3.31
   2   2   2  113.58    3.28
   2  -2   2  108.19    3.21
  -2  -2  -2  108.85    3.28
   2  -2   2  106.02    3.31
   2  -2   2  107.57    3.28
   2  -2   2  105.58    3.35
  -2  -2  -2  104.25    3.30
   2  -2   2  103.36    3.33
  -2  -2  -2  108.32    3.39
  -2   2  -3    0.45    0.18
  -2   2  -3    0.34    0.13
   2   2   3    0.24    0.15
   2   2   3    0.39    0.11
   2   2   3    0.38    0.15
   2   2   3    0.37    0.13
   2  -2   3    0.37    0.15
  -2  -2  -3    0.27    0.16
   2  -2   3    0.47    0.17
   2  -2   3    0.53    0.13
   2  -2   3    0.26    0.11
   2  -2   3    0.49    0.07
  -2  -2  -3    0.34    0.13
  -2  -2  -3    0.50    0.13
   2   2   4    7.38    0.49
   2   2   4    6.87    0.49
   2   2   4    7.28    0.45
  -2   2  -4    7.06    0.53
  -2   2  -4    7.01    0.45
   2   2   4    6.58    0.38
  -2  -2  -4    6.80    0.52
   2  -2   4    6.91    0.38
   2  -2   4    7.21    0.49
  -2  -2  -4    7.19    0.37
   2  -2   4    7.18    0.39
   2  -2   4    6.64    0.27
   2  -2   4    6.55    0.45
   2   2   5   18.39    0.83
  -2   2  -5   18.94    0.98
   2   2   5   18.39    0.92
  -2   2  -5   17.80    0.86
   2   2   5   18.06    0.92
   2   2   5   17.51    0.75
  -2   2  -5   18.49    0.61
   2  -2   5   17.52    0.74
   2  -2   5   19.23    0.88
   2  -2   5   17.03    0.76
  -2  -2  -5   18.77    0.74
   2  -2   5   18.40    0.91
  -2  -2  -5   17.71    0.93
  -2   2  -6   17.59    0.98
   2   2   6   14.97    0.91
  -2   2  -6   15.96    0.88
   2   2   6   16.36    0.93
   2   2   6   17.19    0.75
   2   2   6   15.81    0.81
  -2   2  -6   17.07    0.59
   2  -2   6   14.96    0.74
  -2  -2  -6   17.64    0.72
   2  -2   6   15.99    0.85
  -2  -2  -6   16.20    0.94
   2  -2   6   16.69    0.92
   2  -2   6   16.81    0.75
   2   2   7   16.88    0.91
   2   2   7   19.62    0.85
   2   2   7   17.91    1.07
   2   2   7   20.01    1.08
  -2   2  -7   20.06    1.14
  -2   2  -7   18.95    1.02
  -2  -2  -7   19.35    0.81
  -2  -2  -7   18.83    1.12
   2  -2   7   17.86    0.86
   2  -2   7   18.25    0.96
   2   2   8    4.20    0.63
  -2   2  -8    3.08    0.59
  -2   2  -8    3.75    0.53
   2   2   8    4.23    0.61
   2   2   8    2.92    0.44
   2   2   8    3.28    0.57
   2  -2   8    4.50    0.59
  -2  -2  -8    3.92    0.61
   2  -2   8    4.00    0.43
   2  -2   8    3.26    0.48
   2   2   9   33.87    1.70
   2   2   9   30.63    1.46
  -2   2  -9   32.56    1.62
   2   2   9   31.48    1.71
  -2   2  -9   32.16    1.75
  -2  -2  -9   31.63    1.67
   2  -2   9   31.17    1.63
   2  -2   9   31.52    1.47
   2  -2   9   32.11    1.37
   2   2  10    0.39    0.49
  -2   2 -10   -0.07    0.39
  -2   2 -10    0.12    0.43
   2   2  10    0.32    0.34
   2   2  10    0.21    0.48
   2  -2  10    0.43    0.45
   2  -2  10   -0.34    0.22
  -2  -2 -10    0.05    0.42
   2   2  11   17.42    1.16
   2   2  11   17.35    1.39
   2   2  11   16.87    1.38
  -2   2 -11   16.77    1.31
  -2   2 -11   14.34    1.37
   2  -2  11   18.42    1.36
  -2  -2 -11   16.53    1.34
   2  -2  11   18.10    1.06
   2   2  12    0.48    0.59
   2   2  12    1.49    0.68
  -2   2 -12    1.70    0.62
   2   2  12   -0.18    0.39
  -2   2 -12    0.49    0.63
  -2  -2 -12    0.98    0.62
   2  -2  12    0.29    0.36
   2  -2  12    1.00    0.61
   2   2  13    1.05    0.54
   2   2  13    1.07    0.70
   2   2  13    1.03    0.72
  -2   2 -13    1.41    0.70
  -2   2 -13    0.58    0.69
   2  -2  13    0.91    0.47
  -2  -2 -13    0.42    0.69
   2  -2  13    0.97    0.67
  -2  -2 -13    0.11    0.62
   2   2  14    1.44    0.64
  -2   2 -14    0.29    0.86
  -2   2 -14    1.59    0.76
   2   2  14   -0.36    0.71
  -2  -2 -14    1.23    0.90
   2  -2  14    0.81    0.82
  -2  -2 -14    0.85    0.85
   2  -2  14    0.39    0.47
  -2   3  14    3.14    1.05
  -2   3  14    4.99    1.06
   2   3 -14    5.34    1.09
   2   3 -14    3.74    0.95
  -2   3  14    4.77    0.82
  -2  -3  14    4.06    0.61
  -2  -3  14    3.76    1.00
   2  -3 -14    4.35    1.03
  -2   3  13   10.41    1.02
  -2   3  13    9.54    1.29
   2   3 -13   10.33    1.36
  -2   3  13    9.78    1.16
   2   3 -13   11.56    1.26
  -2  -3  13    9.78    1.22
   2  -3 -13    8.79    1.33
  -2  -3  13   10.35    0.82
   2   3 -12   -0.36    0.56
  -2   3  12    0.65    0.54
  -2   3  12    0.16    0.62
   2   3 -12    0.24    0.54
  -2   3  12    0.89    0.44
  -2  -3  12    0.40    0.59
   2  -3 -12   -0.06    0.62
   2   3 -11    3.69    0.76
  -2   3  11    5.27    0.93
  -2   3  11    3.97    0.75
   2   3 -11    5.21    0.83
  -2   3  11    3.87    0.58
  -2  -3  11    3.17    0.48
  -2  -3  11    3.70    0.76
   2  -3 -11    5.52    0.92
  -2  -3  11    4.55    0.79
  -2   3  10   23.95    1.23
  -2   3  10   24.41    1.44
   2   3 -10   24.40    1.39
  -2   3  10   24.47    1.56
   2  -3 -10   25.56    1.58
  -2  -3  10   22.77    1.51
  -2  -3  10   23.89    1.05
  -2  -3  10   23.24    1.45
  -2   3   9    5.97    0.58
  -2   3   9    6.81    0.81
  -2   3   9    5.42    0.66
   2   3  -9    6.54    0.74
  -2  -3   9    5.39    0.69
  -2  -3   9    5.19    0.78
  -2  -3   9    5.36    0.43
   2  -3  -9    5.00    0.56
  -2  -3   9    6.32    0.62
   2  -3  -9    6.75    0.85
  -2   3   8  104.90    3.87
  -2   3   8  100.69    3.52
  -2   3   8  109.40    3.75
   2   3  -8  106.52    3.45
   2   3  -8  105.08    3.68
  -2  -3   8  104.06    3.31
  -2  -3   8  106.40    3.76
  -2  -3   8  107.02    3.61
   2  -3  -8  103.98    3.82
   2  -3  -8  109.54    3.58
  -2  -3   8  109.21    3.85
  -2  -3   8  107.16    3.31
  -2   3   7   10.22    0.64
  -2   3   7   10.35    0.85
   2   3  -7   10.53    0.72
  -2   3   7   10.33    0.75
   2   3  -7   11.10    0.61
   2  -3  -7   11.17    0.83
  -2  -3   7    9.80    0.67
  -2  -3   7   10.58    0.78
  -2  -3   7   11.42    0.47
   2  -3  -7   10.60    0.68
  -2  -3   7    9.77    0.46
  -2  -3   7    9.99    0.78
  -2   3   6   85.96    2.86
  -2   3   6   76.78    2.72
   2   3  -6   81.60    2.81
  -2   3   6   82.45    2.97
  -2   3   6   84.22    2.73
   2  -3  -6   83.99    2.79
  -2  -3   6   81.50    2.48
  -2  -3   6   81.51    2.87
   2  -3  -6   78.87    2.91
  -2  -3   6   80.88    2.47
  -2  -3   6   82.12    2.69
  -2  -3   6   80.88    2.79
  -2  -3   6   83.14    2.92
  -2   3   5   10.07    0.70
  -2   3   5   11.78    0.62
  -2   3   5   12.67    0.67
   2   3  -5   12.25    0.66
  -2   3   5   12.04    0.60
  -2  -3   5   11.93    0.59
  -2  -3   5   10.52    0.64
   2  -3  -5   11.32    0.65
  -2  -3   5   10.75    0.68
   2  -3  -5   11.35    0.71
  -2  -3   5   11.86    0.70
  -2   3   4    3.69    0.31
  -2   3   4    4.02    0.33
  -2   3   4    3.66    0.42
  -2   3   4    3.79    0.34
   2  -3  -4    3.92    0.40
  -2  -3   4    4.01    0.35
   2  -3  -4    4.36    0.37
  -2  -3   4    3.45    0.37
  -2  -3   4    4.86    0.39
  -2  -3   4    4.11    0.38
  -2  -3   4    3.41    0.31
  -2   3   3   17.56    0.83
  -2   3   3   17.08    0.70
  -2   3   3   17.08    0.73
  -2  -3   3   16.26    0.70
  -2  -3   3   16.84    0.78
  -2  -3   3   16.72    0.72
   2  -3  -3   16.91    0.78
   2  -3  -3   19.00    0.78
  -2  -3   3   16.90    0.74
   2   3  -2    5.46    0.32
  -2   3   2    6.16    0.35
  -2   3   2    5.57    0.36
  -2   3   2    6.00    0.37
   2  -3  -2    5.70    0.35
   2  -3  -2    6.20    0.25
  -2  -3   2    5.77    0.37
   2  -3  -2    5.64    0.37
  -2  -3   2    5.59    0.33
  -2  -3   2    5.53    0.41
  -2  -3   2    5.86    0.36
  -2  -3   2    5.97    0.22
  -2   3   1   14.22    0.59
   2   3  -1   16.55    0.57
  -2   3   1   16.49    0.79
  -2   3   1   14.24    0.72
   2   3  -1   15.33    0.75
  -2   3   1   15.37    0.62
  -2  -3   1   14.32    0.65
   2  -3  -1   16.41    0.57
   2  -3  -1   15.47    0.66
  -2  -3   1   14.59    0.65
  -2  -3   1   16.60    0.67
  -2  -3   1   15.90    0.55
   2  -3  -1   14.71    0.65
  -2  -3   1   15.32    0.57
  -2   3   0   18.11    0.62
  -2   3   0   18.91    0.69
   2   3   0   17.56    0.66
   2   3   0   17.12    0.85
  -2   3   0   19.67    1.08
   2   3   0   18.31    0.60
  -2   3   0   17.75    0.79
   2  -3   0   17.81    0.74
  -2  -3   0   17.56    0.73
   2  -3   0   17.10    0.68
   2  -3   0   18.86    0.71
  -2  -3   0   17.05    0.76
  -2   3  -1   17.94    0.64
  -2   3  -1   18.69    0.89
   2   3   1   17.82    0.70
  -2   3  -1   20.40    0.70
   2   3   1   18.50    0.71
   2   3   1   18.29    0.64
   2  -3   1   18.11    0.73
   2  -3   1   17.34    0.74
  -2  -3  -1   17.19    0.72
   2  -3   1   18.52    0.72
   2  -3   1   18.46    0.70
  -2  -3  -1   16.49    0.70
  -2  -3  -1   18.45    0.76
  -2   3  -2   97.21    3.04
  -2   3  -2   94.52    2.83
   2   3   2   97.01    2.98
   2   3   2   93.17    2.89
   2   3   2   91.55    2.86
   2   3   2   96.91    2.85
  -2  -3  -2   87.77    2.87
   2  -3   2   91.54    2.82
  -2  -3  -2   83.73    2.93
   2  -3   2   86.18    2.84
   2  -3   2   89.34    2.89
   2  -3   2   93.21    2.94
   2  -3   2   90.01    2.92
  -2  -3  -2   92.22    2.90
  -2   3  -3   83.94    2.55
   2   3   3   80.43    2.60
  -2   3  -3   84.87    2.74
   2   3   3   80.91    2.68
   2   3   3   79.38    2.60
   2   3   3   84.15    2.51
  -2  -3  -3   80.45    2.58
   2  -3   3   76.36    2.51
   2  -3   3   78.38    2.48
  -2  -3  -3   77.76    2.68
  -2  -3  -3   79.46    2.56
   2  -3   3   80.66    2.53
   2  -3   3   79.65    2.64
   2  -3   3   77.13    2.64
   2   3   4   90.72    2.85
  -2   3  -4   92.69    2.94
   2   3   4   92.37    3.06
   2   3   4   91.40    3.02
   2   3   4   91.00    2.97
  -2   3  -4   92.17    3.10
   2  -3   4   89.23    2.86
  -2  -3  -4   83.71    3.05
   2  -3   4   88.67    3.01
  -2  -3  -4   94.01    2.91
   2  -3   4   92.18    2.78
  -2  -3  -4   94.44    2.94
   2  -3   4   94.23    3.05
   2  -3   4   90.78    2.87
   2   3   5   52.77    1.96
   2   3   5   48.38    1.91
  -2   3  -5   53.14    2.01
   2   3   5   50.07    1.84
   2   3   5   48.41    1.70
  -2   3  -5   52.93    1.85
  -2  -3  -5   52.34    1.76
   2  -3   5   50.81    1.73
  -2  -3  -5   53.16    1.99
   2  -3   5   48.38    1.73
   2  -3   5   52.33    1.95
   2  -3   5   52.41    1.61
   2  -3   5   53.24    1.91
   2   3   6    1.76    0.31
   2   3   6    2.42    0.28
   2   3   6    2.39    0.45
  -2   3  -6    1.75    0.38
  -2   3  -6    2.31    0.37
   2   3   6    3.29    0.47
  -2   3  -6    2.25    0.19
   2  -3   6    2.80    0.41
  -2  -3  -6    2.19    0.29
   2  -3   6    2.16    0.28
   2  -3   6    1.97    0.39
   2  -3   6    1.71    0.26
  -2  -3  -6    1.75    0.38
   2   3   7    2.01    0.47
   2   3   7    1.86    0.27
   2   3   7    2.06    0.37
   2   3   7    2.77    0.52
  -2   3  -7    1.87    0.44
  -2   3  -7    1.74    0.37
   2  -3   7    1.84    0.41
   2  -3   7    1.85    0.39
  -2  -3  -7    2.29    0.50
   2  -3   7    2.39    0.32
  -2  -3  -7    2.70    0.34
  -2   3  -8   11.27    0.83
   2   3   8   10.89    0.75
  -2   3  -8    9.81    0.88
   2   3   8   10.33    0.90
   2   3   8    9.79    0.86
   2  -3   8    8.83    0.62
   2  -3   8   10.02    0.76
  -2  -3  -8   10.35    0.89
   2  -3   8    9.76    0.84
   2   3   9    0.85    0.44
   2   3   9    0.15    0.30
  -2   3  -9   -0.22    0.30
   2   3   9    0.06    0.38
  -2   3  -9    0.36    0.42
   2  -3   9    0.09    0.31
  -2  -3  -9    0.97    0.46
   2  -3   9    0.09    0.37
   2  -3   9    0.43    0.26
  -2   3 -10   14.72    1.14
   2   3  10   15.49    1.24
   2   3  10   16.60    1.22
   2   3  10   15.82    1.06
  -2   3 -10   16.00    1.26
   2  -3  10   14.18    0.89
   2  -3  10   13.47    1.20
   2  -3  10   17.02    1.10
  -2  -3 -10   15.86    1.31
  -2   3 -11    0.72    0.46
  -2   3 -11    0.28    0.51
   2   3  11    0.27    0.48
   2   3  11    0.14    0.39
   2   3  11    0.29    0.55
  -2  -3 -11    0.14    0.52
   2  -3  11    0.12    0.44
   2  -3  11    0.16    0.31
   2   3  12    1.41    0.71
  -2   3 -12    1.54    0.70
   2   3  12    1.30    0.54
  -2   3 -12    0.88    0.59
   2   3  12    1.67    0.76
   2  -3  12    0.92    0.62
  -2  -3 -12    1.12    0.73
   2  -3  12    1.22    0.45
  -2   3 -13    0.43    0.61
   2   3  13    0.87    0.67
   2   3  13    0.22    0.68
   2   3  13    0.10    0.47
  -2   3 -13   -0.87    0.54
   2  -3  13   -0.09    0.39
  -2  -3 -13    0.84    0.71
   2  -3  13   -0.36    0.55
   2   3  14    0.98    0.79
  -2   3 -14    0.94    0.77
   2  -3  14   -0.18    0.77
   2  -3  14    0.32    0.47
  -2  -3 -14    1.30    0.91
  -2  -3 -14    1.24    0.78
  -2   4  14    0.32    0.66
   2   4 -14    0.96    0.74
  -2   4  14    0.57    0.86
  -2   4  14    0.06    0.52
  -2  -4  14    0.84    0.41
  -2  -4  14    0.03    0.64
   2  -4 -14   -0.13    0.76
   2   4 -13   30.73    1.92
   2   4 -13   29.46    2.06
  -2   4  13   29.12    2.11
  -2   4  13   35.29    2.09
  -2   4  13   29.19    1.71
  -2  -4  13   33.17    1.46
  -2  -4  13   35.64    2.14
   2  -4 -13   31.38    2.08
   2   4 -12    0.02    0.50
   2   4 -12   -0.02    0.54
  -2   4  12   -0.20    0.43
  -2   4  12    0.11    0.39
  -2   4  12    0.24    0.61
   2  -4 -12   -0.62    0.51
  -2  -4  12   -0.02    0.49
  -2  -4  12    0.33    0.28
  -2   4  11   25.40    1.71
  -2   4  11   24.78    1.38
   2   4 -11   25.68    1.51
  -2   4  11   25.29    1.59
   2   4 -11   26.70    1.66
  -2  -4  11   27.43    1.68
  -2  -4  11   24.70    1.12
   2  -4 -11   23.68    1.62
  -2   4  10   -0.06    0.26
  -2   4  10   -0.02    0.41
   2   4 -10    0.12    0.36
   2   4 -10    0.08    0.46
  -2   4  10   -0.63    0.41
  -2  -4  10    0.01    0.42
  -2  -4  10   -0.08    0.30
   2  -4 -10    0.02    0.46
  -2   4   9   24.82    1.24
   2   4  -9   24.33    1.43
  -2   4   9   26.05    1.41
  -2   4   9   25.10    1.52
   2   4  -9   24.76    1.33
   2  -4  -9   29.69    1.32
  -2  -4   9   23.94    1.41
   2  -4  -9   26.96    1.55
  -2  -4   9   25.50    1.32
   2   4  -8   36.71    1.73
  -2   4   8   36.97    1.56
   2   4  -8   38.47    1.65
   2   4  -8   36.96    1.45
  -2   4   8   38.85    1.72
  -2   4   8   37.18    1.81
  -2  -4   8   37.62    1.30
  -2  -4   8   35.60    1.74
   2  -4  -8   35.87    1.77
  -2  -4   8   39.10    1.65
   2  -4  -8   38.65    1.59
  -2  -4   8   36.18    1.30
  -2  -4   8   38.25    1.76
  -2   4   7    0.42    0.34
  -2   4   7   -0.21    0.17
  -2   4   7    0.61    0.31
   2   4  -7    0.17    0.26
   2   4  -7   -0.19    0.22
  -2  -4   7    0.39    0.12
  -2  -4   7    0.26    0.27
   2  -4  -7    0.15    0.28
   2  -4  -7    0.34    0.24
  -2  -4   7    0.18    0.18
  -2  -4   7    0.14    0.10
  -2  -4   7    0.45    0.25
  -2  -4   7    0.17    0.26
   2   4  -6  105.51    3.64
   2   4  -6  104.75    3.53
  -2   4   6  105.79    3.57
  -2   4   6  106.31    3.74
  -2   4   6  107.84    3.62
  -2   4   6  106.34    3.52
  -2  -4   6  107.76    3.60
  -2  -4   6  107.66    3.67
  -2  -4   6  106.65    3.23
  -2  -4   6  108.47    3.47
  -2  -4   6  106.86    3.68
   2  -4  -6  114.05    3.60
   2  -4  -6  112.08    3.73
  -2  -4   6  106.57    3.23
  -2   4   5    3.61    0.37
   2   4  -5    3.85    0.41
  -2   4   5    3.91    0.43
  -2   4   5    4.64    0.50
   2   4  -5    3.97    0.38
  -2  -4   5    3.23    0.41
  -2  -4   5    3.29    0.43
  -2  -4   5    3.70    0.17
  -2  -4   5    3.75    0.17
   2  -4  -5    3.74    0.45
  -2  -4   5    4.39    0.37
  -2  -4   5    4.20    0.43
   2  -4  -5    4.40    0.44
   2   4  -4  128.84    4.02
  -2   4   4  121.03    3.96
  -2   4   4  127.26    4.13
  -2   4   4  127.20    4.03
   2  -4  -4  131.39    4.05
  -2  -4   4  124.99    3.97
  -2  -4   4  124.43    3.94
   2  -4  -4  124.36    4.07
  -2  -4   4  124.05    4.08
   2   4  -3    0.77    0.19
  -2   4   3    1.56    0.26
  -2   4   3    0.85    0.18
  -2   4   3    0.87    0.25
   2  -4  -3    0.64    0.19
  -2  -4   3    1.08    0.10
  -2  -4   3    1.45    0.24
  -2  -4   3    0.90    0.23
  -2  -4   3    0.85    0.10
   2  -4  -3    1.08    0.23
  -2  -4   3    1.04    0.18
   2  -4  -3    0.73    0.20
  -2  -4   3    1.05    0.24
   2  -4  -3    1.22    0.09
  -2   4   2    7.39    0.52
  -2   4   2    7.05    0.42
   2   4  -2    7.74    0.41
  -2   4   2    7.04    0.48
   2   4  -2    7.94    0.53
  -2  -4   2    7.84    0.35
   2  -4  -2    7.46    0.33
   2  -4  -2    7.68    0.46
  -2  -4   2    7.68    0.46
  -2  -4   2    7.07    0.32
   2  -4  -2    7.17    0.42
  -2  -4   2    7.66    0.39
   2  -4  -2    6.95    0.44
  -2  -4   2    7.68    0.47
   2   4  -1    4.06    0.28
   2   4  -1    4.84    0.44
  -2   4   1    3.97    0.43
  -2   4   1    3.88    0.45
  -2   4   1    4.20    0.30
  -2   4   1    3.74    0.25
  -2  -4   1    4.17    0.25
  -2  -4   1    3.62    0.26
   2  -4  -1    3.65    0.32
  -2  -4   1    3.63    0.31
   2  -4  -1    4.21    0.26
  -2  -4   1    4.35    0.35
  -2  -4   1    4.29    0.34
   2  -4  -1    4.17    0.34
   2   4   0   14.94    0.58
  -2   4   0   13.95    0.76
  -2   4   0   14.31    0.62
  -2   4   0   14.51    0.97
   2   4   0   16.49    0.61
   2   4   0   14.21    0.83
  -2   4   0   14.70    0.53
  -2  -4   0   13.88    0.68
  -2  -4   0   14.98    0.68
   2  -4   0   14.54    0.62
   2  -4   0   14.53    0.68
   2  -4   0   14.21    0.65
  -2  -4   0   15.80    0.65
  -2   4  -1    4.66    0.21
   2   4   1    4.78    0.27
   2   4   1    4.15    0.32
  -2   4  -1    4.80    0.50
  -2   4  -1    4.46    0.38
  -2   4  -1    4.61    0.30
   2   4   1    4.57    0.31
   2   4   1    4.53    0.43
   2  -4   1    5.02    0.33
   2  -4   1    5.02    0.34
  -2  -4  -1    4.48    0.33
   2  -4   1    3.88    0.33
  -2  -4  -1    4.14    0.34
   2   4   2    1.21    0.19
   2   4   2    0.90    0.17
  -2   4  -2    1.33    0.29
   2   4   2    0.90    0.24
  -2   4  -2    1.11    0.16
   2   4   2    0.98    0.19
   2  -4   2    0.79    0.17
  -2  -4  -2    1.60    0.24
   2  -4   2    1.20    0.22
   2  -4   2    1.26    0.24
   2  -4   2    0.69    0.16
  -2  -4  -2    1.13    0.21
  -2  -4  -2    1.15    0.22
  -2   4  -3   36.93    1.50
   2   4   3   36.48    1.36
   2   4   3   38.35    1.38
  -2   4  -3   38.38    1.27
   2   4   3   38.27    1.28
   2  -4   3   34.21    1.40
   2  -4   3   35.89    1.42
   2  -4   3   38.01    1.31
   2  -4   3   37.05    1.29
   2  -4   3   36.18    1.29
  -2  -4  -3   37.13    1.37
  -2  -4  -3   36.97    1.36
  -2  -4  -3   39.34    1.46
  -2   4  -4    0.20    0.21
   2   4   4    0.09    0.11
   2   4   4    0.42    0.22
   2   4   4    0.35    0.19
   2   4   4    0.37    0.17
  -2   4  -4    0.16    0.14
   2  -4   4    0.40    0.23
  -2  -4  -4   -0.01    0.18
  -2  -4  -4    0.11    0.14
   2  -4   4    0.15    0.12
  -2  -4  -4    0.06    0.14
   2  -4   4    0.22    0.19
   2  -4   4    0.38    0.13
   2  -4   4    0.27    0.13
   2   4   5   24.13    1.13
  -2   4  -5   25.05    1.21
   2   4   5   23.99    1.07
  -2   4  -5   24.27    1.02
   2   4   5   23.67    0.91
   2   4   5   26.18    1.19
   2  -4   5   22.75    1.10
  -2  -4  -5   24.82    1.03
   2  -4   5   25.89    1.17
   2  -4   5   24.32    0.95
   2  -4   5   25.19    0.88
   2  -4   5   23.71    0.96
  -2  -4  -5   25.16    1.20
  -2  -4  -5   23.99    1.02
  -2   4  -6    1.86    0.41
   2   4   6    1.82    0.34
   2   4   6    0.99    0.32
   2   4   6    1.12    0.20
  -2   4  -6    1.35    0.29
   2   4   6    0.80    0.32
   2  -4   6    1.14    0.22
  -2  -4  -6    1.28    0.36
   2  -4   6    1.45    0.35
  -2  -4  -6    1.52    0.27
   2  -4   6    0.73    0.30
   2  -4   6    1.50    0.20
   2  -4   6    1.54    0.24
   2   4   7   78.12    2.97
   2   4   7   78.17    2.83
  -2   4  -7   83.70    2.85
  -2   4  -7   75.70    3.02
   2   4   7   78.30    2.97
  -2  -4  -7   85.96    2.73
   2  -4   7   79.64    2.90
   2  -4   7   78.43    2.67
   2  -4   7   76.65    2.96
  -2  -4  -7   85.98    3.07
   2   4   8   15.27    0.94
  -2   4  -8   15.64    1.14
  -2   4  -8   15.47    0.98
   2   4   8   16.14    1.10
   2   4   8   13.78    1.03
  -2  -4  -8   17.00    0.84
   2  -4   8   15.96    1.07
   2  -4   8   15.74    0.99
  -2  -4  -8   14.86    1.08
   2  -4   8   15.51    0.81
   2   4   9   45.98    2.12
   2   4   9   43.95    2.04
  -2   4  -9   41.73    1.90
  -2   4  -9   44.76    2.16
   2   4   9   46.57    1.90
   2  -4   9   44.03    2.05
   2  -4   9   40.96    1.68
   2  -4   9   45.14    1.95
  -2  -4  -9   36.85    2.00
   2   4  10   34.12    1.69
   2   4  10   32.89    1.90
  -2   4 -10   35.33    1.76
   2   4  10   33.84    1.85
  -2   4 -10   36.55    1.98
   2  -4  10   34.14    1.72
  -2  -4 -10   41.67    2.07
   2  -4  10   34.70    1.51
   2  -4  10   33.79    1.86
  -2   4 -11    7.95    1.18
   2   4  11   11.65    1.02
  -2   4 -11    8.80    0.96
   2   4  11    9.22    1.14
   2   4  11    6.88    0.96
   2  -4  11    8.46    0.76
  -2  -4 -11    8.45    1.08
   2  -4  11   10.95    1.14
  -2   4 -12    7.18    1.12
   2   4  12    8.28    1.09
   2   4  12    7.93    1.23
   2   4  12    9.86    1.06
  -2   4 -12    9.52    1.07
   2  -4  12    7.17    1.17
  -2  -4 -12    8.55    1.26
   2  -4  12    7.13    0.79
  -2   4 -13    0.06    0.72
   2   4  13    0.59    0.65
   2   4  13    1.47    0.63
   2   4  13    1.10    0.85
   2  -4  13    1.33    0.77
   2  -4  13    1.35    0.48
  -2  -4 -13    1.27    0.87
   2   4  14    1.02    0.84
   2   4  14    0.57    0.59
   2   4  14   -0.49    0.71
  -2   4 -14   -0.26    0.69
   2  -4  14    0.32    0.72
  -2  -4 -14   -0.19    0.67
   2  -4  14    0.47    0.45
  -2  -4 -14    0.02    0.77
  -2   5  14   -0.56    0.65
   2   5 -14    0.02    0.68
  -2   5  14   -0.29    0.77
  -2   5  14   -0.40    0.47
  -2  -5  14    0.08    0.66
  -2  -5  14    0.22    0.37
   2  -5 -14    0.68    0.78
   2   5 -13   14.13    1.43
  -2   5  13   14.48    1.63
  -2   5  13   13.04    1.19
  -2   5  13   14.54    1.38
   2  -5 -13   10.59    1.36
  -2  -5  13   13.73    1.49
  -2  -5  13   12.05    0.87
   2   5 -12    5.28    0.95
  -2   5  12    5.64    1.05
  -2   5  12    5.99    0.83
  -2   5  12    5.85    0.95
  -2  -5  12    5.37    0.58
  -2  -5  12    4.78    0.91
   2  -5 -12    4.99    1.04
   2   5 -11   21.26    1.56
  -2   5  11   20.79    1.45
  -2   5  11   20.04    1.28
   2   5 -11   22.89    1.40
  -2   5  11   23.35    1.70
  -2  -5  11   26.29    1.66
  -2  -5  11   22.46    1.03
   2  -5 -11   24.03    1.62
  -2   5  10   20.36    1.35
   2   5 -10   18.72    1.38
   2   5 -10   18.17    1.20
  -2   5  10   20.64    1.18
  -2   5  10   19.49    1.43
   2  -5 -10   18.38    1.39
  -2  -5  10   20.17    1.36
  -2  -5  10   19.27    0.87
  -2  -5  10   18.97    1.20
   2   5  -9    9.62    0.91
  -2   5   9    8.29    0.85
  -2   5   9    9.53    0.77
   2   5  -9    8.83    0.79
  -2   5   9   10.34    0.98
  -2  -5   9    8.66    0.81
   2  -5  -9    9.02    0.78
  -2  -5   9    7.60    0.84
  -2  -5   9    8.16    0.49
   2  -5  -9    8.71    0.92
   2   5  -8   39.16    1.64
  -2   5   8   35.33    1.70
  -2   5   8   38.38    1.89
  -2   5   8   35.12    1.59
   2   5  -8   37.07    1.76
  -2  -5   8   37.60    1.31
   2  -5  -8   39.18    1.65
  -2  -5   8   39.90    1.72
   2  -5  -8   39.59    1.87
  -2  -5   8   38.52    1.80
  -2  -5   8   36.02    1.48
  -2  -5   8   36.88    1.30
  -2   5   7    5.99    0.57
  -2   5   7    7.15    0.65
   2   5  -7    8.08    0.61
   2   5  -7    7.45    0.68
  -2   5   7    7.51    0.75
  -2  -5   7    8.40    0.72
   2  -5  -7    7.52    0.74
  -2  -5   7    7.19    0.66
  -2  -5   7    7.23    0.38
  -2  -5   7    6.73    0.36
   2  -5  -7    7.24    0.63
  -2  -5   7    7.92    0.56
  -2   5   6   31.33    1.48
   2   5  -6   29.92    1.36
  -2   5   6   29.19    1.26
   2   5  -6   30.86    1.25
  -2   5   6   29.88    1.35
  -2  -5   6   29.49    1.40
   2  -5  -6   30.34    1.31
   2  -5  -6   30.66    1.43
  -2  -5   6   28.88    0.99
  -2  -5   6   28.35    1.32
  -2  -5   6   28.87    0.98
  -2  -5   6   27.77    1.20
  -2   5   5   46.53    1.77
  -2   5   5   46.40    1.84
   2   5  -5   47.40    1.83
   2   5  -5   50.46    1.73
  -2   5   5   49.25    1.95
  -2  -5   5   49.25    1.51
  -2  -5   5   48.41    1.86
  -2  -5   5   48.79    1.51
   2  -5  -5   49.44    1.90
  -2  -5   5   46.37    1.75
  -2  -5   5   46.34    1.90
   2  -5  -5   47.85    1.82
   2   5  -4   10.52    0.61
  -2   5   4   10.00    0.69
  -2   5   4   10.93    0.66
  -2   5   4   10.85    0.61
  -2  -5   4    9.49    0.59
  -2  -5   4   10.42    0.42
  -2  -5   4   11.42    0.67
   2  -5  -4    9.50    0.59
   2  -5  -4    9.42    0.64
  -2  -5   4   10.10    0.54
   2  -5  -4   11.44    0.66
  -2  -5   4    9.74    0.69
  -2  -5   4   10.82    0.42
   2   5  -3   28.52    1.28
  -2   5   3   30.20    1.16
  -2   5   3   29.75    1.23
  -2   5   3   28.24    1.25
   2   5  -3   29.24    1.14
   2  -5  -3   29.33    0.95
   2  -5  -3   30.13    1.21
  -2  -5   3   28.43    0.97
   2  -5  -3   31.81    1.20
  -2  -5   3   27.01    1.03
  -2  -5   3   28.48    1.18
  -2  -5   3   27.53    1.19
  -2  -5   3   28.68    1.00
   2  -5  -3   29.45    1.17
   2   5  -2   21.03    1.06
  -2   5   2   23.17    0.91
  -2   5   2   20.98    1.04
  -2   5   2   21.97    1.04
   2   5  -2   21.74    0.89
  -2  -5   2   21.74    0.82
   2  -5  -2   22.46    0.79
   2  -5  -2   21.92    0.95
   2  -5  -2   23.71    0.97
  -2  -5   2   22.59    0.98
  -2  -5   2   21.82    0.83
  -2  -5   2   20.78    0.94
   2  -5  -2   22.05    0.89
  -2  -5   2   20.31    0.78
  -2   5   1  108.67    3.79
   2   5  -1  109.33    3.74
  -2   5   1  111.05    3.47
  -2   5   1  114.69    3.79
   2   5  -1  115.34    3.55
   2  -5  -1  105.69    3.40
  -2  -5   1  108.44    3.52
  -2  -5   1  110.59    3.45
   2  -5  -1  110.48    3.55
   2  -5  -1  115.29    3.43
  -2  -5   1  114.66    3.58
   2  -5  -1  105.31    3.54
  -2  -5   1  108.43    3.54
  -2  -5   1  109.48    3.40
  -2   5   0   45.86    2.04
   2   5   0   46.11    1.89
  -2   5   0   47.29    1.85
   2   5   0   47.14    1.56
  -2   5   0   45.66    1.58
   2   5   0   45.05    1.57
  -2   5   0   46.05    1.45
   2  -5   0   46.04    1.46
  -2  -5   0   45.02    1.67
  -2  -5   0   47.11    1.65
   2  -5   0   45.33    1.66
   2  -5   0   46.23    1.59
   2  -5   0   48.73    1.67
  -2  -5   0   46.70    1.61
  -2  -5   0   45.66    1.61
  -2   5  -1  111.40    3.21
   2   5   1  108.04    3.69
   2   5   1  108.78    3.42
  -2   5  -1  108.43    3.61
  -2   5  -1  109.21    3.40
   2   5   1  109.28    3.37
  -2  -5  -1  110.90    3.48
   2  -5   1  109.88    3.48
   2  -5   1  104.61    3.48
   2  -5   1  108.01    3.47
  -2  -5  -1  108.33    3.47
  -2  -5  -1  111.38    3.44
  -2  -5  -1  108.74    3.51
   2   5   2    3.72    0.43
   2   5   2    3.61    0.31
  -2   5  -2    3.88    0.46
  -2   5  -2    3.68    0.20
   2   5   2    3.75    0.30
   2   5   2    3.81    0.34
  -2  -5  -2    3.55    0.35
  -2  -5  -2    4.04    0.38
   2  -5   2    3.49    0.32
   2  -5   2    3.80    0.33
  -2  -5  -2    4.30    0.39
   2  -5   2    3.35    0.37
   2  -5   2    3.14    0.34
   2   5   3  218.86    6.73
   2   5   3  208.44    6.53
   2   5   3  208.96    6.45
  -2   5  -3  225.21    6.40
  -2   5  -3  228.02    6.79
   2   5   3  215.78    6.57
  -2  -5  -3  206.52    6.63
   2  -5   3  217.53    6.65
   2  -5   3  208.08    6.51
   2  -5   3  211.60    6.50
   2  -5   3  216.21    6.67
  -2  -5  -3  214.96    6.59
   2  -5   3  211.04    6.48
  -2  -5  -3  207.28    6.57
   2   5   4    1.28    0.27
   2   5   4    1.67    0.23
   2   5   4    1.47    0.27
  -2   5  -4    1.27    0.35
  -2   5  -4    1.46    0.21
   2   5   4    1.99    0.37
   2  -5   4    1.36    0.30
   2  -5   4    1.31    0.21
  -2  -5  -4    1.00    0.29
   2  -5   4    2.01    0.27
   2  -5   4    1.57    0.24
  -2  -5  -4    2.14    0.33
  -2  -5  -4    1.98    0.30
   2  -5   4    1.10    0.28
   2   5   5   38.52    1.58
   2   5   5   37.72    1.52
   2   5   5   37.23    1.32
  -2   5  -5   36.68    1.65
  -2   5  -5   40.64    1.44
   2   5   5   37.07    1.63
   2  -5   5   39.91    1.41
   2  -5   5   39.26    1.41
  -2  -5  -5   40.44    1.52
  -2  -5  -5   38.81    1.50
   2  -5   5   38.36    1.60
  -2  -5  -5   36.15    1.62
   2  -5   5   39.27    1.37
   2  -5   5   39.16    1.63
   2   5   6   11.59    0.78
   2   5   6   11.50    0.74
   2   5   6   10.25    0.52
   2   5   6   12.22    0.84
  -2   5  -6   11.20    0.84
  -2   5  -6   12.36    0.69
  -2  -5  -6   10.47    0.81
   2  -5   6   11.16    0.61
   2  -5   6   11.80    0.79
   2  -5   6   11.46    0.54
   2  -5   6   11.92    0.82
  -2  -5  -6   11.61    0.70
   2  -5   6   10.21    0.59
   2   5   7    1.18    0.33
  -2   5  -7    0.83    0.41
   2   5   7    0.99    0.37
  -2   5  -7    0.88    0.30
   2   5   7    1.34    0.41
   2  -5   7    1.09    0.25
   2  -5   7    1.73    0.45
  -2  -5  -7    1.25    0.30
   2  -5   7    0.49    0.29
  -2  -5  -7    0.37    0.34
   2   5   8    0.49    0.39
  -2   5  -8    0.17    0.28
  -2   5  -8    0.84    0.42
   2   5   8    0.93    0.43
   2   5   8    1.10    0.36
   2  -5   8    0.34    0.22
  -2  -5  -8    0.46    0.27
   2  -5   8    0.49    0.36
   2  -5   8    0.23    0.33
  -2  -5  -8    0.16    0.37
  -2   5  -9    0.29    0.37
   2   5   9    0.25    0.41
   2   5   9   -0.01    0.31
  -2   5  -9    0.53    0.45
   2   5   9    0.01    0.38
  -2  -5  -9   -0.05    0.43
   2  -5   9   -0.26    0.30
   2  -5   9    0.08    0.24
   2  -5   9    0.07    0.40
  -2   5 -10    6.23    0.77
   2   5  10    4.52    0.68
   2   5  10    4.41    0.83
  -2   5 -10    4.42    0.81
   2   5  10    4.38    0.78
  -2  -5 -10    4.37    0.82
   2  -5  10    5.54    0.85
   2  -5  10    4.74    0.57
   2  -5  10    4.26    0.71
   2   5  11    0.22    0.42
   2   5  11    1.03    0.62
  -2   5 -11    0.71    0.56
   2   5  11    0.55    0.51
   2  -5  11   -0.25    0.40
   2  -5  11    0.34    0.32
   2  -5  11    0.27    0.51
  -2  -5 -11   -0.37    0.55
   2   5  12    9.08    1.15
   2   5  12    6.73    0.94
  -2   5 -12    6.06    1.12
   2   5  12    7.66    1.20
  -2  -5 -12    6.82    1.16
   2  -5  12    8.36    0.82
   2  -5  12    4.54    0.92
   2   5  13    0.08    0.51
   2   5  13    0.39    0.70
  -2   5 -13    0.31    0.76
   2   5  13   -0.84    0.62
  -2  -5 -13    0.61    0.79
   2  -5  13    0.45    0.41
   2  -5  13    0.47    0.68
   2   5  14    2.70    0.95
   2   5  14    2.37    1.02
   2   5  14    4.93    0.90
  -2   5 -14    2.96    1.00
  -2  -5 -14    2.61    0.98
   2  -5  14    0.40    0.75
   2  -5  14    3.29    0.67
  -2   6  14    2.89    0.89
  -2   6  14    2.26    0.72
   2   6 -14    3.95    1.00
  -2   6  14    2.76    1.00
  -2  -6  14    4.69    0.68
   2  -6 -14    1.80    0.97
  -2  -6  14    4.11    1.12
  -2   6  13    8.65    1.08
  -2   6  13    8.45    1.16
   2   6 -13    7.07    1.21
  -2   6  13    7.97    1.33
  -2  -6  13    9.10    0.75
   2  -6 -13   10.67    1.35
  -2  -6  13    9.69    1.35
  -2   6  12    5.69    1.00
  -2   6  12    6.01    0.89
  -2   6  12    6.06    1.07
   2   6 -12    3.46    0.85
  -2  -6  12    4.31    0.92
   2  -6 -12    4.18    1.01
  -2  -6  12    5.42    0.58
  -2   6  11   34.28    2.07
  -2   6  11   34.87    1.94
   2   6 -11   33.13    1.93
  -2   6  11   32.56    1.72
  -2  -6  11   34.93    1.82
   2  -6 -11   35.43    2.03
  -2  -6  11   36.43    2.03
  -2  -6  11   32.28    1.36
   2   6 -10   27.43    1.67
   2   6 -10   29.39    1.50
  -2   6  10   25.26    1.43
  -2   6  10   30.28    1.83
  -2   6  10   25.77    1.56
  -2  -6  10   29.42    1.14
  -2  -6  10   27.22    1.69
  -2  -6  10   28.97    1.56
   2  -6 -10   24.86    1.64
  -2   6   9   11.33    1.02
  -2   6   9   12.88    0.92
   2   6  -9   12.89    0.92
   2   6  -9   14.87    1.08
  -2   6   9   11.75    1.08
  -2  -6   9   12.25    1.09
  -2  -6   9   13.77    1.02
   2  -6  -9   11.86    1.12
  -2  -6   9   12.84    0.64
   2  -6  -9   12.82    0.93
  -2   6   8   99.70    3.50
  -2   6   8   96.47    3.75
   2   6  -8  102.11    3.67
  -2   6   8  100.43    3.65
   2   6  -8   97.95    3.44
  -2  -6   8   97.79    3.36
  -2  -6   8   98.47    3.71
   2  -6  -8  107.10    3.79
   2  -6  -8  103.48    3.55
  -2  -6   8   98.64    3.13
  -2  -6   8   99.80    3.24
  -2  -6   8   97.81    3.59
  -2   6   7    1.55    0.37
  -2   6   7    2.09    0.51
   2   6  -7    2.36    0.39
   2   6  -7    2.21    0.45
  -2   6   7    1.92    0.46
  -2  -6   7    1.28    0.45
  -2  -6   7    1.68    0.23
  -2  -6   7    1.72    0.42
   2  -6  -7    1.62    0.47
  -2  -6   7    1.70    0.32
   2  -6  -7    1.52    0.39
  -2  -6   7    1.73    0.23
   2   6  -6  150.98    4.59
   2   6  -6  151.84    4.80
  -2   6   6  147.15    4.69
  -2   6   6  139.35    4.87
  -2   6   6  145.89    4.80
  -2  -6   6  145.78    4.78
   2  -6  -6  132.75    4.79
  -2  -6   6  144.48    4.37
  -2  -6   6  142.15    4.62
   2  -6  -6  149.43    4.75
  -2  -6   6  136.22    4.83
  -2  -6   6  141.28    4.36
   2   6  -5   54.58    1.98
  -2   6   5   52.58    2.09
  -2   6   5   53.62    1.93
   2   6  -5   49.40    1.78
  -2   6   5   50.40    2.00
   2  -6  -5   50.77    1.96
  -2  -6   5   51.95    2.00
   2  -6  -5   53.19    2.02
  -2  -6   5   50.02    2.05
  -2  -6   5   48.01    1.89
  -2  -6   5   49.40    1.65
   2  -6  -5   50.69    1.97
  -2  -6   5   52.16    1.66
  -2   6   4  131.39    4.26
   2   6  -4  134.16    4.19
  -2   6   4  123.46    3.82
  -2   6   4  125.29    4.13
  -2   6   4  125.16    4.29
  -2  -6   4  131.54    4.00
  -2  -6   4  126.52    3.91
   2  -6  -4  129.93    4.17
   2  -6  -4  138.95    4.23
   2  -6  -4  121.88    4.19
  -2  -6   4  130.43    4.19
  -2  -6   4  127.26    4.23
  -2  -6   4  127.36    3.94
  -2  -6   4  131.46    4.35
   2   6  -3   22.60    1.14
   2   6  -3   20.51    0.94
  -2   6   3   19.86    1.03
  -2   6   3   20.30    0.93
  -2   6   3   21.67    1.07
  -2  -6   3   20.93    0.99
  -2  -6   3   20.40    0.80
   2  -6  -3   20.22    0.93
   2  -6  -3   20.61    0.76
  -2  -6   3   21.89    0.79
   2  -6  -3   20.08    0.97
  -2  -6   3   21.50    0.84
  -2  -6   3   22.10    1.01
   2  -6  -3   20.06    0.98
  -2   6   2   35.91    1.37
   2   6  -2   38.34    1.40
  -2   6   2   35.97    1.60
  -2   6   2   36.26    1.54
   2   6  -2   38.44    1.62
   2  -6  -2   35.37    1.25
  -2  -6   2   35.67    1.25
   2  -6  -2   35.40    1.42
  -2  -6   2   35.12    1.25
   2  -6  -2   36.90    1.34
  -2  -6   2   35.34    1.30
  -2  -6   2   36.86    1.46
  -2  -6   2   35.41    1.41
   2  -6  -2   35.84    1.45
  -2   6   1    3.85    0.59
  -2   6   1    4.28    0.52
   2   6  -1    4.09    0.55
   2   6  -1    5.00    0.47
  -2   6   1    4.51    0.37
  -2  -6   1    4.15    0.35
  -2  -6   1    5.93    0.48
   2  -6  -1    3.58    0.39
  -2  -6   1    4.55    0.41
   2  -6  -1    5.05    0.44
   2  -6  -1    4.27    0.31
  -2  -6   1    4.31    0.32
   2  -6  -1    3.92    0.32
  -2  -6   1    3.50    0.41
   2   6   0   20.60    1.14
  -2   6   0   18.59    1.20
   2   6   0   18.50    0.78
  -2   6   0   19.78    0.82
  -2   6   0   18.12    1.08
   2   6   0   19.74    0.84
   2  -6   0   19.06    0.68
   2  -6   0   18.76    0.90
   2  -6   0   17.44    0.87
  -2  -6   0   18.96    0.85
  -2  -6   0   18.62    0.90
  -2  -6   0   19.06    0.86
   2  -6   0   20.07    0.84
  -2  -6   0   18.92    0.85
   2   6   1    1.87    0.24
  -2   6  -1    2.48    0.55
   2   6   1    1.98    0.26
   2   6   1    1.44    0.39
  -2   6  -1    1.80    0.36
  -2   6  -1    1.57    0.24
   2  -6   1    2.15    0.30
  -2  -6  -1    1.61    0.27
  -2  -6  -1    1.79    0.31
   2  -6   1    1.68    0.28
  -2  -6  -1    1.73    0.26
  -2  -6  -1    2.10    0.30
   2  -6   1    2.20    0.32
   2   6   2   87.95    2.71
  -2   6  -2   81.93    2.91
   2   6   2   81.98    2.97
  -2   6  -2   78.54    2.99
   2   6   2   82.97    2.68
   2   6   2   78.80    2.71
   2  -6   2   84.36    2.80
  -2  -6  -2   81.93    2.77
  -2  -6  -2   81.45    2.77
   2  -6   2   81.44    2.75
  -2  -6  -2   84.13    2.81
   2  -6   2   83.20    2.76
   2   6   3    6.13    0.45
   2   6   3    5.55    0.41
   2   6   3    6.63    0.59
  -2   6  -3    5.49    0.57
  -2   6  -3    6.56    0.32
   2   6   3    6.51    0.47
   2  -6   3    5.68    0.41
   2  -6   3    5.68    0.51
   2  -6   3    5.89    0.56
   2  -6   3    6.02    0.46
  -2  -6  -3    5.68    0.49
   2  -6   3    6.89    0.46
  -2  -6  -3    7.93    0.53
  -2  -6  -3    5.87    0.49
   2   6   4   49.12    1.83
   2   6   4   48.08    1.97
   2   6   4   48.15    1.82
   2   6   4   46.63    1.66
  -2   6  -4   52.06    1.64
  -2   6  -4   47.78    1.99
   2  -6   4   49.19    1.72
  -2  -6  -4   49.26    1.84
   2  -6   4   46.53    1.72
  -2  -6  -4   50.23    1.85
  -2  -6  -4   48.94    1.92
   2  -6   4   47.07    1.76
   2  -6   4   51.16    1.95
   2  -6   4   49.83    1.92
   2   6   5   49.05    1.89
  -2   6  -5   50.07    1.69
   2   6   5   49.22    2.00
   2   6   5   48.26    1.86
   2   6   5   46.80    1.62
  -2   6  -5   46.75    2.00
   2  -6   5   46.11    1.70
   2  -6   5   48.40    1.73
  -2  -6  -5   47.79    1.96
   2  -6   5   47.82    1.73
  -2  -6  -5   51.34    1.87
   2  -6   5   46.59    1.95
  -2  -6  -5   49.79    1.85
   2  -6   5   48.65    1.94
   2   6   6   24.80    1.19
   2   6   6   25.19    1.23
  -2   6  -6   24.58    1.32
  -2   6  -6   25.76    1.07
   2   6   6   22.91    1.27
   2   6   6   24.11    1.00
   2  -6   6   25.56    1.30
   2  -6   6   23.02    1.02
  -2  -6  -6   24.51    1.30
  -2  -6  -6   24.78    1.15
   2  -6   6   23.95    0.98
   2  -6   6   22.85    1.23
   2   6   7    8.00    0.77
   2   6   7    7.79    0.70
  -2   6  -7    8.41    0.85
  -2   6  -7    7.31    0.60
   2   6   7    9.07    0.85
   2  -6   7    8.72    0.57
  -2  -6  -7    8.24    0.66
   2  -6   7    6.97    0.70
  -2  -6  -7    7.65    0.79
   2  -6   7    8.80    0.80
   2   6   8   42.73    2.02
  -2   6  -8   41.34    2.03
  -2   6  -8   43.68    1.77
   2   6   8   40.83    1.96
   2   6   8   41.41    1.84
   2  -6   8   40.79    1.63
   2  -6   8   41.80    1.98
  -2  -6  -8   43.14    1.75
   2  -6   8   45.18    1.97
  -2  -6  -8   39.90    2.00
   2   6   9    0.44    0.47
  -2   6  -9    0.29    0.34
  -2   6  -9   -0.06    0.40
   2   6   9   -0.04    0.31
   2   6   9   -0.70    0.31
   2  -6   9   -0.31    0.38
   2  -6   9    0.21    0.24
  -2  -6  -9    0.13    0.47
   2  -6   9    0.04    0.37
  -2   6 -10   45.49    2.38
   2   6  10   44.42    2.26
   2   6  10   47.29    2.30
   2   6  10   46.57    2.11
   2  -6  10   48.15    2.33
   2  -6  10   46.53    1.86
  -2  -6 -10   45.31    2.37
   2  -6  10   44.60    2.14
   2   6  11    0.29    0.44
  -2   6 -11    0.31    0.55
   2   6  11   -0.02    0.51
   2   6  11    0.23    0.58
  -2  -6 -11   -0.57    0.48
   2  -6  11    0.06    0.30
   2  -6  11    0.01    0.44
   2  -6  11    0.33    0.54
   2   6  12   30.66    1.79
  -2   6 -12   30.88    2.04
   2   6  12   26.97    1.90
   2   6  12   29.72    1.99
   2  -6  12   28.42    1.99
   2  -6  12   28.74    1.46
  -2  -6 -12   27.16    2.01
   2   6  13    3.70    0.81
  -2   6 -13    2.19    0.95
   2   6  13    3.07    0.94
   2   6  13    5.52    1.11
   2  -6  13    2.30    0.56
  -2  -6 -13    2.92    1.03
   2  -6  13    2.29    0.88
   2   6  14   13.03    1.40
  -2   6 -14   12.39    1.74
   2   6  14   12.28    1.57
   2   6  14   11.58    1.62
   2  -6  14   14.86    1.43
   2  -6  14   15.50    1.81
  -2  -6 -14   13.24    1.63
  -2   7  14    2.80    0.99
  -2   7  14    1.44    0.97
  -2   7  14    2.44    0.79
   2   7 -14    1.29    0.81
  -2  -7  14    0.83    0.83
  -2  -7  14    3.09    0.54
   2  -7 -14    1.87    1.08
  -2   7  13    3.00    0.95
   2   7 -13    2.27    0.87
  -2   7  13    1.63    0.65
  -2   7  13    1.99    0.80
   2  -7 -13    1.53    0.89
  -2  -7  13    2.21    0.45
  -2  -7  13    2.67    0.87
   2   7 -12   14.21    1.43
  -2   7  12   17.73    1.58
  -2   7  12   17.19    1.31
  -2   7  12   15.19    1.43
  -2  -7  12   13.64    0.86
  -2  -7  12   16.23    1.46
   2  -7 -12   17.03    1.60
  -2   7  11    3.28    0.83
  -2   7  11    5.08    0.90
   2   7 -11    3.64    0.79
  -2   7  11    2.76    0.61
  -2  -7  11    3.85    0.75
  -2  -7  11    2.99    0.79
   2  -7 -11    4.22    0.87
  -2  -7  11    3.08    0.46
  -2   7  10   11.96    1.26
   2   7 -10   12.88    1.13
  -2   7  10   12.16    1.11
  -2   7  10   14.92    1.08
  -2  -7  10   14.77    0.75
   2  -7 -10   13.42    1.04
   2  -7 -10   12.32    1.20
  -2  -7  10   13.79    1.20
  -2  -7  10   13.59    1.12
  -2   7   9   10.03    0.98
  -2   7   9   10.40    0.87
  -2   7   9    9.93    1.04
   2   7  -9    9.03    0.92
  -2  -7   9    9.51    0.57
  -2  -7   9    8.79    0.92
   2  -7  -9   10.48    0.92
   2  -7  -9    9.83    1.06
  -2  -7   9   11.51    1.04
  -2   7   8    1.74    0.51
  -2   7   8    1.33    0.41
  -2   7   8    2.10    0.56
   2   7  -8    1.98    0.53
   2   7  -8    2.14    0.41
   2  -7  -8    1.90    0.48
   2  -7  -8    1.94    0.53
  -2  -7   8    1.98    0.27
  -2  -7   8    2.08    0.58
  -2  -7   8    1.68    0.36
  -2  -7   8    2.01    0.49
   2   7  -7    3.94    0.60
  -2   7   7    1.83    0.48
   2   7  -7    4.10    0.46
  -2   7   7    2.41    0.44
  -2   7   7    2.75    0.52
  -2  -7   7    2.83    0.43
  -2  -7   7    2.19    0.47
   2  -7  -7    3.32    0.59
  -2  -7   7    2.39    0.28
  -2  -7   7    1.99    0.54
   2  -7  -7    3.20    0.53
  -2  -7   7    2.30    0.29
   2   7  -6    1.55    0.41
  -2   7   6    2.12    0.45
  -2   7   6    1.51    0.35
  -2   7   6    1.08    0.38
   2   7  -6    1.80    0.30
  -2  -7   6    1.61    0.40
   2  -7  -6    1.20    0.36
  -2  -7   6    1.60    0.24
  -2  -7   6    1.34    0.35
  -2  -7   6    1.49    0.43
  -2  -7   6    1.31    0.21
   2  -7  -6    1.91    0.43
  -2   7   5   49.12    2.03
  -2   7   5   49.31    2.01
   2   7  -5   47.70    1.91
  -2   7   5   50.72    1.90
   2   7  -5   50.64    1.71
   2  -7  -5   49.97    1.97
   2  -7  -5   49.36    1.96
  -2  -7   5   49.19    1.64
  -2  -7   5   47.57    1.96
  -2  -7   5   45.42    1.87
  -2  -7   5   48.19    2.07
  -2  -7   5   48.04    1.65
   2  -7  -5   46.61    1.89
  -2   7   4   24.21    1.24
  -2   7   4   25.41    1.12
  -2   7   4   23.91    1.24
   2   7  -4   22.84    1.27
   2   7  -4   24.41    1.13
   2  -7  -4   24.48    0.85
  -2  -7   4   23.88    1.17
  -2  -7   4   23.75    0.93
   2  -7  -4   24.69    1.18
   2  -7  -4   21.66    1.10
  -2  -7   4   26.36    0.99
  -2  -7   4   24.22    0.93
   2  -7  -4   24.62    1.15
  -2  -7   4   24.50    1.15
   2   7  -3  461.07   13.18
  -2   7   3  441.23   13.31
  -2   7   3  438.10   13.12
   2   7  -3  435.70   13.44
  -2   7   3  427.96   13.37
  -2  -7   3  431.82   12.94
   2  -7  -3  407.03   13.08
  -2  -7   3  428.68   12.89
   2  -7  -3  445.98   12.91
   2  -7  -3  457.88   13.25
  -2  -7   3  428.93   13.21
  -2  -7   3  441.45   13.01
  -2  -7   3  449.82   13.24
   2  -7  -3  423.02   13.18
  -2   7   2   21.03    1.11
   2   7  -2   20.82    1.01
  -2   7   2   22.87    0.97
   2   7  -2   19.80    1.17
  -2   7   2   20.97    1.22
  -2  -7   2   21.40    0.87
  -2  -7   2   20.88    0.91
   2  -7  -2   20.92    1.03
   2  -7  -2   20.19    0.90
  -2  -7   2   20.94    1.00
  -2  -7   2   20.84    0.82
  -2  -7   2   22.12    1.05
   2  -7  -2   21.58    0.86
   2  -7  -2   20.74    1.01
   2   7  -1  357.05   11.73
  -2   7   1  373.23   11.35
   2   7  -1  403.34   11.61
  -2   7   1  378.95   11.88
  -2   7   1  379.78   11.74
   2  -7  -1  376.93   11.22
   2  -7  -1  385.94   11.31
  -2  -7   1  372.47   11.35
   2  -7  -1  391.39   11.48
  -2  -7   1  321.81   11.36
   2  -7  -1  401.48   11.50
  -2  -7   1  390.31   11.50
  -2  -7   1  384.97   11.43
   2   7   0    2.13    0.31
  -2   7   0    1.60    0.27
  -2   7   0    1.87    0.50
   2   7   0    1.38    0.46
  -2   7   0    1.60    0.43
   2   7   0    1.82    0.26
   2  -7   0    1.14    0.27
  -2  -7   0    0.98    0.24
   2  -7   0    2.12    0.29
  -2  -7   0    1.17    0.25
  -2  -7   0    1.36    0.27
   2  -7   0    2.06    0.34
   2  -7   0    1.68    0.19
  -2  -7   0    1.59    0.34
   2   7   1  186.52    6.00
  -2   7  -1  183.91    5.50
  -2   7  -1  174.71    6.11
   2   7   1  178.76    5.52
  -2   7  -1  172.12    5.84
   2   7   1  182.12    5.49
   2  -7   1  176.36    5.59
  -2  -7  -1  180.81    5.54
   2  -7   1  178.34    5.63
  -2  -7  -1  176.33    5.66
  -2  -7  -1  173.57    5.55
  -2  -7  -1  178.42    5.61
   2  -7   1  176.86    5.63
  -2   7  -2   29.39    1.53
   2   7   2   30.61    1.53
  -2   7  -2   30.35    1.44
   2   7   2   29.19    1.22
   2   7   2   31.01    1.25
   2   7   2   31.96    1.22
  -2  -7  -2   31.95    1.32
   2  -7   2   32.83    1.34
  -2  -7  -2   32.74    1.37
  -2  -7  -2   31.33    1.22
  -2  -7  -2   30.41    1.29
   2  -7   2   31.18    1.30
   2  -7   2   32.08    1.31
   2   7   3   25.48    1.29
  -2   7  -3   24.16    1.28
   2   7   3   23.20    0.99
   2   7   3   22.85    1.02
   2   7   3   23.51    1.06
  -2   7  -3   24.54    1.23
   2  -7   3   21.01    1.16
   2  -7   3   24.60    1.15
   2  -7   3   23.78    1.05
  -2  -7  -3   23.53    1.11
   2  -7   3   21.64    1.05
  -2  -7  -3   25.95    1.15
  -2  -7  -3   25.93    1.15
   2  -7   3   23.17    1.00
  -2   7  -4   25.50    1.32
   2   7   4   25.70    1.01
   2   7   4   23.10    1.12
   2   7   4   23.62    1.28
  -2   7  -4   26.25    0.91
   2   7   4   25.19    1.13
   2  -7   4   23.78    1.24
  -2  -7  -4   24.97    1.17
  -2  -7  -4   23.84    1.15
  -2  -7  -4   25.04    1.22
   2  -7   4   24.47    1.07
   2  -7   4   24.19    1.11
   2  -7   4   24.71    1.20
   2  -7   4   23.57    1.03
  -2   7  -5   28.68    1.48
   2   7   5   29.61    1.32
  -2   7  -5   31.47    1.11
   2   7   5   27.75    1.08
   2   7   5   29.01    1.46
   2   7   5   28.27    1.30
   2  -7   5   27.75    1.40
  -2  -7  -5   29.85    1.31
   2  -7   5   28.78    1.23
   2  -7   5   26.88    1.17
  -2  -7  -5   27.85    1.38
  -2  -7  -5   30.01    1.32
   2  -7   5   25.97    1.34
   2   7   6    0.16    0.28
  -2   7  -6    0.23    0.19
   2   7   6    0.09    0.32
  -2   7  -6   -0.12    0.29
   2   7   6    0.38    0.27
   2  -7   6    0.58    0.31
  -2  -7  -6    0.53    0.34
  -2  -7  -6    0.83    0.29
   2  -7   6    0.12    0.29
   2  -7   6    0.54    0.23
   2  -7   6    0.28    0.21
   2   7   7   44.19    2.10
  -2   7  -7   44.96    2.14
  -2   7  -7   47.57    1.78
   2   7   7   50.49    2.07
   2   7   7   47.52    1.98
   2  -7   7   47.18    2.08
  -2  -7  -7   49.39    1.93
   2  -7   7   45.84    1.78
  -2  -7  -7   46.15    2.14
   2  -7   7   47.32    2.12
  -2   7  -8    6.77    0.84
   2   7   8    7.31    0.75
   2   7   8    7.05    0.82
   2   7   8    6.45    0.87
   2  -7   8    7.50    0.85
  -2  -7  -8    6.29    0.83
  -2  -7  -8    6.77    0.66
   2  -7   8    6.10    0.74
   2  -7   8    7.06    0.59
  -2   7  -9   10.40    1.09
   2   7   9    8.21    0.95
   2   7   9    8.97    0.92
   2   7   9    7.46    0.82
   2  -7   9    7.51    0.65
  -2  -7  -9    7.38    1.02
   2  -7   9    7.98    0.94
   2  -7   9    8.38    0.94
   2   7  10    0.73    0.48
   2   7  10    0.07    0.49
  -2   7 -10   -0.04    0.47
   2   7  10    0.04    0.50
  -2  -7 -10    0.30    0.53
   2  -7  10    1.02    0.36
   2  -7  10    0.12    0.46
   2  -7  10   -0.25    0.50
  -2   7 -11    0.06    0.51
   2   7  11    0.67    0.60
   2   7  11    0.57    0.49
   2   7  11    1.58    0.66
   2  -7  11    1.37    0.42
  -2  -7 -11    1.18    0.73
   2  -7  11    0.53    0.58
   2  -7  11    0.47    0.54
   2   7  12    2.26    0.79
   2   7  12    2.00    0.82
  -2   7 -12    2.64    0.87
   2   7  12    0.88    0.61
   2  -7  12    1.33    0.72
  -2  -7 -12    2.65    0.86
   2  -7  12    2.99    0.56
   2   7  13   14.38    1.49
  -2   7 -13    9.74    1.53
   2   7  13   13.73    1.49
   2   7  13   13.88    1.39
   2  -7  13   10.87    1.53
  -2  -7 -13   13.64    1.54
   2  -7  13   12.99    1.06
   2   7  14    0.26    0.86
   2   7  14    0.60    0.70
   2   7  14    0.79    0.90
  -2   8  14    3.65    1.31
   2   8 -14    2.24    0.94
  -2   8  14    2.50    0.99
  -2  -8  14    2.93    1.03
  -2   8  13   -0.22    0.53
  -2   8  13    0.53    0.67
  -2   8  13   -0.34    0.73
   2   8 -13   -1.14    0.61
   2  -8 -13   -0.30    0.66
  -2  -8  13    0.27    0.33
  -2  -8  13   -0.46    0.63
  -2   8  12   22.63    1.66
  -2   8  12   23.15    1.54
  -2   8  12   19.17    1.76
   2   8 -12   20.88    1.63
   2  -8 -12   21.81    1.81
  -2  -8  12   20.10    1.08
  -2  -8  12   21.97    1.74
  -2   8  11    1.51    0.70
   2   8 -11    2.03    0.73
  -2   8  11    1.74    0.71
  -2   8  11    0.43    0.48
  -2  -8  11    1.88    0.70
   2  -8 -11    0.58    0.61
  -2  -8  11    0.86    0.59
  -2  -8  11    1.15    0.33
  -2   8  10   84.30    3.56
  -2   8  10   78.63    3.38
  -2   8  10   83.45    3.23
   2   8 -10   80.18    3.40
   2  -8 -10   82.63    3.48
  -2  -8  10   80.88    2.78
  -2  -8  10   81.87    3.32
  -2  -8  10   85.03    3.52
   2  -8 -10   86.03    3.24
  -2   8   9    4.69    0.69
  -2   8   9    4.47    0.79
  -2   8   9    4.99    0.76
   2   8  -9    5.56    0.78
  -2  -8   9    6.08    0.93
   2  -8  -9    4.95    0.74
  -2  -8   9    5.34    0.47
  -2  -8   9    4.14    0.72
   2  -8  -9    5.29    0.88
   2   8  -8  102.26    3.80
  -2   8   8   98.46    3.81
  -2   8   8  101.41    3.91
  -2   8   8  103.78    3.68
  -2  -8   8  102.78    3.29
   2  -8  -8   99.04    3.82
  -2  -8   8  106.84    3.97
   2  -8  -8  105.59    3.73
  -2  -8   8  100.12    3.55
  -2  -8   8  102.53    3.80
  -2   8   7   16.12    0.98
  -2   8   7   13.78    1.06
  -2   8   7   14.16    1.07
   2   8  -7   15.25    1.04
  -2  -8   7   15.49    1.08
  -2  -8   7   13.22    1.12
  -2  -8   7   13.76    0.70
   2  -8  -7   13.44    0.99
   2  -8  -7   15.87    1.08
  -2  -8   7   12.90    0.87
  -2   8   6  102.09    3.43
  -2   8   6  101.58    3.63
  -2   8   6   96.67    3.56
   2   8  -6   97.32    3.48
   2   8  -6  101.01    3.18
   2  -8  -6   93.47    3.47
  -2  -8   6   92.25    3.38
   2  -8  -6  101.10    3.55
  -2  -8   6   93.21    3.62
  -2  -8   6   97.65    3.12
  -2  -8   6   94.62    3.13
  -2  -8   6   96.53    3.53
   2   8  -5   14.75    1.04
   2   8  -5   15.71    0.69
   2   8  -5   15.18    0.91
  -2   8   5   15.56    1.01
  -2   8   5   16.80    0.93
  -2   8   5   13.49    0.97
   2  -8  -5   14.47    0.92
  -2  -8   5   13.53    0.71
   2  -8  -5   13.01    0.87
  -2  -8   5   13.81    0.92
  -2  -8   5   14.04    0.67
  -2  -8   5   14.42    0.90
  -2   8   4   44.59    1.89
   2   8  -4   47.54    2.03
  -2   8   4   42.75    1.73
   2   8  -4   44.80    1.79
  -2   8   4   46.77    1.97
   2  -8  -4   43.77    1.79
  -2  -8   4   43.19    1.54
  -2  -8   4   41.95    1.59
   2  -8  -4   39.68    1.72
  -2  -8   4   44.23    1.81
  -2  -8   4   42.43    1.81
   2  -8  -4   44.84    1.83
   2  -8  -4   43.77    1.46
  -2  -8   4   41.78    1.47
   2   8  -3   35.56    1.74
  -2   8   3   38.08    1.79
   2   8  -3   39.68    1.57
  -2   8   3   34.18    1.61
  -2   8   3   35.72    1.48
   2  -8  -3   32.85    1.53
  -2  -8   3   38.04    1.35
   2  -8  -3   37.58    1.31
  -2  -8   3   35.95    1.40
  -2  -8   3   32.51    1.53
   2  -8  -3   37.72    1.47
  -2  -8   3   36.00    1.22
  -2  -8   3   35.66    1.55
   2  -8  -3   35.44    1.54
  -2   8   2   31.70    1.50
   2   8  -2   30.46    1.42
  -2   8   2   33.08    1.70
   2   8  -2   32.93    1.63
  -2   8   2   31.90    1.31
   2  -8  -2   30.43    1.38
  -2  -8   2   32.51    1.29
  -2  -8   2   31.45    1.37
  -2  -8   2   31.89    1.42
  -2  -8   2   30.04    1.12
   2  -8  -2   32.50    1.24
  -2  -8   2   31.68    1.22
   2  -8  -2   30.76    1.21
   2  -8  -2   29.60    1.39
  -2   8   1   56.34    2.34
   2   8  -1   54.46    2.39
  -2   8   1   55.94    2.48
  -2   8   1   55.39    1.98
   2   8  -1   58.77    2.21
   2  -8  -1   56.41    2.11
   2  -8  -1   58.73    1.97
   2  -8  -1   54.06    2.09
  -2  -8   1   56.22    2.13
  -2  -8   1   52.09    2.03
  -2  -8   1   46.99    1.99
   2  -8  -1   55.32    1.85
  -2  -8   1   55.32    2.00
   2   8   0    2.16    0.52
   2   8   0    1.78    0.31
  -2   8   0    1.95    0.50
  -2   8   0    1.63    0.29
   2   8   0    1.74    0.27
  -2   8   0    1.55    0.47
  -2  -8   0    1.72    0.36
   2  -8   0    2.40    0.41
  -2  -8   0    1.74    0.31
   2  -8   0    1.20    0.33
  -2  -8   0    1.72    0.33
  -2  -8   0    1.94    0.34
   2  -8   0    1.48    0.28
   2  -8   0    1.98    0.21
   2   8   1    1.03    0.24
   2   8   1    1.66    0.47
  -2   8  -1    0.99    0.36
  -2   8  -1    1.64    0.53
  -2   8  -1    1.18    0.24
   2   8   1    1.07    0.24
  -2  -8  -1    1.03    0.30
  -2  -8  -1    0.68    0.27
   2  -8   1    1.41    0.31
  -2  -8  -1    0.92    0.25
  -2  -8  -1    0.90    0.24
   2  -8   1    1.22    0.29
   2  -8   1    1.54    0.33
  -2   8  -2   39.22    1.97
   2   8   2   43.63    1.59
   2   8   2   39.84    1.95
   2   8   2   42.99    1.63
  -2   8  -2   47.45    1.95
  -2  -8  -2   40.94    1.73
  -2  -8  -2   44.98    1.61
  -2  -8  -2   41.77    1.70
   2  -8   2   41.88    1.70
   2  -8   2   43.98    1.72
   2  -8   2   41.23    1.67
  -2  -8  -2   40.02    1.64
   2   8   3    1.15    0.29
  -2   8  -3    0.93    0.38
   2   8   3    1.00    0.40
   2   8   3    1.66    0.29
   2   8   3    0.98    0.25
  -2   8  -3    1.20    0.39
   2  -8   3    0.53    0.28
  -2  -8  -3    1.04    0.30
   2  -8   3    0.74    0.28
   2  -8   3    1.13    0.29
  -2  -8  -3    0.77    0.28
  -2  -8  -3    1.76    0.37
   2   8   4  133.13    4.14
   2   8   4  123.89    4.42
  -2   8  -4  126.51    3.74
   2   8   4  116.37    3.95
  -2   8  -4  127.01    4.38
  -2   8  -4  124.62    4.42
   2   8   4  124.85    4.13
  -2  -8  -4  124.27    4.18
   2  -8   4  121.96    4.23
   2  -8   4  121.94    4.33
   2  -8   4  120.29    4.07
  -2  -8  -4  130.22    4.24
  -2  -8  -4  125.00    4.20
   2  -8   4  125.74    4.14
  -2   8  -5   15.02    1.05
   2   8   5   14.84    0.87
   2   8   5   15.76    1.07
   2   8   5   13.33    0.69
   2   8   5   13.97    0.88
  -2  -8  -5   14.40    0.91
   2  -8   5   13.51    0.79
   2  -8   5   13.09    0.92
   2  -8   5   15.52    0.87
   2  -8   5   14.75    1.02
  -2  -8  -5   13.45    0.93
  -2  -8  -5   15.19    0.92
   2   8   6   97.84    3.32
  -2   8  -6   89.14    3.49
   2   8   6   94.71    3.32
   2   8   6   94.24    3.52
   2  -8   6   89.82    3.38
   2  -8   6   87.93    3.43
  -2  -8  -6   90.37    3.40
   2  -8   6   88.21    3.09
   2  -8   6   89.63    3.12
  -2  -8  -6   94.67    3.29
   2   8   7   16.19    1.04
  -2   8  -7   14.58    1.13
   2   8   7   15.39    1.01
   2   8   7   12.49    1.07
   2  -8   7   15.07    0.84
   2  -8   7   11.99    1.03
  -2  -8  -7   14.87    0.96
  -2  -8  -7   12.90    1.10
   2  -8   7   14.78    1.13
   2   8   8   35.07    1.71
  -2   8  -8   30.86    1.84
   2   8   8   35.12    1.77
   2   8   8   35.70    1.89
  -2  -8  -8   36.42    1.66
   2  -8   8   35.17    1.50
  -2  -8  -8   37.02    1.90
   2  -8   8   34.54    1.88
   2  -8   8   35.88    1.81
   2   8   9   15.33    1.18
  -2   8  -9   16.74    1.35
   2   8   9   14.04    1.22
   2   8   9   12.99    1.08
   2  -8   9   16.02    1.32
  -2  -8  -9   13.09    1.23
   2  -8   9   16.81    1.23
   2  -8   9   15.46    0.94
   2   8  10   33.80    1.96
   2   8  10   36.83    1.83
  -2   8 -10   33.46    1.98
   2   8  10   34.24    1.94
   2  -8  10   29.64    1.47
   2  -8  10   32.81    1.87
   2  -8  10   30.07    1.90
  -2  -8 -10   30.49    1.93
   2   8  11    3.67    0.91
   2   8  11    5.11    0.86
   2   8  11    7.55    1.03
  -2   8 -11    4.84    1.01
   2  -8  11    6.04    1.09
  -2  -8 -11    4.76    1.06
   2  -8  11    3.03    0.79
   2  -8  11    4.30    0.63
   2   8  12   39.36    2.12
  -2   8 -12   33.38    2.24
   2   8  12   37.34    2.32
   2   8  12   35.91    2.20
   2  -8  12   35.78    2.12
   2  -8  12   34.70    1.72
   2  -8  12   36.74    2.28
  -2  -8 -12   35.26    2.26
   2   8  13   -0.03    0.60
  -2   8 -13   -0.08    0.66
   2   8  13    0.51    0.73
   2   8  13   -1.04    0.62
   2  -8  13    0.48    0.43
   2  -8  13    1.14    0.87
  -2  -8 -13    0.75    0.79
  -2   9  13    1.28    0.83
   2   9 -13    1.29    0.83
  -2   9  13    0.76    0.63
  -2   9  13    0.96    0.84
  -2  -9  13   -0.48    0.78
   2  -9 -13    0.18    0.70
  -2  -9  13    0.34    0.36
  -2   9  12    1.39    0.83
  -2   9  12    1.88    0.64
  -2   9  12    2.73    0.87
   2   9 -12    2.12    0.83
  -2  -9  12    2.61    0.82
   2  -9 -12    1.17    0.75
  -2  -9  12    2.50    0.91
  -2  -9  12    2.68    0.47
   2   9 -11    0.30    0.60
  -2   9  11    0.22    0.51
  -2   9  11    0.66    0.62
  -2   9  11   -0.64    0.42
   2  -9 -11    0.55    0.71
  -2  -9  11   -0.18    0.52
  -2  -9  11    0.08    0.59
  -2  -9  11    0.12    0.27
  -2   9  10   -0.13    0.53
   2   9 -10    0.31    0.47
  -2   9  10    0.33    0.53
  -2   9  10    0.58    0.47
  -2  -9  10    0.40    0.27
   2  -9 -10    1.16    0.54
   2  -9 -10   -0.42    0.47
  -2  -9  10   -0.55    0.39
  -2  -9  10    0.39    0.57
  -2   9   9    0.96    0.59
  -2   9   9    0.10    0.47
   2   9  -9    0.96    0.48
  -2   9   9    0.35    0.41
  -2  -9   9    0.78    0.27
  -2  -9   9    0.95    0.56
   2  -9  -9    0.64    0.53
  -2  -9   9    0.31    0.46
   2  -9  -9    0.73    0.47
  -2   9   8    0.89    0.46
  -2   9   8    0.84    0.40
  -2   9   8    0.27    0.40
   2   9  -8    0.16    0.42
  -2  -9   8    1.20    0.28
  -2  -9   8    0.31    0.44
   2  -9  -8    0.39    0.41
  -2  -9   8    0.52    0.47
   2  -9  -8    0.62    0.47
   2   9  -7    0.76    0.48
  -2   9   7    0.63    0.36
  -2   9   7    0.87    0.45
   2   9  -7    0.13    0.31
  -2   9   7    0.86    0.44
   2  -9  -7    0.64    0.44
   2  -9  -7    0.27    0.33
  -2  -9   7    0.47    0.24
  -2  -9   7    1.97    0.52
  -2  -9   7    0.86    0.45
  -2  -9   7   -0.23    0.25
   2   9  -6    6.31    0.82
  -2   9   6    5.23    0.62
  -2   9   6    5.02    0.71
   2   9  -6    5.60    0.68
  -2   9   6    4.42    0.73
  -2  -9   6    5.70    0.73
   2  -9  -6    5.65    0.67
  -2  -9   6    4.99    0.61
  -2  -9   6    5.30    0.48
   2  -9  -6    4.84    0.63
  -2   9   5  111.07    4.07
   2   9  -5  116.51    3.94
   2   9  -5  110.01    4.13
  -2   9   5  116.89    3.85
  -2   9   5  107.55    3.97
   2  -9  -5  114.85    3.88
   2  -9  -5  109.28    3.92
  -2  -9   5  113.37    3.97
  -2  -9   5  108.94    3.64
  -2  -9   5  108.12    3.88
  -2   9   4   15.84    1.02
  -2   9   4   16.39    1.17
   2   9  -4   14.46    1.11
  -2   9   4   16.88    0.94
   2   9  -4   16.74    1.00
  -2  -9   4   14.74    0.69
   2  -9  -4   15.66    1.00
  -2  -9   4   17.59    1.03
   2  -9  -4   16.46    0.92
  -2  -9   4   16.09    0.83
   2  -9  -4   17.11    0.72
  -2  -9   4   15.72    0.98
   2  -9  -4   17.85    1.01
  -2   9   3  283.05    8.85
  -2   9   3  267.27    9.27
   2   9  -3  289.87    9.29
   2   9  -3  289.24    8.99
  -2   9   3  288.98    9.07
  -2  -9   3  281.79    8.78
  -2  -9   3  286.19    8.49
  -2  -9   3  297.51    8.99
  -2  -9   3  287.11    8.70
   2  -9  -3  291.95    8.80
   2  -9  -3  288.28    8.96
   2  -9  -3  291.85    9.01
   2  -9  -3  285.78    8.65
  -2  -9   3  285.15    9.00
  -2   9   2  107.44    4.02
   2   9  -2  101.11    3.84
   2   9  -2  102.11    3.66
  -2   9   2  104.42    3.44
  -2   9   2  100.12    3.67
  -2  -9   2  100.45    3.18
  -2  -9   2  102.50    3.34
   2  -9  -2  101.01    3.57
  -2  -9   2   95.28    3.54
   2  -9  -2  104.23    3.33
  -2  -9   2  100.54    3.41
   2  -9  -2   98.98    3.54
   2  -9  -2  103.85    3.32
  -2  -9   2  102.49    3.52
   2   9  -1  229.96    7.30
  -2   9   1  224.15    7.14
   2   9  -1  220.65    6.91
  -2   9   1  210.41    6.69
  -2   9   1  214.07    7.33
   2  -9  -1  217.29    6.86
  -2  -9   1  197.29    6.71
  -2  -9   1  218.25    6.75
   2  -9  -1  218.84    6.68
  -2  -9   1  215.98    6.79
   2  -9  -1  204.94    6.85
   2  -9  -1  213.91    6.53
  -2   9   0   85.89    3.37
   2   9   0   84.64    2.84
  -2   9   0   86.60    3.43
   2   9   0   88.51    2.96
   2   9   0   81.90    3.40
  -2   9   0   86.44    2.88
   2  -9   0   83.84    3.05
   2  -9   0   86.31    2.94
  -2  -9   0   83.52    2.95
  -2  -9   0   82.71    2.92
   2  -9   0   84.48    3.05
   2  -9   0   83.35    2.66
  -2  -9   0   86.95    3.09
  -2  -9   0   88.68    3.00
   2   9   1   94.97    3.22
  -2   9  -1   98.63    3.84
   2   9   1  102.97    3.82
   2   9   1   96.86    3.22
  -2   9  -1   95.98    3.19
  -2   9  -1   95.71    3.66
  -2  -9  -1   95.30    3.26
  -2  -9  -1   99.82    3.44
   2  -9   1   95.88    3.32
  -2  -9  -1   95.97    3.26
   2  -9   1   97.18    3.38
   2  -9   1   95.72    3.38
  -2  -9  -1   98.45    3.36
  -2   9  -2   53.54    2.37
  -2   9  -2   54.48    2.53
   2   9   2   52.20    2.44
   2   9   2   57.95    2.07
   2   9   2   54.79    2.00
  -2  -9  -2   57.19    2.17
  -2  -9  -2   54.94    2.19
   2  -9   2   53.98    2.14
   2  -9   2   55.41    2.14
   2  -9   2   55.61    2.15
  -2  -9  -2   56.61    2.03
  -2  -9  -2   58.57    2.11
   2   9   3   59.41    2.25
   2   9   3   69.65    2.39
   2   9   3   64.06    2.75
  -2   9  -3   60.05    2.62
   2   9   3   67.78    2.33
  -2   9  -3   63.12    2.71
  -2  -9  -3   65.65    2.44
   2  -9   3   64.39    2.46
   2  -9   3   65.69    2.39
   2  -9   3   62.45    2.41
  -2  -9  -3   67.37    2.43
  -2  -9  -3   61.52    2.44
   2   9   4   35.90    1.49
   2   9   4   30.93    1.69
  -2   9  -4   31.23    1.68
  -2   9  -4   29.99    1.63
   2   9   4   33.67    1.43
   2   9   4   33.29    1.32
   2  -9   4   31.49    1.46
  -2  -9  -4   31.73    1.49
  -2  -9  -4   31.53    1.49
   2  -9   4   32.76    1.42
  -2  -9  -4   32.22    1.49
   2  -9   4   31.08    1.52
  -2   9  -5   31.30    1.71
   2   9   5   33.77    1.49
  -2   9  -5   32.23    1.68
   2   9   5   31.32    1.74
   2   9   5   31.21    1.48
   2  -9   5   30.35    1.46
  -2  -9  -5   34.06    1.59
   2  -9   5   34.14    1.44
   2  -9   5   33.41    1.69
  -2  -9  -5   31.06    1.50
   2  -9   5   30.84    1.58
   2   9   6   63.62    2.72
  -2   9  -6   63.91    2.70
   2   9   6   63.14    2.46
   2   9   6   64.33    2.46
   2  -9   6   60.98    2.56
  -2  -9  -6   61.78    2.57
   2  -9   6   62.29    2.66
   2  -9   6   56.21    2.31
   2  -9   6   58.48    2.27
  -2  -9  -6   62.75    2.45
   2   9   7   20.54    1.23
  -2   9  -7   24.05    1.48
   2   9   7   21.95    1.30
   2   9   7   19.05    1.40
   2  -9   7   21.18    1.35
  -2  -9  -7   21.79    1.42
   2  -9   7   22.10    1.12
  -2  -9  -7   21.11    1.24
   2  -9   7   23.75    1.49
  -2   9  -8    5.68    0.86
   2   9   8    7.13    0.86
   2   9   8    6.25    0.78
   2   9   8    5.63    0.89
  -2  -9  -8    6.28    0.74
   2  -9   8    6.58    0.65
   2  -9   8    6.08    0.88
  -2  -9  -8    6.66    0.98
   2  -9   8    5.95    0.89
   2   9   9    9.40    0.97
   2   9   9    8.11    1.04
   2   9   9   10.21    0.99
  -2   9  -9    8.08    1.04
  -2  -9  -9    8.04    1.04
   2  -9   9    8.21    0.97
   2  -9   9    9.41    1.10
   2  -9   9    9.24    0.77
   2   9  10    8.53    1.01
   2   9  10    7.53    1.17
   2   9  10   10.72    1.10
  -2   9 -10    7.42    1.17
   2  -9  10    9.69    0.81
  -2  -9 -10    9.96    1.28
   2  -9  10    8.34    1.12
   2  -9  10    8.30    1.11
   2   9  11    0.98    0.66
  -2   9 -11    1.03    0.77
   2   9  11    1.88    0.75
   2   9  11    1.11    0.61
   2  -9  11    1.15    0.67
   2  -9  11    1.47    0.71
  -2  -9 -11    2.46    0.92
   2  -9  11    1.54    0.47
   2   9  12   20.62    1.82
   2   9  12   20.52    1.58
   2   9  12   18.44    1.67
  -2   9 -12   18.06    1.81
   2  -9  12   20.45    1.87
   2  -9  12   16.34    1.19
   2  -9  12   19.66    1.63
  -2  -9 -12   18.63    1.70
  -2   9 -13   10.16    1.66
   2   9  13   11.12    1.38
   2   9  13   13.34    1.57
   2   9  13   12.79    1.66
   2  -9  13   11.46    1.71
  -2  -9 -13   14.47    1.74
   2  -9  13   12.52    1.09
   2  10 -13    8.44    1.36
  -2  10  13    8.51    1.42
  -2  10  13    8.78    1.31
  -2  10  13    6.35    1.08
  -2 -10  13    8.64    0.83
  -2 -10  13    9.03    1.53
   2 -10 -13    6.40    1.31
  -2  10  12   21.63    1.77
  -2  10  12   21.43    1.86
  -2  10  12   20.29    1.54
   2  10 -12   20.45    1.66
   2 -10 -12   18.16    1.70
  -2 -10  12   19.03    1.11
  -2 -10  12   17.27    1.82
  -2 -10  12   23.31    1.75
  -2  10  11   48.23    2.33
  -2  10  11   45.46    2.52
   2  10 -11   45.62    2.45
  -2  10  11   42.94    2.45
   2 -10 -11   45.38    2.57
  -2 -10  11   46.22    1.85
  -2 -10  11   44.15    2.57
  -2 -10  11   44.94    2.42
   2  10 -10   32.43    1.90
  -2  10  10   29.74    1.91
  -2  10  10   27.31    1.87
  -2  10  10   30.34    1.75
   2 -10 -10   29.48    1.94
  -2 -10  10   27.98    1.81
   2 -10 -10   30.61    1.74
  -2 -10  10   32.69    2.07
  -2 -10  10   29.58    1.34
  -2  10   9   67.53    2.79
   2  10  -9   65.91    2.91
   2  10  -9   67.68    3.08
  -2  10   9   64.82    2.95
  -2  10   9   65.72    3.01
   2 -10  -9   70.28    2.86
  -2 -10   9   66.10    2.42
  -2 -10   9   68.71    3.11
   2 -10  -9   68.48    3.01
  -2 -10   9   62.53    2.88
  -2  10   8   38.96    2.02
  -2  10   8   35.08    1.75
  -2  10   8   33.99    1.89
   2  10  -8   37.51    1.87
   2  10  -8   31.29    1.91
  -2 -10   8   35.57    1.90
  -2 -10   8   33.50    1.45
   2 -10  -8   33.98    1.80
   2 -10  -8   34.95    1.87
  -2  10   7   27.62    1.46
  -2  10   7   27.08    1.64
   2  10  -7   26.81    1.67
  -2  10   7   26.46    1.56
   2  10  -7   28.12    1.55
  -2 -10   7   24.87    1.41
  -2 -10   7   26.70    1.54
   2 -10  -7   29.25    1.57
  -2 -10   7   26.98    1.22
   2 -10  -7   26.20    1.54
  -2  10   6   39.81    1.77
   2  10  -6   38.37    1.85
   2  10  -6   39.66    2.04
  -2  10   6   37.77    1.97
  -2  10   6   41.40    1.94
  -2 -10   6   35.73    1.54
  -2 -10   6   38.94    1.89
   2 -10  -6   37.05    1.79
  -2 -10   6   37.42    1.80
   2 -10  -6   42.84    1.90
   2  10  -5   11.93    1.09
   2  10  -5   14.61    1.02
  -2  10   5   15.10    1.06
  -2  10   5   12.48    1.13
  -2  10   5   14.40    0.92
  -2 -10   5   13.29    0.97
   2 -10  -5   12.11    0.95
   2 -10  -5   12.99    0.93
  -2 -10   5   12.50    0.97
  -2 -10   5   14.23    0.81
   2  10  -4   36.35    1.95
  -2  10   4   35.51    1.61
  -2  10   4   38.02    1.98
  -2  10   4   37.37    1.77
   2  10  -4   40.70    1.78
  -2 -10   4   36.71    1.71
   2 -10  -4   37.10    1.38
  -2 -10   4   34.68    1.69
   2 -10  -4   38.24    1.62
  -2 -10   4   36.58    1.52
   2 -10  -4   35.94    1.72
   2 -10  -4   36.55    1.70
  -2  10   3   23.05    1.16
  -2  10   3   22.82    1.31
   2  10  -3   23.59    1.31
  -2  10   3   22.01    1.52
   2  10  -3   21.25    1.45
  -2 -10   3   21.84    1.22
   2 -10  -3   22.18    1.08
   2 -10  -3   23.68    1.26
   2 -10  -3   23.09    1.00
  -2 -10   3   22.46    1.25
   2 -10  -3   22.48    1.27
  -2 -10   3   23.74    1.12
  -2  10   2    0.33    0.36
  -2  10   2   -0.04    0.41
  -2  10   2    0.29    0.25
   2  10  -2    0.93    0.46
   2  10  -2   -0.03    0.30
  -2 -10   2    0.61    0.34
   2 -10  -2    0.55    0.24
  -2 -10   2    0.23    0.28
   2 -10  -2   -0.01    0.24
   2 -10  -2    0.30    0.29
  -2 -10   2    0.26    0.14
   2 -10  -2    0.60    0.25
  -2 -10   2    0.12    0.22
  -2  10   1   67.79    2.48
  -2  10   1   63.44    3.01
   2  10  -1   75.80    3.07
  -2  10   1   68.00    2.83
   2  10  -1   71.09    2.65
   2 -10  -1   70.92    2.69
  -2 -10   1   69.57    2.58
   2 -10  -1   70.03    2.48
  -2 -10   1   67.55    2.54
   2 -10  -1   69.33    2.32
   2 -10  -1   65.94    2.62
  -2 -10   1   72.55    2.53
   2  10   0    3.38    0.68
  -2  10   0    2.83    0.59
  -2  10   0    2.30    0.36
   2  10   0    1.89    0.37
  -2  10   0    2.00    0.62
   2  10   0    3.01    0.54
  -2 -10   0    2.01    0.38
   2 -10   0    2.52    0.26
  -2 -10   0    2.27    0.40
   2 -10   0    2.22    0.44
   2 -10   0    2.85    0.47
  -2 -10   0    2.96    0.47
  -2 -10   0    2.06    0.46
   2 -10   0    2.95    0.42
  -2  10  -1   55.46    2.49
  -2  10  -1   48.00    2.32
   2  10   1   50.33    1.91
   2  10   1   50.76    2.45
   2  10   1   49.16    1.90
   2 -10   1   50.27    2.06
  -2 -10  -1   49.85    2.10
  -2 -10  -1   50.48    1.94
   2 -10   1   50.79    2.09
   2 -10   1   50.34    2.01
  -2 -10  -1   52.77    2.05
  -2 -10  -1   51.67    1.97
   2  10   2   15.31    0.86
   2  10   2   15.65    1.26
  -2  10  -2   16.53    1.20
   2  10   2   14.01    0.81
  -2  10  -2   14.16    1.24
  -2 -10  -2   14.44    0.83
  -2 -10  -2   16.44    0.91
  -2 -10  -2   14.58    0.95
   2 -10   2   15.69    0.98
   2 -10   2   14.25    0.92
  -2 -10  -2   14.83    0.98
   2 -10   2   15.76    0.97
   2  10   3   20.31    1.08
  -2  10  -3   21.48    1.44
   2  10   3   24.02    1.10
   2  10   3   21.35    1.05
   2  10   3   20.31    1.42
  -2  10  -3   21.40    1.36
  -2 -10  -3   23.24    1.20
  -2 -10  -3   21.12    1.15
  -2 -10  -3   22.71    1.23
   2 -10   3   21.43    1.19
   2 -10   3   20.24    1.18
   2 -10   3   23.90    1.18
  -2  10  -4   27.00    1.53
  -2  10  -4   26.02    1.54
   2  10   4   23.12    1.10
   2  10   4   26.25    1.22
   2  10   4   24.94    1.25
   2  10   4   22.61    1.52
   2 -10   4   24.67    1.29
  -2 -10  -4   23.83    1.31
   2 -10   4   23.89    1.22
  -2 -10  -4   27.23    1.35
  -2 -10  -4   23.20    1.28
   2 -10   4   24.22    1.33
   2  10   5  137.74    4.72
  -2  10  -5  151.29    5.15
   2  10   5  141.45    4.70
  -2  10  -5  140.05    5.05
   2  10   5  138.00    5.11
  -2 -10  -5  138.38    4.82
   2 -10   5  138.02    4.66
   2 -10   5  140.07    4.87
  -2 -10  -5  143.68    4.81
   2 -10   5  132.49    4.72
   2  10   6   45.41    2.05
   2  10   6   50.07    2.09
  -2  10  -6   47.70    2.30
  -2  10  -6   48.80    2.36
   2  10   6   47.30    2.38
   2 -10   6   51.61    2.26
   2 -10   6   49.22    1.98
   2 -10   6   48.42    2.04
  -2 -10  -6   55.34    2.19
   2 -10   6   44.46    2.26
  -2 -10  -6   44.80    2.13
  -2  10  -7  123.84    4.73
   2  10   7  131.18    4.47
   2  10   7  125.14    4.46
   2  10   7  122.68    4.75
  -2 -10  -7  129.23    4.46
   2 -10   7  124.51    4.25
   2 -10   7  121.87    4.57
  -2 -10  -7  128.12    4.61
   2 -10   7  125.84    4.73
   2  10   8   49.74    2.50
   2  10   8   51.64    2.25
  -2  10  -8   49.39    2.46
   2  10   8   47.35    2.22
  -2 -10  -8   49.15    2.17
   2 -10   8   44.74    1.97
  -2 -10  -8   51.10    2.43
   2 -10   8   47.61    2.32
   2 -10   8   49.98    2.47
  -2  10  -9   40.83    2.26
   2  10   9   39.89    2.27
   2  10   9   39.93    2.09
   2  10   9   42.40    2.07
  -2 -10  -9   39.54    2.18
   2 -10   9   41.00    2.15
   2 -10   9   40.24    1.79
   2 -10   9   40.22    2.26
   2  10  10   16.56    1.54
   2  10  10   16.89    1.34
  -2  10 -10   12.06    1.36
   2  10  10   17.24    1.42
   2 -10  10   16.73    1.57
  -2 -10 -10   14.35    1.41
   2 -10  10   16.49    1.09
   2 -10  10   16.80    1.41
   2  10  11   15.17    1.36
   2  10  11   14.41    1.44
   2  10  11   12.70    1.53
  -2  10 -11   14.14    1.49
   2 -10  11   12.30    1.40
   2 -10  11   13.55    1.05
  -2 -10 -11   15.42    1.51
   2 -10  11   16.12    1.54
  -2  10 -12   10.80    1.59
   2  10  12   14.48    1.42
   2  10  12   13.49    1.43
   2  10  12   16.58    1.62
   2 -10  12   15.40    1.74
   2 -10  12   10.50    1.40
   2 -10  12   13.55    1.11
  -2 -10 -12   13.10    1.54
   2  10  13    6.40    1.29
   2  10  13    6.67    1.19
  -2  10 -13    6.49    1.36
   2  10  13    6.64    1.10
   2  11 -13    2.62    0.99
  -2  11  13   -0.11    0.78
  -2  11  13    1.05    0.77
   2  11 -13    1.06    1.52
  -2  11  13    1.09    0.91
   2  11 -12    2.27    1.04
  -2  11  12    0.55    0.70
  -2  11  12    3.15    0.82
  -2  11  12    2.17    0.82
   2  11 -12    1.45    0.86
  -2 -11  12    1.32    0.84
   2 -11 -12    2.84    0.95
  -2 -11  12    2.04    0.50
   2  11 -11    0.08    0.58
  -2  11  11    1.02    0.61
  -2  11  11    0.59    0.68
  -2  11  11   -0.22    0.57
   2  11 -11    1.56    0.86
   2 -11 -11   -0.25    0.66
  -2 -11  11   -0.22    0.54
  -2 -11  11   -0.07    0.32
   2  11 -10   -0.14    0.54
  -2  11  10    0.46    0.52
  -2  11  10    0.45    0.57
  -2  11  10   -0.82    0.51
   2  11 -10   -0.19    0.58
  -2 -11  10    0.07    0.31
   2 -11 -10    0.40    0.62
   2 -11 -10    0.89    0.58
  -2 -11  10    0.36    0.65
  -2  11   9    2.06    0.70
   2  11  -9    0.58    0.55
  -2  11   9    1.42    0.56
  -2  11   9    0.54    0.59
   2  11  -9    1.99    0.76
   2 -11  -9    1.79    0.62
  -2 -11   9    1.14    0.36
   2 -11  -9    0.87    0.60
  -2 -11   9    0.76    0.55
  -2  11   8    1.29    0.54
   2  11  -8    1.52    0.59
   2  11  -8    0.97    0.60
  -2  11   8    0.53    0.56
  -2  11   8    1.34    0.52
  -2 -11   8    1.20    0.55
   2 -11  -8    1.27    0.54
   2 -11  -8    1.41    0.58
  -2 -11   8    0.86    0.34
   2  11  -7   23.73    1.46
  -2  11   7   22.42    1.33
  -2  11   7   20.46    1.39
   2  11  -7   21.32    1.58
  -2  11   7   19.80    1.52
  -2 -11   7   22.01    1.11
  -2 -11   7   20.06    1.38
   2 -11  -7   21.31    1.35
  -2 -11   7   20.43    1.30
   2 -11  -7   20.48    1.38
   2  11  -6   14.17    1.31
  -2  11   6   15.56    1.33
   2  11  -6   12.76    1.08
  -2  11   6   16.06    1.07
  -2  11   6   15.21    1.12
  -2 -11   6   14.56    1.09
   2 -11  -6   16.61    1.18
  -2 -11   6   14.63    1.17
   2 -11  -6   13.99    1.08
  -2 -11   6   14.45    0.89
  -2  11   5   22.15    1.25
  -2  11   5   22.06    1.57
   2  11  -5   21.43    1.50
  -2  11   5   23.08    1.37
   2  11  -5   25.28    1.41
   2 -11  -5   20.51    1.22
  -2 -11   5   22.71    1.35
   2 -11  -5   22.61    1.37
  -2 -11   5   21.64    1.33
  -2 -11   5   20.59    1.10
   2  11  -4   63.16    2.60
  -2  11   4   60.87    2.91
   2  11  -4   59.60    2.81
  -2  11   4   65.53    2.44
  -2  11   4   62.76    2.58
   2 -11  -4   60.09    2.36
  -2 -11   4   61.39    2.53
  -2 -11   4   61.65    2.34
  -2 -11   4   60.04    2.53
   2 -11  -4   63.64    2.57
  -2  11   3    2.08    0.49
  -2  11   3    2.58    0.71
  -2  11   3    3.25    0.51
   2  11  -3    2.62    0.57
   2  11  -3    1.71    0.57
   2 -11  -3    2.88    0.54
   2 -11  -3    2.87    0.46
   2 -11  -3    2.74    0.52
   2 -11  -3    2.02    0.35
  -2 -11   3    1.96    0.48
  -2 -11   3    2.09    0.41
  -2 -11   3    2.96    0.54
   2  11  -2  111.60    4.43
  -2  11   2  115.43    4.20
  -2  11   2  112.92    3.91
  -2  11   2  118.39    4.63
   2  11  -2  121.91    4.23
   2 -11  -2  116.76    3.83
   2 -11  -2  118.93    4.15
   2 -11  -2  114.71    4.09
  -2 -11   2  113.25    4.03
   2 -11  -2  116.41    3.78
  -2 -11   2  112.46    4.11
  -2 -11   2  112.17    3.93
  -2  11   1   11.71    1.03
   2  11  -1   11.47    1.13
   2  11  -1   12.91    0.91
  -2  11   1   12.64    0.80
  -2  11   1   11.79    1.17
  -2 -11   1   12.51    0.86
  -2 -11   1   12.55    0.94
   2 -11  -1   12.18    0.92
  -2 -11   1   11.82    0.85
   2 -11  -1   12.62    0.79
   2 -11  -1   10.57    0.87
   2 -11  -1   12.61    0.66
  -2  11   0  171.00    5.78
   2  11   0  172.38    5.93
   2  11   0  163.33    5.28
  -2  11   0  152.47    5.85
  -2 -11   0  159.87    5.31
   2 -11   0  162.31    5.46
  -2 -11   0  158.01    5.34
  -2 -11   0  160.10    5.47
  -2 -11   0  154.24    5.23
   2 -11   0  159.91    5.28
   2 -11   0  170.02    5.46
  -2  11  -1   71.79    3.12
   2  11   1   71.79    3.20
  -2  11  -1   73.79    3.13
   2  11   1   74.40    2.61
   2 -11   1   74.18    2.73
  -2 -11  -1   73.95    2.67
  -2 -11  -1   73.17    2.85
   2 -11   1   69.64    2.79
  -2 -11  -1   72.47    2.75
  -2 -11  -1   68.95    2.61
   2 -11   1   73.73    2.78
   2  11   2  180.56    6.11
  -2  11  -2  164.56    5.99
  -2  11  -2  156.68    5.84
   2  11   2  168.29    5.33
   2 -11   2  167.91    5.51
  -2 -11  -2  160.42    5.57
   2 -11   2  157.10    5.47
   2 -11   2  161.89    5.53
  -2 -11  -2  171.88    5.42
  -2 -11  -2  165.68    5.51
  -2 -11  -2  168.36    5.36
  -2  11  -3   81.03    3.49
   2  11   3   79.56    2.87
  -2  11  -3   75.40    3.30
   2  11   3   80.29    3.49
   2  11   3   84.54    2.97
   2  11   3   81.59    2.89
   2 -11   3   85.90    3.03
  -2 -11  -3   81.03    3.00
   2 -11   3   81.74    3.08
  -2 -11  -3   82.63    3.13
  -2 -11  -3   82.57    3.07
   2 -11   3   78.94    3.06
   2  11   4  178.17    6.41
   2  11   4  167.71    5.65
   2  11   4  183.72    5.85
  -2  11  -4  174.01    6.24
   2  11   4  180.66    5.78
  -2  11  -4  184.15    6.37
   2 -11   4  178.74    5.94
  -2 -11  -4  173.93    5.97
  -2 -11  -4  179.26    5.93
   2 -11   4  178.43    5.84
   2 -11   4  173.20    5.97
  -2 -11  -4  188.03    5.97
   2  11   5   26.66    1.37
  -2  11  -5   22.16    1.55
   2  11   5   28.97    1.37
  -2  11  -5   23.52    1.62
   2  11   5   24.17    1.66
  -2 -11  -5   24.16    1.38
   2 -11   5   23.82    1.29
   2 -11   5   26.22    1.42
  -2 -11  -5   26.87    1.47
   2 -11   5   23.93    1.43
   2  11   6   57.41    2.77
  -2  11  -6   54.51    2.67
   2  11   6   57.96    2.36
   2  11   6   57.07    2.38
  -2  11  -6   55.59    2.65
  -2 -11  -6   60.03    2.50
  -2 -11  -6   57.67    2.43
   2 -11   6   57.53    2.54
   2 -11   6   53.01    2.35
   2 -11   6   55.23    2.27
   2  11   7    0.12    0.55
   2  11   7    0.19    0.38
   2  11   7    0.32    0.41
  -2  11  -7    0.11    0.48
  -2  11  -7    0.03    0.44
  -2 -11  -7   -0.08    0.45
   2 -11   7    0.12    0.30
  -2 -11  -7    0.73    0.46
   2 -11   7   -0.07    0.47
  -2  11  -8    4.51    0.90
   2  11   8    5.81    0.85
  -2  11  -8    4.93    0.93
   2  11   8    4.76    0.99
   2  11   8    5.67    0.83
  -2 -11  -8    4.00    0.81
   2 -11   8    4.56    0.68
   2 -11   8    4.15    0.88
   2 -11   8    5.44    0.88
  -2 -11  -8    5.72    0.83
   2  11   9    0.76    0.52
   2  11   9    0.34    0.69
   2  11   9    0.76    0.54
  -2  11  -9    0.29    0.57
   2 -11   9    0.48    0.54
  -2 -11  -9    0.66    0.58
  -2 -11  -9    0.45    0.53
   2 -11   9    0.81    0.62
   2 -11   9    0.58    0.37
  -2  11 -10    8.28    1.31
   2  11  10    8.15    1.22
   2  11  10    7.38    1.02
   2  11  10    8.82    1.11
  -2 -11 -10    6.99    1.13
   2 -11  10    8.58    1.26
   2 -11  10    7.83    1.17
   2 -11  10    8.19    0.88
   2  11  11    1.23    0.75
   2  11  11    0.22    0.54
   2  11  11    0.12    0.67
  -2  11 -11    0.69    0.72
   2 -11  11   -0.31    0.63
  -2 -11 -11    0.11    0.79
   2 -11  11    0.28    0.43
   2 -11  11   -0.21    0.58
   2  11  12   19.06    1.74
  -2  11 -12   23.31    2.08
   2  11  12   17.12    1.90
   2  11  12   21.56    1.74
   2 -11  12   25.04    1.91
   2 -11  12   19.63    1.92
   2 -11  12   22.36    1.42
  -2 -11 -12   22.76    2.02
  -2  12  12    1.73    0.93
  -2  12  12    0.89    0.86
   2  12 -12    3.27    1.00
  -2  12  12    2.13    0.76
   2  12 -12    1.36    1.00
   2 -12 -12    3.28    0.97
  -2 -12  12    1.20    0.81
  -2 -12  12    2.36    0.55
   2  12 -11   46.39    2.59
  -2  12  11   43.82    2.54
  -2  12  11   47.60    2.42
  -2  12  11   42.67    2.62
   2  12 -11   49.38    2.86
  -2 -12  11   47.45    2.61
  -2 -12  11   45.42    1.97
   2 -12 -11   39.68    2.46
  -2  12  10    0.45    0.64
   2  12 -10   -0.47    0.52
  -2  12  10   -0.81    0.46
   2  12 -10   -0.02    0.61
  -2  12  10    0.13    0.61
   2 -12 -10    1.25    0.74
  -2 -12  10    0.42    0.65
  -2 -12  10    0.05    0.35
   2 -12 -10    0.06    0.58
  -2  12   9   52.80    2.82
   2  12  -9   58.70    2.75
  -2  12   9   55.28    2.53
  -2  12   9   55.79    2.70
   2  12  -9   50.69    2.80
  -2 -12   9   59.45    2.75
   2 -12  -9   52.36    2.63
  -2 -12   9   53.56    2.19
   2 -12  -9   57.19    2.64
   2  12  -8    0.54    0.67
  -2  12   8   -0.20    0.38
   2  12  -8    0.19    0.49
  -2  12   8    0.06    0.43
  -2  12   8   -0.61    0.53
   2 -12  -8    0.68    0.56
   2 -12  -8    0.16    0.44
  -2 -12   8    0.36    0.31
  -2 -12   8   -0.47    0.43
   2  12  -7   61.63    2.68
  -2  12   7   56.24    2.61
   2  12  -7   56.08    2.83
  -2  12   7   58.04    2.48
  -2  12   7   59.20    2.85
   2 -12  -7   63.65    2.69
  -2 -12   7   54.41    2.54
   2 -12  -7   54.72    2.53
  -2 -12   7   56.77    2.62
  -2 -12   7   56.58    2.25
   2  12  -6    3.83    0.74
  -2  12   6    1.92    0.75
   2  12  -6    4.87    0.89
  -2  12   6    4.23    0.68
  -2  12   6    3.38    0.69
  -2 -12   6    3.56    0.53
  -2 -12   6    4.21    0.73
   2 -12  -6    5.01    0.82
  -2 -12   6    5.12    0.78
   2 -12  -6    3.83    0.67
   2  12  -5   57.77    2.82
   2  12  -5   65.71    2.69
  -2  12   5   58.28    2.91
  -2  12   5   57.90    2.42
  -2  12   5   56.53    2.54
   2 -12  -5   56.93    2.40
   2 -12  -5   63.69    2.63
  -2 -12   5   58.80    2.56
  -2 -12   5   58.84    2.57
  -2 -12   5   59.95    2.32
  -2  12   4    3.06    0.52
   2  12  -4    2.57    0.71
  -2  12   4    2.53    0.77
   2  12  -4    2.71    0.63
  -2  12   4    2.74    0.61
   2 -12  -4    2.78    0.50
   2 -12  -4    3.39    0.63
  -2 -12   4    3.21    0.61
  -2 -12   4    4.30    0.70
  -2 -12   4    3.00    0.50
  -2  12   3   50.35    2.26
  -2  12   3   52.65    2.77
   2  12  -3   54.12    2.41
  -2  12   3   52.06    2.10
   2  12  -3   47.45    2.49
  -2 -12   3   49.39    2.25
   2 -12  -3   49.32    1.97
  -2 -12   3   48.23    2.17
  -2 -12   3   49.58    2.05
   2 -12  -3   49.25    2.23
   2 -12  -3   47.40    2.17
   2 -12  -3   50.15    1.92
  -2  12   2    8.26    0.88
   2  12  -2    8.79    0.87
   2  12  -2    8.39    1.03
  -2  12   2    8.74    1.11
   2 -12  -2    6.98    0.82
  -2 -12   2    7.93    0.83
  -2 -12   2    7.15    0.73
   2 -12  -2    9.27    0.68
   2 -12  -2    8.74    0.89
   2 -12  -2    7.50    0.61
  -2 -12   2    8.38    0.78
   2  12  -1   26.18    1.38
  -2  12   1   25.06    1.76
  -2  12   1   25.97    1.55
   2  12  -1   28.06    1.82
   2 -12  -1   25.15    1.43
   2 -12  -1   26.14    1.42
  -2 -12   1   25.61    1.35
  -2 -12   1   24.45    1.33
  -2 -12   1   25.84    1.48
   2 -12  -1   26.52    1.28
  -2  12   0    4.67    0.80
  -2  12   0    5.74    0.99
   2  12   0    5.14    0.59
   2  12   0    5.31    0.94
   2 -12   0    5.63    0.72
  -2 -12   0    4.80    0.59
  -2 -12   0    4.69    0.68
   2 -12   0    4.83    0.61
   2 -12   0    5.69    0.75
  -2 -12   0    5.68    0.67
  -2  12  -1    0.73    0.45
  -2  12  -1    2.46    0.70
   2  12   1    1.00    0.57
   2  12   1    1.82    0.40
  -2 -12  -1    1.87    0.49
  -2 -12  -1    1.22    0.37
  -2 -12  -1    1.42    0.36
   2 -12   1    0.72    0.39
  -2 -12  -1    1.05    0.39
   2 -12   1    1.94    0.50
   2 -12   1    1.50    0.48
  -2  12  -2    0.96    0.52
  -2  12  -2    0.98    0.54
   2  12   2    0.21    0.48
   2  12   2    0.49    0.29
   2 -12   2    0.17    0.37
  -2 -12  -2    0.84    0.41
   2 -12   2    0.46    0.35
   2 -12   2    1.30    0.47
  -2 -12  -2    0.70    0.33
  -2 -12  -2    0.45    0.34
  -2 -12  -2    0.71    0.42
   2  12   3   16.41    0.99
  -2  12  -3   18.51    1.50
   2  12   3   16.70    1.00
   2  12   3   22.07    1.64
  -2  12  -3   18.92    1.42
   2 -12   3   17.81    1.14
  -2 -12  -3   17.97    1.21
  -2 -12  -3   17.31    1.09
   2 -12   3   19.46    1.23
   2 -12   3   19.84    1.20
  -2 -12  -3   16.57    1.15
  -2  12  -4    3.97    0.82
   2  12   4    3.59    0.55
   2  12   4    2.98    0.79
  -2  12  -4    3.97    0.86
   2 -12   4    2.59    0.55
  -2 -12  -4    3.02    0.61
  -2 -12  -4    2.98    0.58
   2 -12   4    3.52    0.58
   2 -12   4    3.70    0.64
  -2  12  -5  108.01    4.33
   2  12   5  109.08    3.86
  -2  12  -5  106.84    4.36
   2  12   5  104.51    4.46
   2 -12   5  111.35    3.89
  -2 -12  -5  106.49    4.00
  -2 -12  -5  111.24    4.07
   2 -12   5  107.34    4.00
   2 -12   5  115.39    4.13
   2  12   6    1.29    0.69
  -2  12  -6    0.65    0.57
   2  12   6    0.92    0.42
  -2  12  -6    1.91    0.66
   2 -12   6    1.56    0.60
  -2 -12  -6    1.07    0.48
   2 -12   6    0.93    0.41
  -2 -12  -6    0.10    0.39
   2 -12   6    1.58    0.51
   2  12   7  177.29    6.83
   2  12   7  164.15    6.23
  -2  12  -7  168.88    6.14
  -2  12  -7  157.29    6.04
   2  12   7  171.57    5.71
   2 -12   7  162.07    5.55
  -2 -12  -7  156.72    5.80
   2 -12   7  168.48    5.90
  -2 -12  -7  166.36    5.77
  -2  12  -8   11.69    1.31
   2  12   8   10.87    1.44
   2  12   8   13.54    1.15
   2  12   8   12.81    1.47
  -2  12  -8   11.72    1.36
  -2 -12  -8   13.18    1.15
  -2 -12  -8   13.98    1.32
   2 -12   8   12.88    1.33
   2 -12   8   13.30    1.03
   2  12   9   87.48    4.20
   2  12   9   82.34    3.43
  -2  12  -9   83.27    3.74
   2  12   9   84.20    3.88
  -2  12  -9   79.65    3.74
  -2 -12  -9   81.79    3.37
   2 -12   9   81.05    3.17
  -2 -12  -9   81.60    3.61
   2 -12   9   83.84    3.59
  -2  12 -10   11.50    1.43
   2  12  10   12.42    1.29
  -2  12 -10   13.84    1.49
   2  12  10   13.08    1.52
  -2 -12 -10   13.24    1.41
   2 -12  10   14.63    1.14
   2 -12  10   11.55    1.39
  -2  12 -11   26.04    2.14
   2  12  11   28.89    2.17
   2  12  11   23.22    1.83
  -2  12 -11   24.86    2.12
  -2 -12 -11   27.56    2.09
   2 -12  11   25.03    2.16
   2 -12  11   25.16    1.55
   2 -12  11   26.06    1.98
  -2  12 -12    0.01    0.78
   2  12  12   -0.61    0.86
  -2  12 -12   -1.33    0.76
   2  12  12    0.68    0.73
   2 -12  12    0.18    0.83
   2 -12  12    1.17    0.59
  -2 -12 -12    0.39    0.78
   2 -12  12    0.26    0.81
  -2  13  12    6.38    1.28
   2  13 -12    7.99    1.68
  -2  13  12    5.24    1.19
  -2  13  12    7.96    1.21
  -2 -13  12    9.66    1.45
   2 -13 -12    8.01    1.40
  -2 -13  12    6.76    1.18
  -2  13  11    0.13    0.65
   2  13 -11   -0.16    0.77
  -2  13  11   -1.16    0.70
  -2  13  11    0.39    0.60
  -2 -13  11   -0.25    0.62
  -2 -13  11    0.40    0.42
   2 -13 -11    0.63    0.81
   2  13 -10    1.08    0.80
   2  13 -10    0.73    0.80
  -2  13  10    1.84    0.76
  -2  13  10    1.37    0.79
  -2  13  10    0.24    0.55
  -2 -13  10    1.82    0.49
   2 -13 -10    0.09    0.60
  -2 -13  10    1.36    0.75
   2 -13 -10   -0.52    0.60
   2  13  -9    6.96    1.14
  -2  13   9    4.69    0.93
   2  13  -9    7.04    1.20
  -2  13   9    5.76    1.18
  -2  13   9    5.68    0.91
  -2 -13   9    5.06    0.98
  -2 -13   9    5.14    0.73
   2 -13  -9    5.76    0.96
   2 -13  -9    7.42    1.15
  -2  13   8    6.07    0.92
  -2  13   8    7.75    0.99
   2  13  -8    7.54    1.24
   2  13  -8    6.94    1.12
  -2  13   8    6.10    1.12
  -2 -13   8    5.34    0.98
   2 -13  -8    6.93    0.97
   2 -13  -8    7.22    1.06
  -2 -13   8    6.32    0.75
   2  13  -7    4.82    0.88
  -2  13   7    4.64    1.04
  -2  13   7    4.44    0.80
  -2  13   7    3.80    0.71
   2  13  -7    3.85    0.91
  -2 -13   7    5.69    0.87
   2 -13  -7    3.83    0.81
  -2 -13   7    4.12    0.88
  -2 -13   7    3.77    0.59
   2 -13  -7    3.68    0.75
  -2  13   6   31.34    1.76
   2  13  -6   36.42    1.98
   2  13  -6   32.02    2.06
  -2  13   6   27.02    2.20
  -2  13   6   27.52    2.06
  -2 -13   6   31.21    1.79
  -2 -13   6   33.51    1.58
   2 -13  -6   31.63    1.71
   2 -13  -6   33.21    1.87
  -2 -13   6   35.66    1.90
  -2  13   5    3.21    0.66
   2  13  -5    4.33    0.91
  -2  13   5    4.14    0.98
   2  13  -5    3.84    0.77
  -2 -13   5    3.23    0.55
  -2 -13   5    3.77    0.73
  -2 -13   5    3.31    0.68
   2 -13  -5    3.82    0.73
   2 -13  -5    3.71    0.65
  -2  13   4   39.83    1.96
   2  13  -4   38.76    2.23
   2  13  -4   38.46    2.09
  -2  13   4   34.52    2.31
  -2 -13   4   39.13    1.96
  -2 -13   4   40.79    1.80
   2 -13  -4   36.45    1.72
  -2 -13   4   40.46    1.96
   2 -13  -4   36.08    1.93
  -2  13   3   17.40    1.65
   2  13  -3   18.33    1.49
   2  13  -3   16.76    1.27
  -2  13   3   15.02    1.17
  -2 -13   3   15.81    1.06
   2 -13  -3   16.44    0.95
   2 -13  -3   15.65    0.98
  -2 -13   3   15.14    1.16
  -2 -13   3   16.42    1.23
   2 -13  -3   14.38    1.15
   2  13  -2   91.01    3.40
  -2  13   2   83.66    3.88
  -2  13   2   89.58    3.49
   2  13  -2   87.12    3.81
   2 -13  -2   84.51    3.39
   2 -13  -2   85.15    3.12
  -2 -13   2   87.36    3.34
  -2 -13   2   91.43    3.50
   2 -13  -2   88.60    3.45
  -2 -13   2   87.59    3.27
   2  13  -1   12.78    0.97
  -2  13   1   12.29    1.10
   2  13  -1   12.76    1.30
  -2  13   1   15.51    1.41
  -2 -13   1   13.88    1.01
   2 -13  -1   11.59    1.02
  -2 -13   1   13.65    1.08
  -2 -13   1   12.06    0.95
   2 -13  -1   14.94    1.08
   2 -13  -1   12.98    0.91
   2  13   0  175.13    6.81
   2  13   0  192.73    6.21
  -2  13   0  199.54    6.66
  -2  13   0  186.85    6.92
  -2 -13   0  186.41    6.48
   2 -13   0  195.02    6.50
   2 -13   0  200.98    6.45
  -2 -13   0  194.12    6.36
   2 -13   0  185.85    6.24
  -2 -13   0  191.46    6.30
   2  13   1    0.40    0.31
  -2  13  -1   -0.28    0.33
  -2  13  -1    0.14    0.45
   2  13   1    1.08    0.64
   2 -13   1    1.12    0.44
  -2 -13  -1    0.45    0.36
   2 -13   1    0.29    0.37
  -2 -13  -1    0.67    0.40
  -2 -13  -1    0.45    0.40
   2 -13   1    0.16    0.37
   2  13   2  211.87    7.76
  -2  13  -2  222.02    7.64
   2  13   2  223.78    6.98
  -2  13  -2  213.57    7.65
   2 -13   2  222.87    7.21
  -2 -13  -2  227.33    7.36
   2 -13   2  212.10    7.17
  -2 -13  -2  224.38    7.24
  -2 -13  -2  216.76    7.06
   2 -13   2  212.91    7.27
  -2 -13  -2  222.16    7.05
   2  13   3    3.13    0.54
  -2  13  -3    2.64    0.73
  -2  13  -3    2.84    0.76
   2  13   3    3.19    0.52
   2  13   3    3.56    0.87
  -2 -13  -3    2.79    0.60
  -2 -13  -3    4.07    0.70
  -2 -13  -3    4.46    0.66
   2 -13   3    2.34    0.56
   2 -13   3    2.75    0.60
   2 -13   3    3.12    0.61
   2  13   4  100.46    3.67
  -2  13  -4  104.05    4.28
   2  13   4  104.04    4.47
  -2  13  -4  105.51    4.42
   2 -13   4  111.89    3.86
   2 -13   4  102.18    3.95
  -2 -13  -4  108.97    3.87
  -2 -13  -4  101.84    3.95
   2 -13   4  104.08    3.94
   2  13   5   -0.24    0.62
   2  13   5    0.27    0.36
  -2  13  -5    0.43    0.61
  -2  13  -5    0.16    0.53
  -2 -13  -5    0.03    0.40
   2 -13   5    0.69    0.46
   2 -13   5    1.11    0.46
  -2 -13  -5    1.21    0.56
   2 -13   5    0.32    0.51
  -2  13  -6   42.04    2.30
  -2  13  -6   36.00    2.21
   2  13   6   37.75    1.78
   2  13   6   35.83    2.30
  -2 -13  -6   33.48    1.89
   2 -13   6   31.53    2.53
   2 -13   6   32.14    1.90
  -2 -13  -6   35.12    1.92
   2 -13   6   33.71    1.73
  -2  13  -7    0.33    0.61
   2  13   7    0.14    0.43
  -2  13  -7    0.71    0.67
   2  13   7   -0.36    0.56
  -2 -13  -7    0.29    0.45
  -2 -13  -7    0.32    0.53
   2 -13   7    0.11    0.49
   2 -13   7   -0.17    0.34
   2  13   8    0.85    0.72
   2  13   8    0.42    0.50
  -2  13  -8   -0.81    0.55
  -2  13  -8   -0.22    0.61
  -2 -13  -8    0.91    0.61
  -2 -13  -8    1.10    0.61
   2 -13   8   -0.18    0.37
   2 -13   8    0.25    0.57
  -2  13  -9    1.79    0.88
  -2  13  -9    0.64    0.74
   2  13   9    1.19    0.61
   2  13   9    1.07    0.88
   2 -13   9    1.27    0.52
  -2 -13  -9    2.38    0.71
  -2 -13  -9    1.30    0.68
   2 -13   9    0.68    0.71
  -2  13 -10    5.23    1.14
  -2  13 -10    5.97    1.23
   2  13  10    4.86    1.17
   2  13  10    4.60    0.96
   2 -13  10    6.06    1.17
  -2 -13 -10    3.63    1.02
   2 -13  10    3.62    0.72
  -2  13 -11   -0.54    0.82
  -2  13 -11   -0.20    0.77
   2  13  11    1.11    0.99
   2 -13  11   -0.34    0.66
  -2 -13 -11    0.65    0.87
   2 -13  11    0.12    0.48
  -2  14  11   15.46    1.64
   2  14 -11   12.09    1.68
  -2  14  11   14.43    1.78
  -2 -14  11   14.35    1.58
   2 -14 -11   16.28    1.75
  -2 -14  11   13.42    1.12
   2  14 -10    1.39    0.85
  -2  14  10    1.74    0.72
  -2  14  10    1.43    0.95
  -2 -14  10    2.06    0.54
  -2 -14  10   -0.17    0.71
   2 -14 -10    1.06    0.83
   2 -14 -10    1.96    0.78
  -2  14   9   23.22    2.08
   2  14  -9   27.40    2.08
  -2  14   9   26.68    1.87
  -2 -14   9   28.01    1.49
   2 -14  -9   27.93    1.87
  -2 -14   9   26.30    1.87
   2 -14  -9   26.00    1.86
  -2  14   8   13.12    1.31
  -2  14   8   11.72    1.55
   2  14  -8   13.47    1.61
   2 -14  -8   13.20    1.35
  -2 -14   8   13.29    1.02
  -2 -14   8   13.99    1.37
   2 -14  -8   12.22    1.29
   2  14  -7   73.60    3.50
  -2  14   7   71.58    3.59
  -2  14   7   66.74    3.07
  -2 -14   7   75.23    3.18
  -2 -14   7   65.77    3.11
  -2 -14   7   67.90    2.77
   2 -14  -7   73.59    3.16
   2 -14  -7   73.00    3.07
  -2  14   6   22.30    1.51
   2  14  -6   19.75    1.79
  -2  14   6   22.33    1.94
  -2 -14   6   19.66    1.26
  -2 -14   6   25.24    1.58
   2 -14  -6   24.32    1.50
   2 -14  -6   23.35    1.61
  -2 -14   6   21.82    1.55
   2  14  -5   80.97    3.75
  -2  14   5   78.37    3.93
  -2  14   5   84.31    3.38
  -2 -14   5   83.89    3.43
  -2 -14   5   80.65    3.14
   2 -14  -5   81.69    3.43
   2 -14  -5   82.12    3.18
  -2 -14   5   86.08    3.44
  -2  14   4    5.67    0.77
   2  14  -4    2.71    0.81
  -2  14   4    1.95    0.88
  -2 -14   4    3.82    0.62
  -2 -14   4    4.06    0.75
   2 -14  -4    5.15    0.86
  -2 -14   4    3.60    0.73
   2  14  -3   48.93    2.69
  -2  14   3   49.63    2.31
  -2  14   3   46.03    2.81
  -2 -14   3   49.68    2.15
  -2 -14   3   50.84    2.38
  -2 -14   3   45.92    2.22
   2 -14  -3   45.25    2.30
   2  14  -2    0.63    0.61
  -2  14   2    1.00    0.69
  -2  14   2    2.78    0.65
  -2 -14   2    1.93    0.64
  -2 -14   2    1.67    0.54
   2 -14  -2    1.16    0.52
  -2 -14   2    1.30    0.47
   2 -14  -2    1.62    0.62
   2 -14  -2    2.32    0.50
  -2  14   1    0.91    0.51
  -2  14   1    0.21    0.62
   2  14  -1    0.72    0.59
  -2 -14   1    0.54    0.43
   2 -14  -1    0.00    0.33
   2 -14  -1    0.10    0.41
  -2 -14   1    0.29    0.43
   2 -14  -1    0.52    0.42
  -2 -14   1    0.46    0.43
  -2  14   0    9.36    1.19
  -2  14   0    9.24    1.01
   2  14   0    7.82    1.11
  -2 -14   0    7.41    0.78
  -2 -14   0    9.79    0.92
   2 -14   0    8.52    0.94
   2 -14   0    7.29    0.90
   2 -14   0    8.37    0.83
  -2 -14   0    7.81    0.92
   2  14   1   21.95    1.72
  -2  14  -1   22.48    1.74
  -2  14  -1   24.87    1.58
  -2 -14  -1   21.20    1.37
   2 -14   1   22.04    1.33
   2 -14   1   22.21    1.42
  -2 -14  -1   21.22    1.45
   2 -14   1   23.46    1.48
  -2 -14  -1   24.83    1.33
   2  14   2   13.77    1.42
  -2  14  -2   13.17    1.35
  -2  14  -2   10.63    1.19
  -2 -14  -2   12.37    1.09
  -2 -14  -2   11.51    0.92
   2 -14   2   13.84    1.09
   2 -14   2   11.22    0.99
  -2 -14  -2   12.22    1.16
   2 -14   2   13.29    1.11
   2  14   3   14.40    1.51
   2  14   3   13.68    1.01
  -2  14  -3   13.84    1.42
  -2  14  -3   12.47    1.39
  -2 -14  -3   16.74    1.23
   2 -14   3   14.53    1.16
  -2 -14  -3   13.36    1.17
   2 -14   3   15.22    1.16
   2 -14   3   15.89    1.16
  -2  14  -4    8.33    1.24
   2  14   4    7.99    1.24
  -2  14  -4    8.39    1.16
   2 -14   4   10.08    1.04
   2 -14   4    8.40    0.95
  -2 -14  -4   11.27    1.07
  -2 -14  -4    8.50    0.93
   2 -14   4   10.11    0.98
  -2  14  -5   31.17    2.10
   2  14   5   30.57    2.23
  -2  14  -5   28.92    2.10
   2 -14   5   31.43    1.84
   2 -14   5   28.73    1.72
   2 -14   5   27.23    1.59
  -2 -14  -5   30.80    1.79
  -2 -14  -5   30.27    1.72
  -2  14  -6    8.70    1.22
   2  14   6   10.10    1.55
  -2  14  -6    9.81    1.37
   2 -14   6    8.55    0.94
  -2 -14  -6    9.18    1.09
   2 -14   6    7.08    1.01
  -2 -14  -6    9.47    1.05
  -2  14  -7   42.88    2.64
  -2  14  -7   53.59    2.89
   2  14   7   44.62    2.88
  -2 -14  -7   50.91    2.51
   2 -14   7   51.66    2.28
   2 -14   7   49.06    2.52
  -2 -14  -7   53.14    2.48
  -2  14  -8    2.16    0.85
  -2  14  -8    1.43    0.83
   2  14   8    1.53    0.94
   2 -14   8    1.37    0.53
  -2 -14  -8    1.48    0.64
  -2 -14  -8    1.61    0.70
   2 -14   8    2.67    0.77
   2  14   9   74.50    3.88
  -2  14  -9   73.09    3.63
  -2  14  -9   70.38    3.62
   2 -14   9   81.11    3.54
   2 -14   9   69.24    2.97
  -2 -14  -9   70.22    3.20
  -2 -14  -9   70.06    3.40
  -2  14 -10    2.09    0.92
   2  14  10    6.01    1.38
  -2  14 -10    2.60    0.95
   2 -14  10    4.79    1.13
   2 -14  10    5.69    0.86
  -2 -14 -10    3.07    0.99
  -2  14 -11   39.47    2.87
   2  14  11   41.90    2.91
  -2  14 -11   37.18    2.73
  -2 -14 -11   41.02    2.67
   2 -14  11   45.77    2.35
   2 -14  11   43.05    2.69
  -2  15  11    1.59    1.05
  -2  15  11    1.84    0.88
  -2 -15  11    2.70    1.14
   2 -15 -11    2.34    0.98
  -2  15  10    2.85    1.12
  -2  15  10    3.12    0.96
   2  15 -10    1.80    1.01
  -2 -15  10    3.00    0.66
   2 -15 -10    1.43    0.89
  -2 -15  10    4.02    1.07
   2 -15 -10    2.64    0.91
  -2  15   9    1.61    1.00
   2  15  -9    1.82    1.01
  -2  15   9    1.56    0.76
  -2 -15   9    1.00    0.79
  -2 -15   9    1.04    0.51
   2 -15  -9    0.50    0.70
   2 -15  -9    0.07    0.63
  -2  15   8    1.29    0.67
   2  15  -8    0.90    0.78
  -2  15   8   -0.02    0.76
  -2 -15   8    1.56    0.75
   2 -15  -8    0.22    0.64
  -2 -15   8    0.05    0.42
   2 -15  -8    0.10    0.60
  -2  15   7    3.28    0.80
   2  15  -7    2.23    0.93
  -2  15   7    3.69    1.09
   2 -15  -7    2.35    0.70
  -2 -15   7    3.77    0.66
  -2 -15   7    2.61    0.76
  -2 -15   7    3.58    0.90
   2 -15  -7    2.67    0.81
   2  15  -6    7.86    1.33
  -2  15   6   10.04    1.57
  -2  15   6    8.43    0.99
  -2 -15   6    8.58    1.19
  -2 -15   6    7.93    1.09
   2 -15  -6    8.47    1.10
  -2 -15   6    8.96    0.93
   2  15  -5   20.99    1.83
  -2  15   5   19.28    1.40
  -2  15   5   16.50    1.86
  -2 -15   5   18.30    1.40
  -2 -15   5   17.57    1.26
   2 -15  -5   19.71    1.48
  -2 -15   5   20.24    1.49
  -2  15   4   21.99    2.05
  -2  15   4   22.39    1.50
   2  15  -4   22.24    1.84
  -2 -15   4   26.03    1.64
  -2 -15   4   23.68    1.61
  -2 -15   4   24.29    1.43
   2 -15  -4   22.75    1.58
   2  15  -3   49.45    2.73
  -2  15   3   45.81    2.26
  -2  15   3   42.50    2.79
  -2 -15   3   43.53    2.11
  -2 -15   3   46.35    2.26
   2 -15  -3   45.43    2.31
  -2 -15   3   47.88    2.38
  -2  15   2   56.70    3.09
   2  15  -2   50.49    2.92
  -2  15   2   58.60    2.64
  -2 -15   2   55.16    2.66
   2 -15  -2   58.30    2.38
  -2 -15   2   57.22    2.50
  -2 -15   2   59.37    2.60
   2 -15  -2   61.38    2.72
  -2  15   1   57.77    2.60
   2  15  -1   53.32    2.89
  -2  15   1   52.08    2.91
  -2 -15   1   53.43    2.42
   2 -15  -1   53.64    2.32
   2 -15  -1   54.29    2.58
   2 -15  -1   58.67    2.60
  -2 -15   1   54.16    2.59
  -2 -15   1   56.68    2.47
  -2  15   0   91.36    3.76
  -2  15   0   93.31    4.13
   2  15   0   82.71    4.05
   2 -15   0   93.73    3.77
  -2 -15   0   92.36    3.55
   2 -15   0   97.69    3.73
  -2 -15   0   99.33    3.84
   2 -15   0   97.26    3.56
  -2 -15   0   94.26    3.64
  -2  15  -1   36.26    2.09
   2  15   1   40.68    2.44
  -2  15  -1   39.39    2.38
   2 -15   1   35.37    2.03
   2 -15   1   37.79    1.97
  -2 -15  -1   40.61    1.88
  -2 -15  -1   35.95    1.92
   2 -15   1   36.06    1.88
  -2 -15  -1   39.32    2.11
  -2  15  -2   81.15    3.85
   2  15   2   82.68    3.93
  -2  15  -2   86.10    3.67
   2 -15   2   85.63    3.40
  -2 -15  -2   84.97    3.26
  -2 -15  -2   85.59    3.56
   2 -15   2   93.51    3.50
  -2 -15  -2   87.23    3.47
   2 -15   2   89.36    3.57
  -2  15  -3    5.61    1.10
   2  15   3    5.79    1.15
  -2  15  -3    3.77    0.94
   2 -15   3    5.00    0.80
   2 -15   3    5.45    0.89
  -2 -15  -3    5.66    0.93
   2 -15   3    4.39    0.78
  -2  15  -4   43.10    2.61
  -2  15  -4   46.51    2.68
   2  15   4   46.65    2.86
   2 -15   4   48.91    2.33
  -2 -15  -4   47.16    2.36
   2 -15   4   48.11    2.24
   2 -15   4   42.73    2.25
  -2  15  -5    2.18    0.83
   2  15   5    1.59    0.90
  -2  15  -5    2.21    0.88
   2 -15   5    0.79    0.61
  -2 -15  -5    1.09    0.57
   2 -15   5    1.54    0.61
   2 -15   5    2.22    0.61
  -2 -15  -5    0.57    0.79
   2  15   6    5.55    1.31
  -2  15  -6    4.82    1.12
  -2  15  -6    6.02    1.14
  -2 -15  -6    4.38    0.84
   2 -15   6    4.74    0.76
  -2 -15  -6    5.67    0.96
   2 -15   6    3.15    0.79
   2  15   7    1.58    0.91
  -2  15  -7    2.22    0.98
  -2  15  -7    0.50    0.70
   2 -15   7    1.20    0.54
  -2 -15  -7    0.78    0.62
  -2 -15  -7    0.13    0.57
   2 -15   7    2.10    0.73
  -2  15  -8    0.81    0.82
  -2  15  -8    0.23    0.77
   2  15   8    0.04    0.81
   2 -15   8   -0.20    0.44
   2 -15   8    0.27    0.66
  -2 -15  -8    0.25    0.65
  -2 -15  -8   -0.07    0.59
  -2  15  -9   -0.14    0.83
  -2  15  -9   -0.17    0.80
   2  15   9    0.98    1.04
   2 -15   9    0.08    0.51
  -2 -15  -9    0.79    0.69
  -2 -15  -9    0.30    0.75
   2 -15   9   -0.37    0.64
   2  15  10   -0.31    0.88
  -2  15 -10    0.16    0.77
  -2  15 -10    0.47    0.90
  -2 -15 -10    0.39    0.84
   2 -15  10    1.65    0.95
   2 -15  10    0.03    0.50
  -2  16  10    6.28    1.13
   2  16 -10    3.43    1.21
  -2  16  10    6.62    1.56
   2 -16 -10   10.89    1.43
   2 -16 -10    5.40    1.15
  -2 -16  10    3.81    1.14
  -2 -16  10    7.69    1.36
  -2  16   9    3.49    1.29
   2  16  -9    5.45    1.26
  -2  16   9    7.54    1.20
  -2 -16   9    7.95    1.00
   2 -16  -9    4.48    0.98
   2 -16  -9    5.70    1.15
  -2 -16   9    7.41    1.24
   2  16  -8   19.82    2.05
  -2  16   8   20.51    1.66
  -2  16   8   20.11    2.18
   2 -16  -8   20.59    1.66
  -2 -16   8   20.69    1.41
  -2 -16   8   20.87    1.77
   2  16  -7   24.62    2.07
  -2  16   7   24.61    2.21
  -2  16   7   21.47    1.66
  -2 -16   7   26.62    1.56
   2 -16  -7   24.97    1.78
  -2 -16   7   22.56    1.77
  -2  16   6   37.72    2.80
  -2  16   6   46.15    2.35
   2  16  -6   44.50    2.75
  -2 -16   6   48.42    2.22
   2 -16  -6   43.80    2.46
  -2 -16   6   46.60    2.48
  -2 -16   6   46.02    2.46
  -2  16   5   53.60    2.61
   2  16  -5   59.05    3.23
  -2  16   5   51.17    3.31
  -2 -16   5   56.06    2.76
  -2 -16   5   60.96    2.57
  -2 -16   5   61.19    2.84
   2 -16  -5   53.82    2.77
   2  16  -4   40.34    2.64
  -2  16   4   35.81    2.63
  -2  16   4   41.22    2.13
  -2 -16   4   40.26    2.24
  -2 -16   4   38.83    2.19
   2 -16  -4   39.85    2.24
  -2 -16   4   41.61    2.05
  -2  16   3   28.17    1.72
   2  16  -3   26.60    2.10
  -2  16   3   30.55    2.36
   2 -16  -3   27.49    1.79
  -2 -16   3   25.57    1.69
  -2 -16   3   30.31    1.70
  -2 -16   3   29.36    1.88
   2  16  -2    0.63    0.68
  -2  16   2    1.22    0.55
  -2  16   2    1.12    0.81
   2 -16  -2    0.14    0.48
  -2 -16   2    0.59    0.50
  -2 -16   2   -0.21    0.45
  -2 -16   2   -0.07    0.43
  -2  16   1    0.11    0.68
  -2  16   1    0.65    0.51
   2  16  -1   -0.72    0.51
  -2 -16   1    0.04    0.53
  -2 -16   1   -0.05    0.43
   2 -16  -1    0.60    0.52
  -2 -16   1    0.03    0.42
   2 -16  -1    0.12    0.40
   2 -16  -1    0.56    0.52
  -2  16   0   22.17    1.89
  -2  16   0   20.42    1.49
   2  16   0   19.46    1.75
   2 -16   0   24.99    1.61
  -2 -16   0   21.63    1.46
  -2 -16   0   20.14    1.40
  -2 -16   0   20.20    1.54
   2 -16   0   21.15    1.60
   2 -16   0   23.33    1.44
  -2  16  -1    0.97    0.55
  -2  16  -1    1.02    0.71
   2  16   1    1.52    0.76
  -2 -16  -1    0.33    0.42
   2 -16   1    1.79    0.70
   2 -16   1    1.16    0.49
   2 -16   1    1.07    0.59
  -2 -16  -1    1.25    0.59
  -2 -16  -1    1.40    0.59
   2  16   2   28.84    2.18
  -2  16  -2   31.99    2.21
  -2  16  -2   34.07    2.01
  -2 -16  -2   28.40    1.79
  -2 -16  -2   33.63    1.96
   2 -16   2   36.16    2.03
   2 -16   2   32.86    1.86
   2 -16   2   30.23    1.81
  -2 -16  -2   29.94    1.66
  -2  16  -3    7.12    1.11
  -2  16  -3    5.06    1.16
   2  16   3    6.48    1.26
   2 -16   3    5.17    0.87
   2 -16   3    6.44    1.00
   2 -16   3    6.06    0.93
  -2 -16  -3    7.84    1.13
   2  16   4   16.49    1.82
  -2  16  -4   17.62    1.63
  -2  16  -4   14.11    1.63
   2 -16   4   13.29    1.21
  -2 -16  -4   15.17    1.37
   2 -16   4   12.69    1.24
   2 -16   4   12.68    1.29
  -2  16  -5    3.83    1.07
   2  16   5    5.13    1.31
  -2  16  -5    6.16    1.18
   2 -16   5    3.83    0.75
   2 -16   5    4.12    0.87
   2 -16   5    3.99    0.90
  -2 -16  -5    4.79    0.91
   2  16   6   11.07    1.72
  -2  16  -6   14.45    1.73
  -2  16  -6   12.52    1.55
   2 -16   6   11.94    1.18
  -2 -16  -6   12.42    1.29
   2 -16   6   12.39    1.32
  -2  16  -7   10.08    1.60
  -2  16  -7   11.89    1.56
   2  16   7   11.14    1.68
  -2 -16  -7   10.39    1.32
   2 -16   7    9.17    1.36
   2 -16   7   11.20    1.15
  -2  16  -8   25.84    2.21
  -2  16  -8   25.28    2.22
   2  16   8   23.22    2.37
   2 -16   8   23.41    1.86
  -2 -16  -8   23.29    1.85
  -2 -16  -8   25.39    1.86
   2 -16   8   25.42    1.63
  -2  16  -9   12.93    1.82
  -2  16  -9   15.56    1.93
   2  16   9    9.13    1.73
   2 -16   9    9.39    1.44
  -2 -16  -9   13.24    1.47
  -2 -16  -9   12.88    1.56
   2 -16   9   12.93    1.27
   2  16  10   29.88    2.89
  -2 -16 -10   31.11    2.32
  -2  17   9    1.20    1.16
   2  17  -9    0.64    1.00
  -2 -17   9   -0.49    0.81
  -2 -17   9    1.95    0.65
   2 -17  -9    0.73    0.79
   2  17  -8    5.84    1.38
  -2  17   8    8.94    1.76
  -2 -17   8    8.19    1.06
  -2 -17   8    8.51    1.35
   2 -17  -8    8.51    1.29
  -2  17   7    6.44    1.55
   2  17  -7    9.67    1.55
  -2 -17   7   10.50    1.36
  -2 -17   7   12.16    1.18
   2 -17  -7   12.84    1.39
  -2  17   6   -0.02    0.88
   2  17  -6   -0.33    0.77
  -2 -17   6   -0.74    0.41
   2 -17  -6   -0.07    0.62
  -2 -17   6    0.26    0.58
  -2 -17   6    0.20    0.62
   2  17  -5   23.93    2.06
  -2  17   5   22.81    1.68
  -2  17   5   19.33    2.18
  -2 -17   5   20.58    1.73
  -2 -17   5   22.94    1.54
  -2 -17   5   21.93    1.73
   2 -17  -5   22.99    1.73
  -2  17   4   11.41    1.73
   2  17  -4    8.27    1.43
  -2  17   4    8.82    1.08
  -2 -17   4    8.73    1.08
   2 -17  -4    8.58    1.17
  -2 -17   4    8.80    1.25
  -2 -17   4    9.60    1.17
   2  17  -3   23.80    2.11
  -2  17   3   23.13    2.15
  -2  17   3   22.69    1.56
  -2 -17   3   21.77    1.72
  -2 -17   3   21.70    1.64
   2 -17  -3   21.57    1.72
  -2 -17   3   21.22    1.50
   2  17  -2   22.46    1.99
  -2  17   2   18.58    1.91
  -2  17   2   18.37    1.41
  -2 -17   2   17.23    1.51
   2 -17  -2   18.94    1.53
  -2 -17   2   18.57    1.43
  -2 -17   2   17.36    1.40
  -2  17   1   41.11    2.61
   2  17  -1   39.78    2.61
  -2  17   1   37.42    2.12
  -2 -17   1   43.14    2.39
  -2 -17   1   38.72    2.12
   2 -17  -1   41.09    2.30
  -2 -17   1   44.94    2.21
   2 -17  -1   40.80    2.02
  -2  17   0   11.84    1.18
  -2  17   0   12.38    1.58
   2  17   0   12.53    1.49
  -2 -17   0   11.76    1.28
   2 -17   0   12.83    1.09
   2 -17   0   12.37    1.29
   2 -17   0   10.87    1.21
  -2 -17   0   12.17    1.22
  -2 -17   0   10.44    1.12
   2  17   1   71.09    3.60
  -2  17  -1   63.24    3.06
  -2  17  -1   72.68    3.62
  -2 -17  -1   71.11    3.28
   2 -17   1   70.56    3.11
  -2 -17  -1   70.08    3.11
   2 -17   1   72.05    3.04
  -2 -17  -1   70.55    2.97
   2 -17   1   69.85    3.21
  -2  17  -2    5.61    1.21
  -2  17  -2    4.95    0.95
   2  17   2    5.73    1.25
   2 -17   2    4.42    0.83
   2 -17   2    6.04    1.03
   2 -17   2    4.72    0.84
  -2 -17  -2    4.71    1.02
   2  17   3   60.70    3.42
  -2  17  -3   62.67    3.39
  -2  17  -3   63.41    3.12
   2 -17   3   67.28    2.96
   2 -17   3   68.15    3.02
  -2 -17  -3   66.01    3.12
   2 -17   3   62.52    3.02
   2  17   4    2.09    0.97
  -2  17  -4    1.57    0.94
  -2  17  -4    3.45    1.02
   2 -17   4    1.67    0.74
   2 -17   4    2.33    0.75
   2 -17   4    5.00    0.89
  -2 -17  -4    2.30    0.80
   2  17   5   11.55    1.81
  -2  17  -5   10.53    1.51
  -2 -17  -5    9.57    1.25
   2 -17   5   10.78    1.21
   2 -17   5   11.01    1.30
   2 -17   5   10.42    1.33
  -2  17  -6    1.24    0.88
   2  17   6    2.32    1.11
  -2 -17  -6    0.31    0.59
   2 -17   6    1.35    0.81
   2 -17   6    2.69    0.72
   2  17   7    0.73    0.91
  -2  17  -7    0.45    0.86
   2 -17   7    0.30    0.58
  -2 -17  -7   -0.01    0.70
   2 -17   7    0.89    0.72
  -2  17  -8   -0.20    0.90
   2  17   8    1.02    1.05
  -2 -17  -8    1.32    0.74
   2 -17   8   -0.68    0.78
   2 -17   8    0.69    0.63
   2  17   9    1.13    1.14
   2 -17   9    0.01    0.83
   2 -17   9    0.81    0.96
  -2 -17  -9    0.65    0.75
  -2  18   8   11.96    1.92
   2  18  -8   12.49    1.77
   2 -18  -8   12.76    1.59
  -2 -18   8   12.58    1.60
  -2 -18   8   11.25    1.26
   2  18  -7    5.85    1.36
  -2  18   7    2.46    1.19
  -2 -18   7    8.32    1.38
  -2 -18   7    8.44    1.12
   2 -18  -7    9.61    1.41
   2  18  -6   22.89    2.13
  -2  18   6   22.27    2.38
  -2 -18   6   21.34    1.82
  -2 -18   6   21.25    1.61
   2 -18  -6   21.86    1.79
  -2 -18   6   24.32    1.86
  -2  18   5    4.43    1.28
   2  18  -5    4.05    1.16
   2 -18  -5    2.45    0.85
  -2 -18   5    3.09    0.92
  -2 -18   5    5.21    1.05
  -2 -18   5    4.62    0.87
   2  18  -4   23.32    2.12
  -2  18   4   28.88    2.43
  -2 -18   4   21.64    1.61
  -2 -18   4   22.85    1.84
   2 -18  -4   19.38    1.68
  -2 -18   4   21.90    1.71
  -2  18   3    1.31    0.89
   2  18  -3    2.01    0.99
   2 -18  -3    2.99    0.87
  -2 -18   3    3.77    0.83
  -2 -18   3    1.47    0.72
  -2 -18   3    2.24    0.84
   2  18  -2    1.09    0.82
  -2  18   2    1.61    0.98
   2 -18  -2    1.15    0.76
  -2 -18   2    1.83    0.70
  -2 -18   2    1.38    0.79
  -2 -18   2    1.61    0.67
   2  18  -1    5.85    1.26
  -2  18   1    6.93    1.31
  -2 -18   1    3.78    0.84
   2 -18  -1    4.90    1.04
  -2 -18   1    5.12    1.02
  -2 -18   1    4.96    0.86
  -2  18   0    0.69    0.81
   2  18   0   -0.14    0.76
   2 -18   0    0.26    0.66
  -2 -18   0    1.24    0.63
  -2 -18   0    0.26    0.50
   2 -18   0    1.31    0.66
   2 -18   0    0.09    0.51
  -2 -18   0    0.97    0.73
  -2  18  -1    1.48    0.90
   2  18   1    1.19    0.90
  -2 -18  -1   -0.30    0.46
  -2 -18  -1    0.68    0.66
   2 -18   1    0.32    0.57
  -2 -18  -1    0.01    0.55
   2 -18   1    0.31    0.56
   2 -18   1   -0.31    0.56
  -2  18  -2    5.03    1.21
   2  18   2    4.06    1.14
   2 -18   2    6.31    0.99
  -2 -18  -2    3.02    0.88
   2 -18   2    4.62    1.01
   2 -18   2    4.63    0.88
  -2  18  -3    0.92    0.82
   2  18   3    0.34    0.73
   2 -18   3    0.19    0.57
  -2 -18  -3   -0.58    0.62
   2 -18   3   -0.42    0.58
   2 -18   3    0.27    0.63
   2  18   4   18.34    1.93
  -2  18  -4   14.93    1.88
   2 -18   4   13.93    1.41
   2 -18   4   14.28    1.42
  -2 -18  -4   16.57    1.54
   2 -18   4   14.56    1.49
   2  18   5    0.79    1.00
  -2  18  -5    1.86    0.97
   2 -18   5    0.85    0.69
   2 -18   5    0.94    0.78
  -2 -18  -5    0.77    0.70
   2 -18   5    0.35    0.61
  -2  18  -6   25.23    2.29
  -2 -18  -6   21.86    1.82
   2 -18   6   21.26    1.80
   2 -18   6   22.12    1.67
  -2  18  -7    1.48    1.00
   2  18   7   -0.40    0.90
  -2 -18  -7    1.54    0.89
   2 -18   7    0.04    0.59
   2 -18   7   -0.39    0.66
  -2  18  -8   30.77    2.95
   2 -18   8   33.85    2.72
   2 -18   8   34.16    2.11
  -2 -18  -8   34.26    2.34
   2  19  -7    1.47    1.03
  -2  19   7    0.60    1.04
  -2 -19   7    2.14    1.05
  -2 -19   7    2.26    0.79
   2 -19  -7    0.64    0.83
   2  19  -6   16.33    1.99
  -2  19   6   14.13    2.01
   2 -19  -6   17.34    1.69
  -2 -19   6   15.09    1.63
  -2 -19   6   15.98    1.48
  -2 -19   6   16.81    1.70
   2  19  -5    4.25    1.34
  -2  19   5    3.75    1.25
  -2 -19   5    5.65    1.16
  -2 -19   5    5.64    0.97
   2 -19  -5    3.76    0.98
  -2 -19   5    4.19    1.00
  -2  19   4    0.93    0.96
   2  19  -4    1.09    0.94
   2 -19  -4    0.40    0.68
  -2 -19   4    0.12    0.69
  -2 -19   4    0.51    0.62
  -2 -19   4    0.34    0.72
   2  19  -3   14.51    1.89
  -2  19   3   17.89    2.03
  -2 -19   3   11.56    1.37
  -2 -19   3   13.69    1.49
   2 -19  -3   11.81    1.56
  -2 -19   3   14.96    1.52
   2  19  -2    3.36    1.10
  -2  19   2    4.37    1.18
  -2 -19   2    3.69    0.86
   2 -19  -2    4.30    1.05
  -2 -19   2    4.07    0.93
  -2 -19   2    6.00    1.19
  -2  19   1   16.12    1.76
   2  19  -1   16.04    1.86
  -2 -19   1   17.57    1.52
   2 -19  -1   14.78    1.63
  -2 -19   1   16.43    1.61
  -2 -19   1   17.51    1.53
  -2  19   0    1.59    0.88
   2  19   0    1.09    0.81
  -2 -19   0    0.87    0.62
  -2 -19   0    0.50    0.67
   2 -19   0    0.33    0.57
  -2 -19   0    0.38    0.62
   2 -19   0    0.86    0.73
   2  19   1   34.98    2.49
  -2  19  -1   33.46    2.43
   2 -19   1   36.17    2.07
   2 -19   1   32.41    2.12
   2 -19   1   33.31    2.20
  -2 -19  -1   32.85    2.21
  -2  19  -2   11.66    1.63
   2  19   2   13.69    1.71
   2 -19   2   11.08    1.36
   2 -19   2   12.53    1.37
  -2 -19  -2   11.69    1.41
   2 -19   2   12.89    1.54
  -2  19  -3   31.96    2.53
   2  19   3   28.76    2.43
   2 -19   3   26.47    1.88
   2 -19   3   29.93    2.12
  -2 -19  -3   30.22    2.10
   2 -19   3   28.25    1.95
   2  19   4    5.03    1.33
  -2  19  -4    2.22    1.18
   2 -19   4    6.25    1.09
   2 -19   4    7.74    1.16
  -2 -19  -4    4.34    1.04
   2 -19   4    7.97    1.20
   2  19   5   19.43    2.14
  -2  19  -5   15.99    2.08
  -2 -19  -5   17.70    1.80
   2 -19   5   15.91    1.68
   2 -19   5   14.10    1.45
  -2  19  -6    1.74    1.03
   2  19   6    1.83    1.23
   2 -19   6    1.67    0.80
  -2 -19  -6    0.65    0.86
   2 -19   6    1.52    0.83
   2  19   7    1.46    1.18
  -2 -19  -7    2.70    0.94
   2 -19   7    3.10    0.89
  -2  20   6    1.51    1.14
  -2 -20   6    1.35    1.12
  -2  20   5    0.18    0.92
   2  20  -5    0.76    0.94
  -2 -20   5   -0.43    0.65
  -2 -20   5   -0.02    0.63
   2 -20  -5    0.67    0.79
  -2 -20   5    0.50    0.75
  -2  20   4    2.78    1.12
   2  20  -4    0.50    0.87
   2 -20  -4   -0.51    0.64
  -2 -20   4    1.88    0.89
  -2 -20   4    0.16    0.78
  -2 -20   4    0.94    0.74
   2  20  -3    0.23    0.84
  -2  20   3    1.33    1.00
   2 -20  -3    0.35    0.74
  -2 -20   3    0.84    0.67
  -2 -20   3   -0.06    0.69
  -2 -20   3    1.41    0.75
  -2  20   2   12.62    1.69
   2  20  -2    8.18    1.51
   2 -20  -2    9.54    1.39
  -2 -20   2    7.24    1.35
  -2 -20   2    9.82    1.31
  -2 -20   2    7.46    1.23
  -2  20   1    2.28    0.96
   2  20  -1    1.05    0.92
  -2 -20   1    2.38    0.95
   2 -20  -1    2.02    0.88
  -2 -20   1    2.06    0.84
  -2 -20   1    3.27    0.91
  -2  20   0    9.33    1.53
   2  20   0   10.16    1.60
  -2 -20   0   11.54    1.61
  -2 -20   0   11.33    1.49
   2 -20   0   11.96    1.59
  -2 -20   0   11.45    1.34
   2  20   1    4.03    1.20
  -2  20  -1    3.61    1.20
   2 -20   1    4.93    1.13
  -2 -20  -1    3.21    1.02
   2 -20   1    2.73    0.81
   2  20   2    2.48    0.99
  -2  20  -2    0.32    0.82
  -2 -20  -2    0.90    0.78
   2 -20   2    1.18    0.78
   2 -20   2    1.10    0.78
   2 -20   2    0.83    0.80
  -2  20  -3    0.99    1.02
   2  20   3    0.78    0.92
  -2 -20  -3    0.47    0.73
   2 -20   3   -0.01    0.67
   2 -20   3    1.21    0.74
   2 -20   3    1.93    0.85
   2  20   4    9.81    1.70
  -2  20  -4   13.49    1.91
   2 -20   4    8.16    1.35
   2 -20   4   12.38    1.49
  -2 -20  -4   11.48    1.50
   2 -20   4   10.48    1.39
  -2  20  -5    4.74    1.35
   2  20   5    4.70    1.35
  -2 -20  -5    3.58    1.11
   2 -20   5    3.64    0.94
   2 -20   5    2.56    0.94
   2 -20   6   27.77    2.14
  -2 -20  -6   23.27    2.47
  -2  21   4    6.16    1.58
  -2 -21   4    6.31    1.24
  -2 -21   4    9.81    1.46
  -2 -21   4    9.00    1.35
  -2  21   3    2.37    1.15
   2  21  -3    1.20    0.99
   2 -21  -3    1.37    0.89
  -2 -21   3    0.59    0.76
  -2 -21   3    1.15    0.79
  -2 -21   3    2.21    1.02
   2  21  -2    7.54    1.51
  -2  21   2    7.79    1.58
  -2 -21   2    7.19    1.33
  -2 -21   2    9.23    1.42
  -2 -21   2    9.31    1.38
   2 -21  -2    7.95    1.38
   2  21  -1    5.64    1.29
  -2  21   1    3.36    1.19
  -2 -21   1    6.88    1.38
  -2 -21   1    5.59    1.13
   2 -21  -1    4.95    1.22
  -2 -21   1    6.18    1.16
  -2  21   0    6.82    1.42
   2  21   0    4.55    1.29
  -2 -21   0    3.42    1.04
   2 -21   0    6.28    1.32
   2  21   1    1.58    1.00
  -2  21  -1    3.48    1.20
  -2 -21  -1    1.59    0.89
   2 -21   1    2.19    0.86
   2 -21   1    2.14    1.00
   2  21   2    1.94    1.01
  -2  21  -2    3.65    1.17
   2 -21   2    4.32    1.17
   2 -21   2    1.82    0.87
  -2 -21  -2    3.08    0.99
   2 -21   2    1.89    0.87
  -2  21  -3    3.95    1.25
   2  21   3    1.97    1.17
   2 -21   3    1.44    0.80
  -2 -21  -3    0.80    0.81
   2 -21   3    2.18    0.89
   2 -21   3    3.54    1.10
   2 -21   4    0.43    0.76
   2 -21   4    0.94    0.87
   2 -21   4    1.05    0.87
  -3   0  15    0.16    0.74
   3   0 -15   -0.34    0.67
   3   0 -14    0.46    0.75
  -3   0  14   -0.32    0.63
  -3   0  14    0.06    0.72
  -3   0  14    0.26    0.45
  -3   0  13    0.88    0.59
  -3   0  13    0.25    0.61
   3   0 -13   -0.84    0.57
  -3   0  13    0.65    0.38
  -3   0  12   14.88    1.39
  -3   0  12   14.27    0.97
   3   0 -12   15.24    1.35
  -3   0  12   17.35    1.31
  -3   0  11    0.88    0.47
   3   0 -11    0.86    0.51
  -3   0  11    0.08    0.54
  -3   0  11    0.80    0.34
  -3   0  10   11.78    1.07
   3   0 -10   10.46    0.97
  -3   0  10   10.68    0.70
  -3   0  10    9.74    0.89
   3   0  -9    0.86    0.41
   3   0  -9    0.68    0.29
  -3   0   9    0.82    0.46
  -3   0   9    1.06    0.41
  -3   0   9    0.74    0.23
  -3   0   8    1.82    0.30
  -3   0   8    1.09    0.34
  -3   0   8    0.69    0.39
   3   0  -8    0.44    0.34
  -3   0   8    1.06    0.23
   3   0  -8    1.77    0.33
  -3   0   8    2.03    0.30
  -3   0   7    0.42    0.19
  -3   0   7    0.26    0.13
  -3   0   7    0.12    0.26
   3   0  -7    0.09    0.19
  -3   0   7    0.45    0.15
  -3   0   7    0.18    0.21
   3   0  -7    0.16    0.26
   3   0  -6    1.31    0.25
  -3   0   6    1.60    0.20
  -3   0   6    1.28    0.23
  -3   0   6    1.03    0.16
  -3   0   6    1.49    0.33
  -3   0   6    1.21    0.29
   3   0  -6    1.44    0.34
  -3   0   5    0.09    0.18
  -3   0   5    0.05    0.12
  -3   0   5    0.19    0.08
  -3   0   5   -0.01    0.13
  -3   0   5    0.10    0.08
   3   0  -5    0.00    0.14
  -3   0   5    0.13    0.20
  -3   0   4   10.15    0.38
  -3   0   4   10.43    0.52
  -3   0   4   10.28    0.59
   3   0  -4   10.43    0.53
  -3   0   4    9.33    0.38
  -3   0   4   11.08    0.62
  -3   0   4   10.35    0.48
  -3   0   3    0.32    0.11
  -3   0   3    0.29    0.14
  -3   0   3    0.03    0.12
  -3   0   3    0.30    0.11
  -3   0   3    0.14    0.05
   3   0  -3   -0.12    0.11
  -3   0   3    0.19    0.06
   3   0  -2   99.57    2.94
  -3   0   2   94.92    2.99
  -3   0   2   94.94    2.80
  -3   0   2   91.55    2.92
  -3   0   2   91.25    2.82
   3   0  -2   96.71    2.90
  -3   0   2   92.34    2.85
  -3   0   2   94.80    2.95
  -3   0   1    0.87    0.17
  -3   0   1    0.13    0.08
   3   0  -1    0.15    0.09
  -3   0   1    0.18    0.06
  -3   0   1    0.30    0.09
  -3   0   1    0.30    0.11
   3   0  -1    0.28    0.06
  -3   0   0    6.61    0.53
  -3   0   0    8.18    0.35
  -3   0   0    8.90    0.36
   3   0   0    8.57    0.39
   3   0   0    9.16    0.38
   3   0   0    8.91    0.31
  -3   0   0    9.35    0.48
  -3   0  -1    0.02    0.13
  -3   0  -1    0.14    0.09
  -3   0  -1    0.07    0.06
   3   0   1    0.02    0.08
   3   0   1    0.00    0.07
   3   0   1    0.34    0.11
  -3   0  -1    0.06    0.12
  -3   0  -2   24.85    0.95
  -3   0  -2   23.81    0.76
  -3   0  -2   24.89    0.88
   3   0   2   24.45    0.91
  -3   0  -2   24.30    0.97
   3   0   2   23.21    0.89
   3   0   2   25.49    0.92
  -3   0  -3    0.11    0.14
   3   0   3    0.13    0.13
  -3   0  -3    0.07    0.14
   3   0   3    0.17    0.13
  -3   0  -3    0.10    0.10
  -3   0  -3    0.16    0.04
   3   0   3    0.40    0.13
   3   0   4   34.16    1.26
   3   0   4   33.92    1.31
   3   0   4   32.67    1.23
  -3   0  -4   31.70    1.31
   3   0   4   31.94    1.32
  -3   0  -4   35.04    1.35
  -3   0  -5    0.14    0.20
   3   0   5    0.43    0.23
   3   0   5    0.73    0.20
   3   0   5    1.97    0.30
   3   0   5    0.50    0.23
  -3   0  -5    0.89    0.10
  -3   0  -5    0.89    0.27
   3   0   6   20.15    1.05
   3   0   6   21.55    1.13
   3   0   6   21.13    0.96
   3   0   6   19.98    0.95
   3   0   6   20.82    0.91
  -3   0  -6   20.87    0.69
  -3   0  -6   21.53    1.08
   3   0   7    0.62    0.25
   3   0   7    1.15    0.37
   3   0   7    1.11    0.28
   3   0   7    0.59    0.33
  -3   0  -7    0.69    0.32
  -3   0  -7    0.47    0.30
   3   0   8   18.92    1.16
   3   0   8   20.08    1.25
   3   0   8   19.53    1.02
  -3   0  -8   19.24    1.21
   3   0   8   20.68    1.03
  -3   0  -8   20.54    1.20
  -3   0  -9    0.47    0.44
   3   0   9    0.87    0.42
   3   0   9    0.49    0.31
  -3   0  -9    0.29    0.42
  -3   0 -10   38.73    2.01
   3   0  10   35.39    1.89
  -3   0 -10   38.74    1.97
   3   0  11    0.80    0.53
   3   0  11    0.33    0.38
  -3   0 -11    0.50    0.47
  -3   0 -11   -0.34    0.53
   3   0  12   50.75    2.23
  -3   0 -12   51.96    2.70
  -3   0 -12   48.81    2.51
   3   0  12   50.41    2.59
   3   0  13    0.16    0.46
   3   0  13    0.40    0.63
  -3   0 -13    1.25    0.72
  -3   0 -13    0.14    0.63
   3   0  14   11.91    1.44
  -3   0 -14    8.25    1.42
   3   0  14    9.22    1.11
  -3   0 -14   10.75    1.39
   3   1 -15    1.69    0.93
  -3   1  15    1.61    0.89
  -3  -1  15    1.82    0.89
   3  -1 -15    2.05    0.96
  -3   1  14    3.67    1.03
   3   1 -14    2.27    0.86
  -3   1  14    3.94    0.71
   3   1 -14    1.65    0.85
  -3   1  14    2.90    0.91
  -3  -1  14    3.04    0.60
  -3  -1  14    3.07    0.99
  -3  -1  14    1.99    0.76
   3  -1 -14    3.00    0.95
  -3   1  13    0.11    0.53
  -3   1  13    0.88    0.80
   3   1 -13   -0.10    0.60
  -3   1  13   -0.07    0.38
  -3  -1  13    0.29    0.38
  -3  -1  13    0.54    0.60
   3  -1 -13   -0.63    0.59
  -3  -1  13   -0.01    0.70
  -3   1  12    7.36    1.01
  -3   1  12    5.94    1.02
   3   1 -12    5.73    0.91
  -3   1  12    6.04    0.71
  -3  -1  12    5.69    0.64
   3  -1 -12    7.77    1.02
  -3  -1  12    7.59    1.09
  -3  -1  12    6.57    0.99
   3   1 -11    5.31    0.87
  -3   1  11    6.47    0.89
  -3   1  11    8.01    1.00
  -3   1  11    5.73    0.62
  -3  -1  11    5.45    0.86
  -3  -1  11    4.87    0.55
  -3  -1  11    4.94    0.88
   3  -1 -11    5.55    0.86
  -3   1  10    1.98    0.63
  -3   1  10    1.93    0.37
  -3   1  10    1.62    0.48
   3   1 -10    2.37    0.56
  -3  -1  10    1.54    0.53
  -3  -1  10    2.49    0.58
   3  -1 -10    2.41    0.60
  -3  -1  10    2.39    0.36
  -3   1   9    0.19    0.22
  -3   1   9    0.57    0.40
   3   1  -9    0.10    0.24
   3   1  -9    0.06    0.32
  -3   1   9    0.37    0.35
  -3  -1   9    0.34    0.20
   3  -1  -9   -0.19    0.24
  -3  -1   9    0.43    0.36
  -3  -1   9    0.11    0.35
   3  -1  -9    0.24    0.39
  -3   1   8    4.40    0.66
  -3   1   8    3.26    0.52
   3   1  -8    4.00    0.42
  -3   1   8    3.83    0.39
   3   1  -8    3.67    0.58
   3  -1  -8    2.76    0.54
  -3  -1   8    3.88    0.59
  -3  -1   8    3.26    0.30
  -3  -1   8    3.95    0.34
  -3  -1   8    3.59    0.54
   3  -1  -8    3.55    0.44
  -3  -1   8    3.06    0.41
  -3   1   7   22.26    0.96
   3   1  -7   24.42    1.21
  -3   1   7   23.59    1.13
  -3   1   7   27.09    1.31
  -3   1   7   22.69    0.96
   3   1  -7   26.37    1.07
  -3   1   7   24.50    0.95
  -3  -1   7   23.49    0.87
   3  -1  -7   24.35    1.07
  -3  -1   7   24.59    1.04
  -3  -1   7   23.17    0.88
  -3  -1   7   22.86    1.21
   3  -1  -7   25.62    1.26
  -3  -1   7   24.68    1.17
  -3   1   6    1.67    0.24
   3   1  -6    2.78    0.33
  -3   1   6    1.82    0.23
  -3   1   6    1.94    0.32
  -3   1   6    1.90    0.38
  -3   1   6    2.41    0.25
   3   1  -6    2.45    0.41
  -3  -1   6    2.27    0.39
   3  -1  -6    1.69    0.36
   3  -1  -6    2.13    0.32
  -3  -1   6    1.98    0.30
  -3  -1   6    1.82    0.18
  -3  -1   6    1.92    0.16
  -3  -1   6    1.53    0.29
  -3   1   5  112.35    3.41
  -3   1   5  110.99    3.67
  -3   1   5  108.06    3.39
  -3   1   5  109.81    3.53
  -3   1   5  113.55    3.39
  -3   1   5  105.55    3.64
   3   1  -5  113.68    3.50
  -3  -1   5  106.21    3.62
   3  -1  -5  114.61    3.68
  -3  -1   5  110.30    3.26
  -3  -1   5  111.27    3.49
  -3  -1   5  108.21    3.27
  -3  -1   5  108.75    3.55
   3  -1  -5  110.80    3.52
  -3  -1   5  110.29    3.63
  -3   1   4   23.08    0.99
  -3   1   4   22.97    0.80
  -3   1   4   22.02    0.88
  -3   1   4   22.20    0.81
  -3   1   4   22.10    0.99
   3  -1  -4   23.08    0.80
  -3  -1   4   21.83    0.88
  -3  -1   4   21.48    0.88
  -3  -1   4   21.65    0.90
  -3  -1   4   22.59    0.96
  -3  -1   4   21.91    0.96
   3  -1  -4   23.26    0.91
  -3   1   3   44.31    1.60
  -3   1   3   44.68    1.43
  -3   1   3   45.34    1.48
  -3   1   3   44.25    1.45
  -3   1   3   44.75    1.60
  -3  -1   3   45.00    1.53
  -3  -1   3   45.40    1.59
   3  -1  -3   46.05    1.54
  -3  -1   3   43.90    1.52
  -3  -1   3   45.46    1.51
   3  -1  -3   47.40    1.44
  -3  -1   3   43.68    1.55
  -3   1   2   20.25    0.84
  -3   1   2   21.01    0.74
  -3   1   2   20.87    0.70
  -3   1   2   20.93    0.83
  -3   1   2   19.77    0.71
  -3  -1   2   21.27    0.79
  -3  -1   2   19.84    0.76
   3  -1  -2   20.45    0.79
   3  -1  -2   21.79    0.72
  -3  -1   2   20.63    0.75
  -3  -1   2   21.16    0.79
  -3   1   1   40.27    1.24
  -3   1   1   36.31    1.37
   3   1  -1   39.81    1.30
  -3   1   1   39.55    1.16
   3   1  -1   40.44    1.29
   3  -1  -1   39.27    1.25
  -3  -1   1   39.01    1.20
  -3  -1   1   35.31    1.35
  -3  -1   1   39.39    1.24
   3  -1  -1   37.86    1.28
  -3  -1   1   37.58    1.21
  -3  -1   1   39.98    1.29
   3   1   0   27.37    0.91
   3   1   0   27.46    0.91
  -3   1   0   26.79    0.99
   3   1   0   29.01    0.96
  -3   1   0   21.51    1.18
  -3   1   0   27.33    0.91
   3  -1   0   26.35    0.91
  -3  -1   0   27.20    0.90
   3  -1   0   28.03    0.94
  -3  -1   0   26.02    1.06
   3  -1   0   26.91    0.94
   3  -1   0   27.20    0.85
  -3  -1   0   28.04    0.92
   3   1   1   59.44    1.85
   3   1   1   56.03    1.83
  -3   1  -1   57.61    1.82
   3   1   1   58.97    1.85
  -3   1  -1   59.10    1.97
  -3   1  -1   56.81    1.94
  -3  -1  -1   57.32    1.82
   3  -1   1   58.29    1.77
   3  -1   1   61.68    1.88
  -3  -1  -1   56.91    1.83
   3  -1   1   58.48    1.81
   3  -1   1   57.01    1.84
  -3  -1  -1   58.28    1.80
  -3  -1  -1   52.73    1.94
  -3   1  -2    3.99    0.34
   3   1   2    4.18    0.29
   3   1   2    4.54    0.31
  -3   1  -2    3.98    0.33
  -3   1  -2    4.05    0.26
  -3  -1  -2    4.64    0.36
  -3  -1  -2    3.81    0.27
   3  -1   2    3.52    0.27
   3  -1   2    3.80    0.26
   3  -1   2    4.28    0.32
  -3  -1  -2    4.16    0.29
   3  -1   2    4.19    0.18
  -3  -1  -2    4.18    0.23
   3   1   3   28.07    1.13
  -3   1  -3   30.88    1.16
   3   1   3   29.67    1.10
   3   1   3   29.95    1.14
  -3   1  -3   27.99    1.17
   3   1   3   31.32    1.09
   3  -1   3   30.29    1.14
   3  -1   3   29.92    1.13
  -3  -1  -3   27.09    1.16
  -3  -1  -3   30.38    0.98
   3  -1   3   30.04    1.08
  -3  -1  -3   29.96    1.07
  -3   1  -4   11.41    0.62
   3   1   4   11.26    0.58
  -3   1  -4   11.40    0.66
   3   1   4   10.21    0.62
   3   1   4   10.31    0.62
   3   1   4   11.77    0.57
   3  -1   4   11.45    0.61
   3  -1   4   10.16    0.61
  -3  -1  -4   10.95    0.44
  -3  -1  -4   11.14    0.66
   3  -1   4   10.68    0.55
  -3   1  -5  132.29    4.25
  -3   1  -5  128.35    4.16
   3   1   5  131.48    4.18
   3   1   5  124.07    4.06
   3   1   5  127.66    4.20
   3   1   5  125.42    4.04
  -3  -1  -5  123.93    4.20
   3  -1   5  131.36    4.11
   3  -1   5  122.09    4.14
   3  -1   5  127.61    4.03
   3  -1   5  132.07    4.02
  -3  -1  -5  128.70    3.85
   3   1   6    0.33    0.25
   3   1   6    0.48    0.21
   3   1   6    0.50    0.21
  -3   1  -6    0.42    0.26
   3   1   6    0.54    0.27
  -3   1  -6    0.61    0.32
  -3  -1  -6    0.23    0.28
   3  -1   6    0.43    0.21
   3  -1   6    0.52    0.26
  -3  -1  -6    0.65    0.14
   3  -1   6    0.70    0.20
   3  -1   6    0.56    0.20
   3   1   7   39.16    1.76
  -3   1  -7   40.61    1.75
  -3   1  -7   43.97    1.87
   3   1   7   42.46    1.60
   3   1   7   39.42    1.80
   3   1   7   42.79    1.65
   3  -1   7   40.09    1.59
   3  -1   7   41.83    1.78
   3  -1   7   42.33    1.67
  -3  -1  -7   39.28    1.78
   3   1   8   13.52    0.79
   3   1   8   13.67    1.01
  -3   1  -8   13.97    1.04
   3   1   8   14.04    0.85
   3   1   8   13.68    0.97
  -3   1  -8   13.96    0.99
   3  -1   8   15.54    0.84
   3  -1   8   13.48    0.99
   3  -1   8   14.53    0.88
  -3  -1  -8   12.61    1.00
   3   1   9   -0.59    0.29
   3   1   9    0.08    0.28
  -3   1  -9    0.21    0.35
  -3   1  -9   -0.34    0.36
   3   1   9   -0.12    0.35
   3  -1   9   -0.23    0.24
  -3  -1  -9    0.02    0.36
   3  -1   9    0.40    0.28
   3  -1   9    0.47    0.37
   3   1  10    7.47    0.90
  -3   1 -10    7.86    0.92
   3   1  10    6.48    0.74
   3   1  10    8.51    0.95
  -3   1 -10    7.44    0.95
  -3  -1 -10    7.70    0.92
   3  -1  10    7.77    0.71
  -3  -1 -10    6.58    0.86
   3  -1  10    7.23    0.88
  -3   1 -11   14.02    1.30
   3   1  11   14.29    1.24
  -3   1 -11   17.00    1.34
  -3  -1 -11   16.88    1.36
  -3  -1 -11   14.28    1.34
   3  -1  11   16.49    1.29
   3  -1  11   14.71    1.03
   3   1  12    2.21    0.77
  -3   1 -12    2.99    0.84
  -3   1 -12    2.49    0.76
   3   1  12    2.60    0.59
   3  -1  12    3.15    0.80
  -3  -1 -12    2.41    0.82
  -3  -1 -12    2.60    0.84
   3  -1  12    1.82    0.52
   3   1  13   22.83    1.80
  -3   1 -13   22.28    1.79
   3   1  13   20.09    1.42
  -3   1 -13   24.92    1.78
   3  -1  13   21.96    1.42
   3  -1  13   21.89    1.72
  -3  -1 -13   22.78    1.82
  -3  -1 -13   21.22    1.77
  -3   1 -14    1.36    0.81
  -3   1 -14    0.08    0.83
   3   1  14    0.46    0.54
   3   1  14   -0.51    0.71
  -3  -1 -14    0.56    0.80
   3  -1  14    0.00    0.73
  -3  -1 -14    0.75    0.75
   3  -1  14    0.17    0.50
   3   2 -15    4.29    1.08
  -3   2  15    5.09    1.12
  -3  -2  15    4.62    1.15
   3  -2 -15    5.02    1.37
   3   2 -14    0.71    0.71
   3   2 -14   -0.51    0.70
  -3   2  14   -0.76    0.68
  -3   2  14   -0.32    0.66
  -3   2  14   -0.88    0.38
  -3  -2  14   -0.23    0.67
   3  -2 -14   -0.15    0.65
  -3   2  13   18.71    1.25
  -3   2  13   19.83    1.78
  -3   2  13   17.92    1.46
   3   2 -13   20.18    1.59
   3   2 -13   17.66    1.52
   3  -2 -13   20.03    1.70
  -3  -2  13   21.15    1.63
  -3  -2  13   18.03    1.09
  -3  -2  13   16.64    1.65
  -3   2  12    0.30    0.55
   3   2 -12    0.31    0.53
  -3   2  12    0.88    0.41
  -3   2  12    0.68    0.68
  -3  -2  12    0.71    0.34
   3  -2 -12    0.84    0.59
  -3  -2  12    0.26    0.58
  -3  -2  12    1.02    0.61
   3   2 -11    7.89    0.97
  -3   2  11    9.31    0.76
  -3   2  11    8.79    1.11
  -3   2  11    8.92    0.98
  -3  -2  11    7.71    0.99
  -3  -2  11    8.20    0.63
  -3  -2  11    9.90    1.03
   3  -2 -11    8.29    1.00
  -3   2  10    6.74    0.89
  -3   2  10    6.16    0.61
   3   2 -10    5.73    0.75
  -3   2  10    5.95    0.74
  -3  -2  10    7.06    0.84
   3  -2 -10    5.16    0.80
  -3  -2  10    6.65    0.91
  -3  -2  10    7.30    0.53
   3   2  -9    4.75    0.69
   3   2  -9    5.94    0.54
  -3   2   9    5.62    0.54
  -3   2   9    5.07    0.79
  -3   2   9    6.01    0.70
   3  -2  -9    5.70    0.60
  -3  -2   9    6.15    0.57
  -3  -2   9    5.57    0.65
[truncated: 1,708,063 more chars]
