# Supplementary material for: Synthesis, Structure, and Photophysical Properties of Platinum Compounds with Thiophene-Derived Cyclohexyl Diimine Ligands
Source: ACS Omega. 2023 Oct 6;8(41):38587–96. doi: 10.1021/acsomega.3c05567 (PMC10586441; doi:10.1021/acsomega.3c05567)
Supplement: Supplementary file 3 — ao3c05567_si_003.cif [file ao3c05567_si_003.cif]

data_global
_audit_creation_method                  'APEX3 v2019.11-0'

_publ_requested_journal                 ?

_publ_contact_author_name               ?
_publ_contact_author_address            
;
;
_publ_contact_author_email              jotanski@vassar.edu
_publ_contact_author_fax                ?
_publ_contact_author_phone              ?

_publ_section_title                     
;
;
_publ_section_abstract                  
;
;
_publ_section_references                
;
;
_publ_section_comment                   
;
;

data_CA2771Pt
_vrf_PLAT230_CA2771Pt
;
PROBLEM: Hirshfeld Test Diff for    S2 --C16  18.0 s.u.  
RESPONSE: The platinum(II) species has one level B alert in the CheckCIF.
We have a statement in the experimental section that deals with
this situation and reads as follows:
In PtIIMth, a slight (~10%) two-fold rotational disorder
in the S2 containing thiophene 
did not model sufficiently well and was left unmodeled,
this Hirshfeld Test Diff for S2--C16 is a result of the slight 
unmodeled disorder.
;
_chemical_name_systematic               ?
_chemical_name_common                   ?
_chemical_formula_moiety                'C17 H20 N2 Pt S2'
_chemical_formula_sum                   'C17 H20 N2 Pt S2'
_chemical_formula_iupac                 ?
_chemical_formula_weight                511.56

_chemical_melting_point                 ?

_space_group_crystal_system             monoclinic
_space_group_IT_number                  14
_space_group_name_H-M_alt               'P 1 21/c 1'
_space_group_name_Hall                  '-P 2ybc'
loop_
    _space_group_symop_operation_xyz
    'x, y, z'
    '-x, y+1/2, -z+1/2'
    '-x, -y, -z'
    'x, -y-1/2, z-1/2'

_cell_length_a                          9.0320(7)
_cell_length_b                          18.8834(16)
_cell_length_c                          10.4982(9)
_cell_angle_alpha                       90
_cell_angle_beta                        108.4890(10)
_cell_angle_gamma                       90
_cell_volume                            1698.1(2)
_cell_formula_units_Z                   4
_cell_measurement_reflns_used           9973
_cell_measurement_theta_min             2.1570
_cell_measurement_theta_max             30.5166
_cell_measurement_temperature           125.(2)

_exptl_crystal_description              plate
_exptl_crystal_colour                   orange
_exptl_crystal_size_max                 0.130
_exptl_crystal_size_mid                 0.090
_exptl_crystal_size_min                 0.030
_exptl_crystal_density_diffrn           2.001
_exptl_crystal_density_meas             ?
_exptl_crystal_density_method           'not measured'
_exptl_crystal_F_000                    984

_exptl_absorpt_coefficient_mu           8.506
_exptl_absorpt_correction_type          Multi-Scan
_exptl_absorpt_process_details          
;
SADABS-2016/2 - Bruker AXS area detector scaling and absorption correction
;
_exptl_absorpt_correction_T_min         0.59
_exptl_absorpt_correction_T_max         0.78

_exptl_special_details                  
;
; 

_diffrn_ambient_temperature             125.(2)

_diffrn_source                          'sealed X-ray tube'
_diffrn_source_type                     'Bruker APEX-II CCD' 
_diffrn_source_power                    1.50
_diffrn_source_current                  30.0
_diffrn_source_voltage                  50

_diffrn_radiation_probe                 X-ray
_diffrn_radiation_type                  MoK\a 
_diffrn_radiation_wavelength            0.71073
_diffrn_radiation_monochromator         graphite 

_diffrn_measurement_device              'three-circle diffractometer'
_diffrn_measurement_device_type         'Bruker APEX-II CCD' 
_diffrn_measurement_method              '\f and \w scans' 

_diffrn_detector_area_resol_mean        8.3333

_diffrn_reflns_number                   42067
_diffrn_reflns_av_R_equivalents         0.0370
_diffrn_reflns_av_unetI/netI            0.0212
_diffrn_reflns_theta_min                2.16
_diffrn_reflns_theta_max                30.55
_diffrn_reflns_theta_full               25.24
_diffrn_measured_fraction_theta_max     0.995
_diffrn_measured_fraction_theta_full    0.995
_diffrn_reflns_limit_h_min              -12
_diffrn_reflns_limit_h_max              12
_diffrn_reflns_limit_k_min              -26
_diffrn_reflns_limit_k_max              26
_diffrn_reflns_limit_l_min              -15
_diffrn_reflns_limit_l_max              15

_refine_special_details                 
;
;

_reflns_number_total                    5169
_reflns_number_gt                       4583
_reflns_threshold_expression            'I > 2\s(I)'
_reflns_Friedel_coverage                0.000
_reflns_Friedel_fraction_max            ?
_reflns_Friedel_fraction_full           ?

_refine_ls_structure_factor_coef        Fsqd
_refine_ls_matrix_type                  full
_refine_ls_R_factor_all                 0.0234
_refine_ls_R_factor_gt                  0.0184
_refine_ls_wR_factor_gt                 0.0409
_refine_ls_wR_factor_ref                0.0427
_refine_ls_goodness_of_fit_ref          1.055
_refine_ls_restrained_S_all             1.055
_refine_ls_number_reflns                5169
_refine_ls_number_parameters            200
_refine_ls_number_restraints            0
_refine_ls_number_constraints           ?
_refine_ls_hydrogen_treatment           constr
_refine_ls_weighting_scheme             calc
_refine_ls_weighting_details            
    'w=1/[\s^2^(Fo^2^)+(0.0177P)^2^+1.7668P] where P=(Fo^2^+2Fc^2^)/3'

_atom_sites_solution_hydrogens          geom
_atom_sites_solution_primary            dual
_atom_sites_solution_secondary          difmap

_refine_ls_shift/su_max                 0.002
_refine_ls_shift/su_mean                0.000
_refine_diff_density_max                0.889
_refine_diff_density_min                -0.867
_refine_ls_extinction_method            none
_refine_ls_extinction_coef              ?

loop_
    _atom_type_symbol
    _atom_type_description
    _atom_type_scat_dispersion_real
    _atom_type_scat_dispersion_imag
    _atom_type_scat_source
    C C 0.0033 0.0016 'International Tables Vol C Tables 4.2.6.8 and 6.1.1.4'
    H H 0.0000 0.0000 'International Tables Vol C Tables 4.2.6.8 and 6.1.1.4'
    N N 0.0061 0.0033 'International Tables Vol C Tables 4.2.6.8 and 6.1.1.4'
    Pt Pt -1.7033 8.3905
     'International Tables Vol C Tables 4.2.6.8 and 6.1.1.4'
    S S 0.1246 0.1234 'International Tables Vol C Tables 4.2.6.8 and 6.1.1.4'

_computing_data_collection              
    'Bruker Instrument Service v2021.1.0.3'
_computing_cell_refinement              
    'SAINT V8.40B (Bruker Nano, Inc., 2019)'
_computing_data_reduction               
    'SAINT V8.40B (Bruker Nano, Inc., 2019)'
_computing_structure_solution           'SHELXT 2018/2 (Sheldrick, 2018)'
_computing_structure_refinement         'SHELXL-2017/1 (Sheldrick, 2017)'
_computing_molecular_graphics           ?
_computing_publication_material         ?

loop_
    _atom_site_type_symbol
    _atom_site_label
    _atom_site_fract_x
    _atom_site_fract_y
    _atom_site_fract_z
    _atom_site_U_iso_or_equiv
    _atom_site_adp_type
    _atom_site_calc_flag
    _atom_site_refinement_flags_adp
    _atom_site_refinement_flags_occupancy
    _atom_site_refinement_flags_posn
    _atom_site_occupancy
    _atom_site_disorder_assembly
    _atom_site_disorder_group
    Pt Pt 0.37931(2) 0.43556(2) 0.27619(2) 0.01426(3) Uani d . . . 1 . .
    S S1 0.25302(9) 0.28740(4) 0.40140(7) 0.02733(14) Uani d . . . 1 . .
    S S2 0.96299(8) 0.45777(4) 0.13049(7) 0.02916(15) Uani d . . . 1 . .
    N N1 0.3183(2) 0.51179(11) 0.38863(19) 0.0164(4) Uani d . . . 1 . .
    N N2 0.4583(2) 0.52583(11) 0.20079(19) 0.0157(4) Uani d . . . 1 . .
    C C1 0.4041(3) 0.35598(14) 0.1512(3) 0.0235(5) Uani d . . . 1 . .
    H H1A 0.467959 0.372909 0.097353 0.035 Uiso calc U . R 1 . .
    H H1B 0.301066 0.341865 0.091525 0.035 Uiso calc U . R 1 . .
    H H1C 0.455278 0.3152 0.205049 0.035 Uiso calc U . R 1 . .
    C C2 0.2831(3) 0.37637(13) 0.3826(2) 0.0186(5) Uani d . . . 1 . .
    C C3 0.1646(3) 0.30130(15) 0.5245(3) 0.0248(5) Uani d . . . 1 . .
    H H3A 0.125737 0.264828 0.567491 0.03 Uiso calc U . R 1 . .
    C C4 0.1590(3) 0.37182(16) 0.5505(3) 0.0253(6) Uani d . . . 1 . .
    H H4A 0.115022 0.3905 0.614502 0.03 Uiso calc U . R 1 . .
    C C5 0.2262(3) 0.41429(14) 0.4714(2) 0.0185(5) Uani d . . . 1 . .
    C C6 0.2423(3) 0.49043(14) 0.4667(2) 0.0195(5) Uani d . . . 1 . .
    H H6A 0.200428 0.521997 0.516894 0.023 Uiso calc U . R 1 . .
    C C7 0.3452(3) 0.58543(13) 0.3563(2) 0.0171(5) Uani d . . . 1 . .
    H H7A 0.449991 0.600534 0.4168 0.021 Uiso calc U . R 1 . .
    C C8 0.2238(3) 0.63811(14) 0.3712(3) 0.0244(5) Uani d . . . 1 . .
    H H8A 0.11834 0.622332 0.316183 0.029 Uiso calc U . R 1 . .
    H H8B 0.226682 0.639779 0.466178 0.029 Uiso calc U . R 1 . .
    C C9 0.2552(4) 0.71169(15) 0.3264(3) 0.0315(6) Uani d . . . 1 . .
    H H9A 0.356046 0.729416 0.387247 0.038 Uiso calc U . R 1 . .
    H H9B 0.172067 0.744497 0.332128 0.038 Uiso calc U . R 1 . .
    C C10 0.2605(4) 0.71033(15) 0.1825(3) 0.0295(6) Uani d . . . 1 . .
    H H10A 0.284259 0.758422 0.156778 0.035 Uiso calc U . R 1 . .
    H H10B 0.156958 0.696293 0.120845 0.035 Uiso calc U . R 1 . .
    C C11 0.3841(3) 0.65850(14) 0.1677(3) 0.0230(5) Uani d . . . 1 . .
    H H11A 0.488937 0.674035 0.224622 0.028 Uiso calc U . R 1 . .
    H H11B 0.383183 0.65757 0.073179 0.028 Uiso calc U . R 1 . .
    C C12 0.3498(3) 0.58444(13) 0.2103(2) 0.0171(4) Uani d . . . 1 . .
    H H12A 0.242979 0.57109 0.151117 0.02 Uiso calc U . R 1 . .
    C C13 0.5778(3) 0.54096(13) 0.1648(2) 0.0177(5) Uani d . . . 1 . .
    H H13A 0.58303 0.587951 0.134154 0.021 Uiso calc U . R 1 . .
    C C14 0.7060(3) 0.49428(13) 0.1655(2) 0.0171(5) Uani d . . . 1 . .
    C C15 0.8144(3) 0.51585(15) 0.1062(3) 0.0225(5) Uani d . . . 1 . .
    H H15A 0.806422 0.558697 0.057084 0.027 Uiso calc U . R 1 . .
    C C16 0.8907(3) 0.39897(13) 0.2217(2) 0.0145(4) Uani d . . . 1 . .
    H H16A 0.937255 0.355334 0.25859 0.017 Uiso calc U . R 1 . .
    C C17 0.7476(3) 0.42762(14) 0.2321(3) 0.0205(5) Uani d . . . 1 . .
    H H17A 0.686511 0.404558 0.278564 0.025 Uiso calc U . R 1 . .

loop_
    _atom_site_aniso_label
    _atom_site_aniso_U_11
    _atom_site_aniso_U_22
    _atom_site_aniso_U_33
    _atom_site_aniso_U_12
    _atom_site_aniso_U_13
    _atom_site_aniso_U_23
    Pt 0.01328(5) 0.01505(5) 0.01471(4) 0.00032(3) 0.00481(3) 0.00008(3)
    S1 0.0305(4) 0.0209(3) 0.0342(3) 0.0022(3) 0.0154(3) 0.0073(3)
    S2 0.0200(3) 0.0412(4) 0.0267(3) 0.0026(3) 0.0080(3) 0.0010(3)
    N1 0.0150(10) 0.0178(10) 0.0155(9) -0.0002(8) 0.0035(7) -0.0018(7)
    N2 0.0154(10) 0.0180(10) 0.0136(8) 0.0008(8) 0.0042(7) -0.0005(7)
    C1 0.0268(14) 0.0196(13) 0.0262(12) 0.0012(10) 0.0112(11) -0.0005(10)
    C2 0.0148(12) 0.0198(12) 0.0198(11) -0.0002(9) 0.0033(9) 0.0034(9)
    C3 0.0245(13) 0.0265(14) 0.0274(13) 0.0017(11) 0.0140(11) 0.0104(11)
    C4 0.0211(13) 0.0366(16) 0.0201(12) -0.0005(11) 0.0093(10) 0.0049(11)
    C5 0.0132(11) 0.0241(12) 0.0172(10) -0.0014(9) 0.0034(9) 0.0017(9)
    C6 0.0164(12) 0.0269(13) 0.0142(10) -0.0009(10) 0.0035(9) -0.0029(9)
    C7 0.0175(12) 0.0168(11) 0.0174(10) -0.0008(9) 0.0059(9) -0.0016(8)
    C8 0.0267(14) 0.0208(13) 0.0302(13) 0.0036(11) 0.0153(11) -0.0029(10)
    C9 0.0367(17) 0.0203(14) 0.0430(17) 0.0048(12) 0.0204(14) -0.0015(12)
    C10 0.0340(16) 0.0194(13) 0.0380(15) 0.0077(12) 0.0157(13) 0.0059(11)
    C11 0.0259(14) 0.0193(12) 0.0252(12) 0.0029(10) 0.0100(10) 0.0033(10)
    C12 0.0149(11) 0.0188(11) 0.0170(10) 0.0015(9) 0.0044(9) -0.0010(9)
    C13 0.0182(12) 0.0183(11) 0.0167(10) 0.0003(9) 0.0058(9) 0.0014(9)
    C14 0.0147(11) 0.0203(12) 0.0154(10) -0.0001(9) 0.0035(8) -0.0016(8)
    C15 0.0189(13) 0.0272(14) 0.0227(12) 0.0010(10) 0.0086(10) 0.0011(10)
    C16 0.0087(10) 0.0197(12) 0.0118(9) -0.0062(8) -0.0014(8) 0.0017(8)
    C17 0.0203(12) 0.0221(13) 0.0199(11) -0.0002(10) 0.0077(9) 0.0007(9)

_geom_special_details                   
;

All esds (except the esd in the dihedral angle between two l.s. planes)
are estimated using the full covariance matrix.  The cell esds are taken
into account individually in the estimation of esds in distances, angles
and torsion angles; correlations between esds in cell parameters are only
used when they are defined by crystal symmetry.  An approximate (isotropic)
treatment of cell esds is used for estimating esds involving l.s. planes.
;

loop_
    _geom_bond_atom_site_label_1
    _geom_bond_atom_site_label_2
    _geom_bond_site_symmetry_2
    _geom_bond_distance
    _geom_bond_publ_flag
    Pt C2 . 1.967(2) ?
    Pt N1 . 2.045(2) ?
    Pt C1 . 2.054(3) ?
    Pt N2 . 2.098(2) ?
    S1 C2 . 1.723(3) ?
    S1 C3 . 1.740(3) ?
    S2 C15 . 1.689(3) ?
    S2 C16 . 1.724(2) ?
    N1 C6 . 1.289(3) ?
    N1 C7 . 1.470(3) ?
    N2 C13 . 1.284(3) ?
    N2 C12 . 1.502(3) ?
    C2 C5 . 1.397(4) ?
    C3 C4 . 1.364(4) ?
    C4 C5 . 1.422(4) ?
    C5 C6 . 1.448(4) ?
    C7 C8 . 1.525(4) ?
    C7 C12 . 1.547(3) ?
    C8 C9 . 1.522(4) ?
    C9 C10 . 1.527(4) ?
    C10 C11 . 1.529(4) ?
    C11 C12 . 1.529(4) ?
    C13 C14 . 1.453(3) ?
    C14 C15 . 1.378(3) ?
    C14 C17 . 1.431(3) ?
    C16 C17 . 1.437(4) ?

loop_
    _geom_angle_atom_site_label_1
    _geom_angle_atom_site_label_2
    _geom_angle_atom_site_label_3
    _geom_angle_site_symmetry_1
    _geom_angle_site_symmetry_3
    _geom_angle
    _geom_angle_publ_flag
    C2 Pt N1 . . 79.85(10) ?
    C2 Pt C1 . . 96.00(11) ?
    N1 Pt C1 . . 171.12(10) ?
    C2 Pt N2 . . 160.17(9) ?
    N1 Pt N2 . . 80.32(8) ?
    C1 Pt N2 . . 103.55(9) ?
    C2 S1 C3 . . 93.68(13) ?
    C15 S2 C16 . . 94.54(13) ?
    C6 N1 C7 . . 127.1(2) ?
    C6 N1 Pt . . 116.22(17) ?
    C7 N1 Pt . . 115.99(15) ?
    C13 N2 C12 . . 118.8(2) ?
    C13 N2 Pt . . 135.27(18) ?
    C12 N2 Pt . . 105.46(15) ?
    C5 C2 S1 . . 108.58(18) ?
    C5 C2 Pt . . 114.22(18) ?
    S1 C2 Pt . . 137.17(15) ?
    C4 C3 S1 . . 110.57(19) ?
    C3 C4 C5 . . 112.6(2) ?
    C2 C5 C4 . . 114.6(2) ?
    C2 C5 C6 . . 115.1(2) ?
    C4 C5 C6 . . 130.3(2) ?
    N1 C6 C5 . . 114.3(2) ?
    N1 C7 C8 . . 114.6(2) ?
    N1 C7 C12 . . 106.02(19) ?
    C8 C7 C12 . . 110.8(2) ?
    C9 C8 C7 . . 110.7(2) ?
    C8 C9 C10 . . 110.9(2) ?
    C9 C10 C11 . . 111.3(2) ?
    C10 C11 C12 . . 109.5(2) ?
    N2 C12 C11 . . 117.2(2) ?
    N2 C12 C7 . . 107.32(19) ?
    C11 C12 C7 . . 110.5(2) ?
    N2 C13 C14 . . 127.3(2) ?
    C15 C14 C17 . . 111.5(2) ?
    C15 C14 C13 . . 119.8(2) ?
    C17 C14 C13 . . 128.5(2) ?
    C14 C15 S2 . . 112.6(2) ?
    C17 C16 S2 . . 107.93(18) ?
    C14 C17 C16 . . 113.4(2) ?

loop_
    _geom_torsion_atom_site_label_1
    _geom_torsion_atom_site_label_2
    _geom_torsion_atom_site_label_3
    _geom_torsion_atom_site_label_4
    _geom_torsion_site_symmetry_1
    _geom_torsion_site_symmetry_2
    _geom_torsion_site_symmetry_3
    _geom_torsion_site_symmetry_4
    _geom_torsion
    _geom_torsion_publ_flag
    C3 S1 C2 C5 . . . . 0.5(2) ?
    C3 S1 C2 Pt . . . . 178.1(2) ?
    C2 S1 C3 C4 . . . . -0.2(2) ?
    S1 C3 C4 C5 . . . . -0.1(3) ?
    S1 C2 C5 C4 . . . . -0.7(3) ?
    Pt C2 C5 C4 . . . . -178.89(18) ?
    S1 C2 C5 C6 . . . . -179.61(17) ?
    Pt C2 C5 C6 . . . . 2.2(3) ?
    C3 C4 C5 C2 . . . . 0.5(3) ?
    C3 C4 C5 C6 . . . . 179.3(3) ?
    C7 N1 C6 C5 . . . . 175.8(2) ?
    Pt N1 C6 C5 . . . . 5.8(3) ?
    C2 C5 C6 N1 . . . . -5.3(3) ?
    C4 C5 C6 N1 . . . . 176.0(2) ?
    C6 N1 C7 C8 . . . . -24.9(3) ?
    Pt N1 C7 C8 . . . . 145.07(18) ?
    C6 N1 C7 C12 . . . . -147.5(2) ?
    Pt N1 C7 C12 . . . . 22.5(2) ?
    N1 C7 C8 C9 . . . . -176.1(2) ?
    C12 C7 C8 C9 . . . . -56.2(3) ?
    C7 C8 C9 C10 . . . . 56.1(3) ?
    C8 C9 C10 C11 . . . . -57.3(3) ?
    C9 C10 C11 C12 . . . . 57.8(3) ?
    C13 N2 C12 C11 . . . . 3.6(3) ?
    Pt N2 C12 C11 . . . . 177.22(17) ?
    C13 N2 C12 C7 . . . . -121.4(2) ?
    Pt N2 C12 C7 . . . . 52.3(2) ?
    C10 C11 C12 N2 . . . . 179.2(2) ?
    C10 C11 C12 C7 . . . . -57.5(3) ?
    N1 C7 C12 N2 . . . . -48.8(2) ?
    C8 C7 C12 N2 . . . . -173.7(2) ?
    N1 C7 C12 C11 . . . . -177.7(2) ?
    C8 C7 C12 C11 . . . . 57.4(3) ?
    C12 N2 C13 C14 . . . . 171.7(2) ?
    Pt N2 C13 C14 . . . . 0.4(4) ?
    N2 C13 C14 C15 . . . . 171.0(2) ?
    N2 C13 C14 C17 . . . . -15.1(4) ?
    C17 C14 C15 S2 . . . . -0.3(3) ?
    C13 C14 C15 S2 . . . . 174.52(18) ?
    C16 S2 C15 C14 . . . . 0.5(2) ?
    C15 S2 C16 C17 . . . . -0.46(19) ?
    C15 C14 C17 C16 . . . . 0.0(3) ?
    C13 C14 C17 C16 . . . . -174.3(2) ?
    S2 C16 C17 C14 . . . . 0.4(3) ?

loop_
    _geom_hbond_atom_site_label_D
    _geom_hbond_atom_site_label_H
    _geom_hbond_atom_site_label_A
    _geom_hbond_site_symmetry_A
    _geom_hbond_distance_DH
    _geom_hbond_distance_HA
    _geom_hbond_distance_DA
    _geom_hbond_angle_DHA
    _geom_hbond_publ_flag
    C12 H12A S2 3_665 1.00 3.00 3.873(3) 146.3 ?

_shelx_res_file                         
;

TITL mo_CA2771Pt_a.res in P2(1)/c
    mo_CA2771Pt_a.res
    created by SHELXL-2017/1 at 17:54:30 on 21-Oct-2022
REM Old TITL mo_CA2771Pt in P2(1)/c
REM SHELXT solution in P2(1)/c: R1 0.039, Rweak 0.002, Alpha 0.056
REM <I/s>   0.770 for  121 systematic absences,  Orientation as input
REM Formula found by SHELXT:  C17 N2 Pt S2

CELL  0.71073   9.0320  18.8834  10.4982   90.000  108.489   90.000
ZERR    4.000   0.0007   0.0016   0.0009    0.000    0.001    0.000
LATT  1
SYMM -X, 1/2+Y, 1/2-Z
SFAC C H N PT S
UNIT 68 80 8 4 8
TEMP -148
SIZE 0.13 0.09 0.03
REM orange chip
L.S. 16
ACTA
BOND
HTAB
EQIV $1 -x+1, -y+1, -z
HTAB C12 S2_$1
CONF

LIST 4
FMAP 2
PLAN 20
REM EXTI    0.000000
WGHT    0.017700    1.766800
FVAR       0.21745
PT    4    0.379305    0.435558    0.276194    11.00000    0.01328    0.01505 =
         0.01471    0.00008    0.00481    0.00032
S1    5    0.253016    0.287402    0.401399    11.00000    0.03054    0.02090 =
         0.03419    0.00730    0.01541    0.00222
S2    5    0.962986    0.457773    0.130491    11.00000    0.02000    0.04121 =
         0.02671    0.00099    0.00803    0.00256
N1    3    0.318316    0.511794    0.388633    11.00000    0.01496    0.01780 =
         0.01547   -0.00177    0.00351   -0.00025
N2    3    0.458312    0.525826    0.200786    11.00000    0.01535    0.01801 =
         0.01359   -0.00047    0.00423    0.00078
C1    1    0.404149    0.355983    0.151193    11.00000    0.02678    0.01965 =
         0.02616   -0.00055    0.01120    0.00121
AFIX 137
H1A   2    0.467959    0.372909    0.097353    11.00000   -1.50000
H1B   2    0.301066    0.341865    0.091525    11.00000   -1.50000
H1C   2    0.455278    0.315200    0.205049    11.00000   -1.50000
AFIX   0
C2    1    0.283085    0.376367    0.382577    11.00000    0.01478    0.01978 =
         0.01984    0.00339    0.00331   -0.00016
C3    1    0.164637    0.301299    0.524460    11.00000    0.02455    0.02649 =
         0.02743    0.01042    0.01402    0.00175
AFIX  43
H3A   2    0.125737    0.264828    0.567491    11.00000   -1.20000
AFIX   0
C4    1    0.158992    0.371816    0.550524    11.00000    0.02108    0.03657 =
         0.02010    0.00487    0.00934   -0.00053
AFIX  43
H4A   2    0.115022    0.390500    0.614502    11.00000   -1.20000
AFIX   0
C5    1    0.226169    0.414292    0.471388    11.00000    0.01320    0.02414 =
         0.01723    0.00171    0.00344   -0.00140
C6    1    0.242306    0.490432    0.466695    11.00000    0.01637    0.02685 =
         0.01424   -0.00289    0.00350   -0.00085
AFIX  43
H6A   2    0.200428    0.521997    0.516894    11.00000   -1.20000
AFIX   0
C7    1    0.345165    0.585426    0.356273    11.00000    0.01749    0.01677 =
         0.01742   -0.00157    0.00594   -0.00085
AFIX  13
H7A   2    0.449991    0.600534    0.416800    11.00000   -1.20000
AFIX   0
C8    1    0.223775    0.638106    0.371161    11.00000    0.02667    0.02080 =
         0.03024   -0.00294    0.01526    0.00358
AFIX  23
H8A   2    0.118340    0.622332    0.316183    11.00000   -1.20000
H8B   2    0.226682    0.639779    0.466178    11.00000   -1.20000
AFIX   0
C9    1    0.255234    0.711695    0.326414    11.00000    0.03667    0.02032 =
         0.04301   -0.00154    0.02039    0.00485
AFIX  23
H9A   2    0.356046    0.729416    0.387247    11.00000   -1.20000
H9B   2    0.172067    0.744497    0.332128    11.00000   -1.20000
AFIX   0
C10   1    0.260535    0.710328    0.182471    11.00000    0.03404    0.01941 =
         0.03801    0.00590    0.01571    0.00771
AFIX  23
H10A  2    0.284259    0.758422    0.156778    11.00000   -1.20000
H10B  2    0.156958    0.696293    0.120845    11.00000   -1.20000
AFIX   0
C11   1    0.384143    0.658502    0.167725    11.00000    0.02592    0.01934 =
         0.02520    0.00329    0.01004    0.00289
AFIX  23
H11A  2    0.488937    0.674035    0.224622    11.00000   -1.20000
H11B  2    0.383183    0.657570    0.073179    11.00000   -1.20000
AFIX   0
C12   1    0.349801    0.584442    0.210259    11.00000    0.01487    0.01882 =
         0.01702   -0.00099    0.00442    0.00149
AFIX  13
H12A  2    0.242979    0.571090    0.151117    11.00000   -1.20000
AFIX   0
C13   1    0.577821    0.540958    0.164759    11.00000    0.01816    0.01831 =
         0.01673    0.00137    0.00584    0.00030
AFIX  43
H13A  2    0.583030    0.587951    0.134154    11.00000   -1.20000
AFIX   0
C14   1    0.705965    0.494276    0.165548    11.00000    0.01470    0.02032 =
         0.01543   -0.00156    0.00349   -0.00013
C15   1    0.814397    0.515849    0.106232    11.00000    0.01892    0.02721 =
         0.02269    0.00108    0.00857    0.00103
AFIX  43
H15A  2    0.806422    0.558697    0.057084    11.00000   -1.20000
AFIX   0
C16   1    0.890690    0.398970    0.221703    11.00000    0.00869    0.01968 =
         0.01181    0.00171   -0.00143   -0.00621
AFIX  43
H16A  2    0.937255    0.355334    0.258590    11.00000   -1.20000
AFIX   0
C17   1    0.747550    0.427623    0.232075    11.00000    0.02031    0.02212 =
         0.01989    0.00075    0.00766   -0.00022
AFIX  43
H17A  2    0.686511    0.404558    0.278564    11.00000   -1.20000

AFIX   0
HKLF 4


REM  mo_CA2771Pt_a.res in P2(1)/c
REM R1 =  0.0184 for    4583 Fo > 4sig(Fo)  and  0.0234 for all    5169 data
REM    200 parameters refined using      0 restraints

END

WGHT      0.0177      1.7667

REM Instructions for potential hydrogen bonds
HTAB C12 S2_$1

REM Highest difference peak  0.889,  deepest hole -0.867,  1-sigma level  0.114
Q1    1   0.9093  0.3776  0.2030  11.00000  0.05    0.89
Q2    1   0.9155  0.4191  0.2101  11.00000  0.05    0.88
Q3    1   0.8271  0.4073  0.2078  11.00000  0.05    0.83
Q4    1   0.4199  0.4346  0.3609  11.00000  0.05    0.66
Q5    1   0.4559  0.4203  0.3461  11.00000  0.05    0.57
Q6    1   0.3966  0.4015  0.2821  11.00000  0.05    0.55
Q7    1   0.4829  0.4419  0.3237  11.00000  0.05    0.55
Q8    1   0.3097  0.4498  0.2195  11.00000  0.05    0.55
Q9    1   0.4122  0.4386  0.2172  11.00000  0.05    0.53
Q10   1   0.2350  0.3940  0.4199  11.00000  0.05    0.52
Q11   1   0.4814  0.4424  0.2878  11.00000  0.05    0.52
Q12   1   0.2835  0.4240  0.2556  11.00000  0.05    0.51
Q13   1   0.3694  0.6214  0.1869  11.00000  0.05    0.50
Q14   1   0.3363  0.6917  0.1749  11.00000  0.05    0.49
Q15   1   0.8731  0.4883  0.1015  11.00000  0.05    0.49
Q16   1   0.9582  0.4589  0.2171  11.00000  0.05    0.47
Q17   1   0.3259  0.4369  0.3181  11.00000  0.05    0.47
Q18   1   0.3555  0.4203  0.1850  11.00000  0.05    0.47
Q19   1   0.2619  0.3305  0.4019  11.00000  0.05    0.46
Q20   1   0.2684  0.7153  0.2552  11.00000  0.05    0.46
;
_shelx_res_checksum                     74503

_shelx_hkl_file                         
;
   1   0   0 2804.22   67.69
   1   0   0 2819.82   67.79
   1   0   0 2890.41   67.99
  -1   0   0 2681.53   67.79
  -1   0   0 2718.53   67.69
  -1   0   0 2831.82   68.29
   2   0   0 1267.67   31.10
   2   0   0 1231.98   32.70
   2   0   0 1296.77   33.10
  -2   0   0 1206.18   32.80
  -2   0   0 1185.98   32.50
  -2   0   0 1290.57   33.70
   2   0   0 1201.58   32.70
   3   0   0 1777.12   44.00
   3   0   0 1755.32   46.60
   3   0   0 1697.23   46.40
  -3   0   0 1746.43   47.70
  -3   0   0 1760.02   46.70
  -3   0   0 1715.23   46.20
   3   0   0 1799.32   46.90
   4   0   0 1305.07   37.80
   4   0   0 1335.17   37.90
   4   0   0 1308.07   38.10
  -4   0   0 1306.47   37.50
  -4   0   0 1341.97   38.00
  -4   0   0 1312.97   34.70
  -4   0   0 1344.27   39.40
   5   0   0 1525.35   44.50
   5   0   0 1601.34   45.30
   5   0   0 1539.05   44.60
  -5   0   0 1530.55   44.40
  -5   0   0 1552.94   44.70
  -5   0   0 1501.95   40.40
  -5   0   0 1521.35   46.20
  -6   0   0  216.28    8.80
   6   0   0  240.78   12.60
   6   0   0  197.78   11.70
  -6   0   0  229.48   12.30
  -6   0   0  211.08   12.80
  -6   0   0  196.48   11.70
   6   0   0  227.28   12.70
   7   0   0  342.77   16.90
   7   0   0  327.27   17.00
  -7   0   0  327.17   17.90
  -7   0   0  356.26   17.10
  -7   0   0  372.56   17.60
  -8   0   0 1246.98   42.50
  -8   0   0 1266.77   45.20
  -8   0   0 1354.26   44.00
   8   0   0 1352.56   44.20
   8   0   0 1282.47   43.00
  -9   0   0  694.03   28.70
   9   0   0  701.33   29.60
  -9   0   0  713.43   31.30
   9   0   0  671.43   28.50
 -10   0   0    5.20    4.80
 -10   0   0    0.60    5.00
  10   0   0    2.40    4.30
  10   0   0    0.60    3.90
  11   0   0   84.49   11.30
  11   0   0   75.19   11.20
 -11   0   0   93.69   13.30
  12   0   0  311.97   21.60
 -12   0   0  304.57   23.00
  -1  -1   0  333.27    9.60
  -1  -1   0  354.16    9.80
   1  -1   0  352.66    9.80
   1  -1   0  360.66    9.50
  -1  -1   0  360.86    9.60
  -1  -1   0  365.56   10.50
   1  -1   0  332.77   10.10
  -1   1   0  347.37    9.70
   1   1   0  340.87    9.70
  -1   1   0  347.37    9.50
  -1   1   0  340.07    9.90
   1   1   0  345.17    9.90
   1   1   0  345.87   10.20
  -1   1   0  353.46   10.10
   2  -1   0  347.47   11.20
  -2  -1   0  360.66   11.40
  -2  -1   0  353.16   12.40
   2  -1   0  355.66   10.30
  -2  -1   0  362.06   10.60
   2  -1   0  353.26   12.00
   2  -1   0  368.16   11.70
  -2  -1   0  344.07   11.40
  -2   1   0  364.36   11.50
  -2   1   0  360.46   11.90
   2   1   0  346.87   11.60
   2   1   0  366.26   11.60
   2   1   0  352.86   11.80
  -2   1   0  388.06   12.30
   3  -1   0  125.19    5.20
  -3  -1   0  129.29    6.60
   3  -1   0  130.19    6.80
   3  -1   0  134.19    7.20
  -3  -1   0  126.09    7.40
  -3  -1   0  123.19    6.50
  -3  -1   0  124.19    5.30
   3  -1   0  127.29    6.50
  -3   1   0  132.79    6.70
  -3   1   0  122.79    7.10
   3   1   0  113.89    6.50
  -3   1   0  129.49    7.10
   3   1   0  138.39    6.90
   3   1   0  115.69    6.50
  -4  -1   0  117.89    7.20
  -4  -1   0   95.49    6.60
   4  -1   0  108.69    5.20
  -4  -1   0  111.79    5.40
  -4  -1   0  108.49    7.70
   4  -1   0  125.79    7.20
   4  -1   0  115.39    7.20
   4  -1   0  111.19    7.40
  -4   1   0  120.19    7.20
   4   1   0  108.09    7.00
  -4   1   0  125.69    8.10
  -4   1   0  108.19    7.20
   4   1   0  100.09    6.80
   4   1   0  109.09    7.10
   5  -1   0   89.89    6.80
  -5  -1   0   97.39    7.10
  -5  -1   0   83.09    6.90
   5  -1   0   91.19    7.50
  -5  -1   0   94.39    8.00
  -5  -1   0   85.29    5.00
   5  -1   0   88.39    4.90
   5  -1   0   87.29    7.00
   5   1   0   85.19    6.90
   5   1   0   91.39    7.10
   5   1   0   74.49    6.60
  -5   1   0   87.09    6.80
  -5   1   0   89.99    7.70
  -5   1   0   85.39    7.10
  -6  -1   0  159.78    7.40
   6  -1   0  173.88   11.20
  -6  -1   0  156.58   11.20
   6  -1   0  180.78   10.80
  -6  -1   0  154.18   10.20
   6  -1   0  161.28   10.20
  -6  -1   0  180.58   10.70
  -6   1   0  148.19   10.00
  -6   1   0  143.69   10.60
   6   1   0  165.98   10.50
  -6   1   0  169.18   10.40
  -6   1   0  171.58    7.60
   6   1   0  164.78   10.50
   6   1   0  156.38   10.50
  -7  -1   0  171.68   13.00
   7  -1   0  185.38   11.80
  -7  -1   0  187.78   12.30
   7  -1   0  163.98   12.00
  -7  -1   0  183.48   11.80
  -7   1   0  174.88   11.80
   7   1   0  181.48   12.00
  -7   1   0  178.08   12.00
  -7   1   0  204.08   13.30
   7   1   0  182.08   12.10
   8  -1   0   40.50    7.40
  -8  -1   0   45.10    7.80
  -8  -1   0   41.10    6.80
   8  -1   0   46.90    7.60
  -8  -1   0   39.00    7.80
  -8   1   0   60.79    8.30
  -8   1   0   30.40    6.20
  -8   1   0   46.10    7.50
   8   1   0   33.60    6.70
   8   1   0   43.20    7.30
   9  -1   0   18.40    5.70
   9  -1   0   34.70    7.70
  -9  -1   0   16.60    6.10
  -9  -1   0   25.90    6.40
  -9   1   0   24.10    6.20
   9   1   0   22.00    6.20
   9   1   0   35.00    7.20
  -9   1   0   32.80    8.00
  10  -1   0  116.39   12.30
  10  -1   0  117.29   11.90
 -10  -1   0  125.89   14.10
 -10  -1   0   99.39   11.10
  10   1   0  110.79   11.80
 -10   1   0  140.19   13.70
 -10   1   0  147.59   12.80
  10   1   0  102.59   11.60
  11  -1   0   32.80    8.70
 -11  -1   0   32.20    9.70
 -11   1   0   40.10    9.60
  11   1   0   28.00    8.40
  11   1   0   23.90    7.80
 -11   1   0   32.00    8.40
  12  -1   0    9.20    6.80
 -12  -1   0   13.10    8.50
 -12   1   0   19.70    9.10
  12   1   0   17.30    7.40
   0  -2   0 3827.32  104.19
   0  -2   0 4400.96  105.29
   0  -2   0 4424.36  103.89
   0  -2   0 4151.68  104.09
   0   2   0 4513.85  106.89
   0   2   0 4510.55  105.29
  -1  -2   0 1056.49   27.00
   1  -2   0 1055.69   26.90
   1  -2   0 1072.19   27.10
   1  -2   0 1116.09   27.60
  -1  -2   0 1086.79   26.70
  -1  -2   0 1024.80   27.30
  -1   2   0 1036.30   26.40
   1   2   0 1080.69   27.60
   1   2   0 1023.30   26.90
   1   2   0 1096.79   26.40
  -1   2   0 1058.79   26.60
  -1   2   0 1039.30   26.80
  -2  -2   0  273.57    8.90
   2  -2   0  250.67    9.00
  -2  -2   0  247.18   10.00
  -2  -2   0  264.87    9.20
   2  -2   0  255.87    8.40
  -2  -2   0  269.37    8.90
   2  -2   0  263.87    9.80
  -2   2   0  271.37    9.70
   2   2   0  267.77    8.90
  -2   2   0  264.07    9.30
   2   2   0  267.47    9.30
   2   2   0  263.97    9.70
  -2   2   0  269.37    9.10
   3  -2   0 1120.19   32.60
   3  -2   0 1108.19   29.70
  -3  -2   0 1115.89   33.30
   3  -2   0 1123.59   31.70
   3  -2   0 1220.48   31.40
  -3  -2   0 1119.39   31.20
  -3  -2   0 1110.09   30.20
  -3  -2   0 1095.89   31.60
  -3   2   0 1161.78   32.50
  -3   2   0 1191.68   32.60
   3   2   0 1109.29   31.80
   3   2   0 1110.09   32.40
  -3   2   0 1178.68   31.60
   3   2   0 1136.89   31.50
  -4  -2   0 1195.58   35.70
   4  -2   0 1306.57   35.50
  -4  -2   0 1236.88   35.30
  -4  -2   0 1243.68   33.40
   4  -2   0 1263.67   37.00
   4  -2   0 1259.97   35.90
  -4  -2   0 1191.68   37.40
   4  -2   0 1232.98   32.90
  -4   2   0 1244.48   36.60
   4   2   0 1223.78   35.60
   4   2   0 1196.78   35.70
   4   2   0 1191.68   36.30
  -4   2   0 1267.77   35.80
  -4   2   0 1308.07   37.20
   5  -2   0  662.13   22.70
   5  -2   0  629.94   22.80
  -5  -2   0  638.74   23.00
  -5  -2   0  698.13   25.30
   5  -2   0  674.93   19.80
   5  -2   0  655.63   24.00
  -5  -2   0  639.24   20.00
  -5  -2   0  647.64   22.50
  -5   2   0  663.03   24.20
   5   2   0  696.83   24.10
  -5   2   0  676.83   23.20
   5   2   0  671.13   23.20
  -5   2   0  678.33   24.00
   5   2   0  674.23   23.30
  -6  -2   0    2.10    2.40
   6  -2   0    9.30    2.10
   6  -2   0    2.60    2.80
   6  -2   0    3.50    2.90
  -6  -2   0    3.00    2.70
  -6  -2   0    1.80    2.50
  -6  -2   0    1.30    1.60
   6  -2   0    4.60    2.70
   6   2   0    5.70    2.80
   6   2   0    2.50    2.60
   6   2   0    8.80    3.60
  -6   2   0    7.00    3.00
  -6   2   0    0.30    2.60
  -6   2   0   -0.30    2.20
   7  -2   0  217.48   12.90
  -7  -2   0  223.18   15.10
  -7  -2   0  241.58   13.50
  -7  -2   0  257.17   14.50
   7  -2   0  245.88   14.70
   7   2   0  257.57   14.20
   7   2   0  277.47   15.00
  -7   2   0  245.48   14.20
  -7   2   0  250.77   14.20
  -7   2   0  228.58   14.40
  -8  -2   0  209.18   13.90
   8  -2   0  189.28   13.50
  -8  -2   0  192.58   12.70
   8  -2   0  190.78   12.80
  -8  -2   0  170.88   14.20
  -8   2   0  201.28   14.40
   8   2   0  171.48   12.40
  -8   2   0  202.48   13.40
   8   2   0  210.88   14.20
  -8   2   0  173.18   12.80
   9  -2   0  230.88   14.70
   9  -2   0  179.08   14.10
  -9  -2   0  180.18   13.30
  -9  -2   0  205.08   15.80
   9   2   0  179.58   14.00
  -9   2   0  195.88   14.30
  -9   2   0  205.78   15.30
   9   2   0  196.58   14.10
 -10  -2   0   24.20    7.50
  10  -2   0   22.90    6.90
 -10  -2   0   17.30    6.10
  10  -2   0   21.60    6.60
 -10   2   0   21.20    7.90
 -10   2   0   28.10    7.40
  10   2   0   23.40    7.30
  10   2   0   17.10    6.20
  11  -2   0   13.90    6.80
 -11  -2   0   29.20    9.10
  11   2   0   19.70    6.70
  11   2   0   17.70    7.20
 -11   2   0   32.00    8.60
 -11   2   0   13.60    7.10
 -12  -2   0  240.98   21.30
  12  -2   0  250.07   19.50
 -12   2   0  241.58   20.50
  12   2   0  251.97   18.90
   0  -3   0    0.80    0.60
   0  -3   0    0.30    0.90
   0  -3   0    1.40    0.70
   0  -3   0    0.60    0.50
   0   3   0    1.30    0.70
   0   3   0    5.30    1.10
   0   3   0    1.80    0.70
  -1  -3   0  905.21   23.30
  -1  -3   0  866.71   24.10
   1  -3   0  879.21   23.90
   1  -3   0  902.61   23.70
  -1  -3   0  917.51   23.90
   1  -3   0  909.61   23.30
  -1   3   0  904.61   22.60
  -1   3   0  919.41   23.80
  -1   3   0  849.61   23.00
   1   3   0  902.51   23.10
   1   3   0  862.01   23.20
  -1   3   0  898.01   22.70
   1   3   0  879.51   22.20
   1   3   0  857.31   23.70
   2  -3   0 3325.67   81.19
   2  -3   0 3317.47   82.59
  -2  -3   0 3132.59   81.49
  -2  -3   0 3204.28   82.79
  -2  -3   0 3439.16   81.89
   2  -3   0 3165.78   81.29
  -2  -3   0 3233.38   80.99
  -2   3   0 3349.47   81.39
   2   3   0 3341.97   81.69
  -2   3   0 3300.57   81.29
   2   3   0 3385.36   80.69
  -2   3   0 3290.47   80.69
   2   3   0 3332.27   82.59
  -2   3   0 3352.76   82.29
   3  -3   0 1208.08   34.40
   3  -3   0 1173.18   33.00
   3  -3   0 1204.68   31.80
  -3  -3   0 1185.48   32.40
  -3  -3   0 1150.08   34.70
   3  -3   0 1250.87   32.50
  -3  -3   0 1209.58   32.40
  -3   3   0 1224.78   32.90
  -3   3   0 1177.78   33.80
  -3   3   0 1181.98   32.10
  -3   3   0 1221.18   33.50
   3   3   0 1127.09   33.90
   3   3   0 1180.48   32.40
  -4  -3   0  259.87   11.00
  -4  -3   0  284.87   11.90
   4  -3   0  255.77   11.40
   4  -3   0  260.67    9.70
   4  -3   0  264.57   10.90
   4  -3   0  256.57   12.30
  -4  -3   0  269.87   10.30
  -4  -3   0  251.97   12.70
   4   3   0  262.67   11.50
  -4   3   0  269.47   12.20
   4   3   0  252.07   11.00
  -4   3   0  274.87   12.30
   4   3   0  251.27   12.00
  -4   3   0  278.97   11.60
  -5  -3   0  731.43   28.10
  -5  -3   0  808.92   26.70
   5  -3   0  818.12   27.90
   5  -3   0  782.92   25.60
  -5  -3   0  798.72   25.80
   5  -3   0  774.62   26.30
  -5  -3   0  809.32   24.00
   5  -3   0  861.01   23.60
  -5   3   0  822.72   27.70
   5   3   0  765.02   27.10
  -5   3   0  791.92   27.50
  -5   3   0  843.62   26.80
   5   3   0  797.52   26.10
   5   3   0  763.02   26.30
  -6  -3   0 1151.58   37.40
   6  -3   0 1108.39   36.20
  -6  -3   0 1163.88   33.30
   6  -3   0 1148.19   37.10
   6  -3   0 1213.68   33.00
   6  -3   0 1194.98   38.80
  -6  -3   0 1144.59   39.70
  -6  -3   0 1230.18   36.90
  -6   3   0 1193.08   38.70
  -6   3   0 1209.98   37.60
   6   3   0 1246.68   37.50
   6   3   0 1157.68   37.30
   6   3   0 1159.88   38.30
  -6   3   0 1221.88   38.70
   7  -3   0  902.21   30.90
  -7  -3   0  860.21   30.60
  -7  -3   0  902.71   32.00
  -7  -3   0  902.41   34.30
   7  -3   0  847.02   32.40
   7   3   0  878.31   32.50
  -7   3   0  914.01   33.10
  -7   3   0  926.61   32.00
  -7   3   0  913.71   32.70
   7   3   0  899.21   31.40
   8  -3   0   78.59    8.50
  -8  -3   0   63.49    7.70
  -8  -3   0   65.19    9.60
  -8  -3   0   64.29    8.50
   8  -3   0   75.79    9.20
  -8   3   0   72.99    8.70
  -8   3   0   68.19    8.90
  -8   3   0   83.39    9.10
   8   3   0   66.89    8.10
   8   3   0   56.29    7.90
   9  -3   0   43.00    8.50
   9  -3   0   64.99    8.80
  -9  -3   0   50.99    7.80
  -9  -3   0   56.29   10.50
   9   3   0   51.79    8.80
   9   3   0   63.09    9.20
  -9   3   0   54.89    8.50
  -9   3   0   52.09    9.50
 -10  -3   0  624.84   28.10
  10  -3   0  586.44   26.50
  10  -3   0  569.44   28.10
 -10  -3   0  605.14   30.10
 -10   3   0  612.04   28.10
  10   3   0  514.55   26.70
  10   3   0  563.84   26.50
 -10   3   0  561.54   28.30
  11  -3   0  314.57   21.40
 -11  -3   0  355.56   24.20
 -11   3   0  361.56   22.90
  11   3   0  356.86   21.60
 -11   3   0  326.97   21.00
  11   3   0  329.57   20.50
  12  -3   0   55.59   11.20
 -12  -3   0   75.69   14.10
 -12   3   0   67.19   13.00
  12   3   0   50.79   11.00
   0  -4   0   24.50    2.20
   0  -4   0   30.50    2.00
   0  -4   0   26.00    2.00
   0  -4   0   30.20    3.10
   0   4   0   26.50    2.20
   0   4   0   32.50    2.60
   0   4   0   26.10    2.20
  -1  -4   0   19.30    2.30
   1  -4   0   18.40    2.30
  -1  -4   0   16.90    2.30
  -1  -4   0   17.30    2.80
   1  -4   0   25.20    2.90
   1   4   0   13.10    2.20
  -1   4   0   21.10    1.80
  -1   4   0   16.30    1.70
  -1   4   0   16.50    2.00
  -1   4   0   17.50    2.20
   1   4   0   16.70    2.10
   1   4   0   18.40    1.40
   1   4   0   17.40    2.00
   2  -4   0   32.90    3.00
  -2  -4   0   27.40    3.10
  -2  -4   0   33.60    3.10
   2  -4   0   33.80    3.00
   2  -4   0   35.50    3.40
  -2  -4   0   31.10    2.70
  -2  -4   0   37.60    3.80
   2   4   0   33.40    2.40
   2   4   0   34.90    3.10
  -2   4   0   31.60    3.20
  -2   4   0   36.10    2.80
  -2   4   0   31.40    2.50
   2   4   0   34.20    3.40
  -2   4   0   32.40    2.90
  -3  -4   0    1.80    1.60
  -3  -4   0    1.40    1.70
  -3  -4   0    2.80    1.40
   3  -4   0    2.20    1.50
   3  -4   0    2.10    1.60
   3  -4   0    2.30    1.90
  -3  -4   0    5.50    1.90
   3   4   0    4.50    2.10
  -3   4   0    4.20    2.20
  -3   4   0    1.70    1.50
  -3   4   0    2.80    1.50
  -3   4   0    2.20    1.40
   3   4   0    2.60    1.30
   3   4   0    3.40    1.70
  -4  -4   0  327.47   12.60
  -4  -4   0  312.77   12.20
  -4  -4   0  335.27   13.40
   4  -4   0  327.17   11.70
   4  -4   0  337.07   12.30
   4  -4   0  314.87   14.10
   4  -4   0  309.77   12.90
  -4  -4   0  321.67   14.70
   4   4   0  329.67   12.60
   4   4   0  311.07   13.90
  -4   4   0  322.57   12.90
   4   4   0  332.87   13.30
  -4   4   0  308.27   13.30
  -4   4   0  328.47   14.00
   5  -4   0   11.10    2.40
  -5  -4   0    9.60    3.10
  -5  -4   0   12.20    2.80
  -5  -4   0   13.80    4.20
   5  -4   0   11.20    3.60
  -5  -4   0   11.90    3.20
   5  -4   0   14.70    3.30
   5  -4   0   12.20    3.40
   5   4   0    7.70    3.20
   5   4   0   16.00    4.10
  -5   4   0   13.10    3.50
   5   4   0   18.10    3.80
  -5   4   0   10.00    3.40
  -5   4   0   12.80    3.60
   6  -4   0    3.60    2.30
  -6  -4   0    2.00    1.80
  -6  -4   0   -0.80    2.50
   6  -4   0   -0.20    1.50
  -6  -4   0    5.00    3.30
   6  -4   0   -0.70    2.50
  -6  -4   0    0.10    2.30
   6  -4   0   -0.30    2.00
  -6   4   0    1.80    2.70
   6   4   0   -0.20    2.30
  -6   4   0   -2.80    1.90
  -6   4   0    1.10    2.60
   6   4   0    1.00    2.40
   7  -4   0   15.70    4.90
   7  -4   0   15.60    4.20
  -7  -4   0   14.30    5.20
  -7  -4   0   14.10    4.40
  -7  -4   0   22.80    5.30
  -7   4   0   16.30    5.10
  -7   4   0   13.60    4.90
  -7   4   0   17.00    4.70
   7   4   0   13.10    4.40
   7   4   0    6.90    4.20
  -8  -4   0   16.80    5.10
  -8  -4   0   18.90    5.20
   8  -4   0   14.10    5.50
  -8  -4   0   14.30    5.90
   8  -4   0    8.30    3.90
   8   4   0   17.40    5.00
  -8   4   0   18.10    5.90
  -8   4   0   22.10    5.80
  -8   4   0   30.90    7.00
   8   4   0   19.60    6.00
  -9  -4   0   -0.80    4.00
   9  -4   0   -5.70    2.50
   9  -4   0    6.60    4.00
  -9  -4   0    1.30    3.00
  -9   4   0   -0.40    3.80
   9   4   0   -2.40    3.10
   9   4   0    5.90    5.00
  -9   4   0    2.50    4.00
 -10  -4   0    0.90    5.40
  10  -4   0   13.00    6.30
  10   4   0    5.50    5.40
 -10   4   0    9.90    5.80
  10   4   0    5.80    5.00
 -10   4   0   11.70    5.90
  11  -4   0    3.40    5.60
 -11  -4   0    2.10    6.10
 -11   4   0   -3.90    4.90
  11   4   0   11.80    6.20
 -11   4   0    6.70    5.30
  12  -4   0    4.40    6.70
 -12  -4   0    3.20    6.80
  12   4   0    4.00    6.30
   0  -5   0    0.90    1.40
   0  -5   0    2.70    1.20
   0  -5   0   -0.50    0.70
   0  -5   0    1.00    0.80
   0   5   0    2.20    1.20
   0   5   0    1.90    1.00
   0   5   0   -0.10    0.90
  -1  -5   0  946.01   27.10
   1  -5   0 1013.50   27.10
  -1  -5   0  995.30   27.00
   1  -5   0 1008.10   25.90
   1  -5   0 1041.10   28.50
  -1  -5   0 1016.60   28.70
   1  -5   0 1062.29   27.20
   1   5   0 1009.30   27.50
  -1   5   0 1029.20   27.70
  -1   5   0  974.30   26.70
  -1   5   0  961.10   26.20
   1   5   0 1062.49   27.00
   1   5   0  993.70   26.90
   1   5   0  989.40   25.30
  -2  -5   0 2427.36   61.69
  -2  -5   0 2354.46   60.59
  -2  -5   0 2318.87   61.69
   2  -5   0 2325.37   61.29
   2  -5   0 2432.36   61.19
   2  -5   0 2474.35   60.49
  -2   5   0 2400.06   59.39
   2   5   0 2353.16   61.49
  -2   5   0 2397.06   59.29
   2   5   0 2381.16   59.99
   2   5   0 2427.06   60.39
   2   5   0 2397.76   58.59
  -2   5   0 2308.27   60.09
  -2   5   0 2314.47   61.19
   3  -5   0  918.41   27.10
  -3  -5   0  937.01   27.80
  -3  -5   0  948.51   26.60
   3  -5   0  923.21   26.80
   3  -5   0  922.51   28.50
  -3  -5   0  948.21   27.50
  -3  -5   0  950.10   29.20
   3   5   0  921.81   27.20
   3   5   0  954.80   25.80
  -3   5   0  953.10   28.30
   3   5   0  941.61   28.60
  -3   5   0  907.71   25.80
  -3   5   0  914.01   26.80
  -3   5   0  960.90   26.80
   4  -5   0  248.88   10.10
   4  -5   0  239.18   12.00
  -4  -5   0  242.38   10.70
  -4  -5   0  242.18   11.20
   4  -5   0  242.18   10.90
  -4  -5   0  236.28   12.40
  -4  -5   0  230.58   10.20
   4   5   0  246.58   10.10
  -4   5   0  234.48    9.90
  -4   5   0  226.58   10.70
   4   5   0  250.37   12.10
  -4   5   0  232.58   11.60
  -4   5   0  258.47   11.10
  -5  -5   0  663.53   22.10
   5  -5   0  678.63   25.20
  -5  -5   0  663.63   25.90
   5  -5   0  646.34   22.10
  -5  -5   0  681.23   22.70
  -5  -5   0  661.93   23.50
   5  -5   0  670.03   21.20
   5  -5   0  677.33   23.50
   5   5   0  718.83   23.90
  -5   5   0  673.03   24.60
  -5   5   0  696.03   24.20
   5   5   0  668.33   24.80
   5   5   0  699.53   22.60
  -5   5   0  673.13   23.20
  -6  -5   0 1304.07   39.80
   6  -5   0 1340.27   43.10
  -6  -5   0 1180.68   41.80
  -6  -5   0 1266.27   38.20
   6  -5   0 1244.98   37.90
   6  -5   0 1298.27   35.90
  -6  -5   0 1232.78   36.40
   6  -5   0 1249.18   41.10
   6   5   0 1172.38   40.20
  -6   5   0 1207.68   40.60
  -6   5   0 1295.07   40.30
   6   5   0 1240.98   38.10
  -7  -5   0 1271.57   38.90
   7  -5   0 1218.18   38.50
  -7  -5   0 1222.38   43.20
   7  -5   0 1198.18   41.40
  -7  -5   0 1205.48   40.00
   7   5   0 1190.48   38.50
  -7   5   0 1198.98   41.30
  -7   5   0 1223.88   40.70
  -7   5   0 1247.28   40.10
   7   5   0 1128.69   40.50
  -8  -5   0    4.20    4.50
   8  -5   0   -1.10    2.60
   8  -5   0    2.80    3.70
  -8  -5   0    2.50    3.10
  -8  -5   0   -2.90    2.80
   8   5   0    3.00    4.10
   8   5   0   -1.80    2.70
  -8   5   0    4.90    4.20
  -8   5   0   -3.80    2.80
  -8   5   0    3.90    3.90
  -9  -5   0   91.99    9.40
   9  -5   0   82.49    9.10
  -9  -5   0   87.09   12.10
   9  -5   0   76.49   10.00
  -9   5   0   78.49    9.80
  -9   5   0   61.59    9.40
   9   5   0   74.69   10.30
   9   5   0   77.59    8.90
  10  -5   0  485.95   26.10
 -10  -5   0  455.45   26.80
  10   5   0  466.05   23.10
 -10   5   0  476.95   25.30
 -10   5   0  515.85   26.00
  10   5   0  455.15   24.70
  11  -5   0  242.58   18.50
 -11  -5   0  252.67   20.10
 -11   5   0  233.38   18.60
 -11   5   0  220.48   17.30
  11   5   0  222.28   18.10
  12  -5   0   67.39   15.00
 -12   5   0   56.69   13.70
  12   5   0   37.30   10.20
   0  -6   0 1696.23   41.10
   0  -6   0 1668.03   44.30
   0  -6   0 1589.54   41.20
   0  -6   0 1598.24   42.00
   0   6   0 1523.25   42.10
   0   6   0 1666.73   42.00
   0   6   0 1654.63   41.90
   1  -6   0  650.43   18.70
  -1  -6   0  639.04   20.70
  -1  -6   0  618.54   18.60
   1  -6   0  636.54   17.50
  -1  -6   0  669.03   18.90
   1  -6   0  617.24   18.60
   1  -6   0  643.64   20.30
   1   6   0  649.74   16.90
   1   6   0  633.74   19.10
   1   6   0  626.84   18.40
   1   6   0  625.34   18.50
  -1   6   0  662.83   19.40
  -1   6   0  625.54   17.90
  -1   6   0  640.14   18.40
   2  -6   0    2.80    1.50
   2  -6   0    0.60    1.20
  -2  -6   0    0.10    1.50
   2  -6   0   -0.50    1.00
  -2  -6   0   -0.90    1.10
  -2  -6   0    1.40    1.30
   2   6   0    0.30    1.10
  -2   6   0    0.30    0.90
  -2   6   0    0.10    0.90
   2   6   0    1.30    1.60
  -2   6   0    0.60    1.10
   2   6   0    0.20    0.80
   2   6   0   -0.60    0.90
  -2   6   0   -0.70    1.20
  -3  -6   0  762.72   24.60
  -3  -6   0  759.72   23.10
  -3  -6   0  725.23   23.80
   3  -6   0  764.62   23.10
   3  -6   0  751.42   24.10
  -3  -6   0  714.93   21.90
   3  -6   0  758.92   22.80
  -3   6   0  721.53   21.90
  -3   6   0  745.93   23.90
  -3   6   0  743.23   22.60
   3   6   0  718.03   20.80
   3   6   0  744.73   24.20
  -3   6   0  748.93   21.50
  -4  -6   0 1333.07   38.50
  -4  -6   0 1293.57   38.20
   4  -6   0 1315.47   39.90
   4  -6   0 1311.87   38.00
  -4  -6   0 1306.47   37.10
   4  -6   0 1328.07   37.20
  -4  -6   0 1289.97   40.50
  -4   6   0 1391.66   38.00
   4   6   0 1345.67   36.30
   4   6   0 1321.47   38.10
  -4   6   0 1325.47   37.90
  -4   6   0 1336.77   36.50
   4   6   0 1308.67   39.80
  -4   6   0 1302.17   39.30
   5  -6   0  515.05   21.50
  -5  -6   0  556.14   19.40
   5  -6   0  544.45   20.20
   5  -6   0  543.15   18.40
  -5  -6   0  524.25   22.40
  -5  -6   0  538.25   19.40
   5  -6   0  527.15   18.60
  -5  -6   0  541.45   20.50
  -5   6   0  545.15   20.40
   5   6   0  559.44   18.90
  -5   6   0  599.04   20.60
  -5   6   0  479.45   20.60
   5   6   0  500.95   21.10
   5   6   0  545.25   20.20
  -6  -6   0   49.10    6.30
   6  -6   0   37.40    4.90
   6  -6   0   35.80    6.80
  -6  -6   0   34.70    4.60
  -6  -6   0   44.10    5.40
  -6  -6   0   55.39    7.50
   6  -6   0   43.90    4.80
  -6   6   0   28.10    5.40
  -6   6   0   39.80    6.10
  -6   6   0   41.20    5.90
   6   6   0   37.80    6.30
   6   6   0   37.40    5.00
   7  -6   0  322.87   15.40
  -7  -6   0  303.57   18.40
   7  -6   0  351.66   18.40
  -7  -6   0  325.97   15.70
  -7  -6   0  304.47   16.70
  -7   6   0  317.47   16.90
  -7   6   0  328.17   18.10
  -7   6   0  336.07   17.00
   7   6   0  298.97   15.10
   7   6   0  319.77   17.60
  -8  -6   0  674.23   28.50
  -8  -6   0  673.73   26.60
   8  -6   0  743.53   27.30
   8  -6   0  671.83   29.60
  -8  -6   0  672.43   31.00
   8   6   0  742.93   27.30
   8   6   0  674.83   29.40
  -8   6   0  718.33   29.10
  -8   6   0  683.93   29.40
  -8   6   0  707.33   28.70
  -9  -6   0  226.78   17.80
  -9  -6   0  202.08   13.70
   9  -6   0  184.68   15.10
  -9   6   0  209.38   15.90
   9   6   0  197.08   13.50
   9   6   0  208.48   15.90
  -9   6   0  221.08   15.60
  10  -6   0    8.30    6.20
 -10  -6   0    4.00    5.10
  10   6   0    4.10    5.50
 -10   6   0    1.10    4.80
 -10   6   0    0.20    4.70
  11  -6   0   54.29   10.90
 -11  -6   0   90.19   13.20
 -11   6   0   75.49   13.00
  11   6   0   60.19   11.50
   0  -7   0   -0.90    0.80
   0  -7   0    1.90    1.00
   0  -7   0   -1.10    1.20
   0  -7   0    1.30    1.00
   0   7   0    1.60    1.40
   0   7   0   -0.10    1.00
   0   7   0    1.10    1.20
   1  -7   0  151.78    6.90
  -1  -7   0  133.19    6.60
   1  -7   0  141.19    6.60
  -1  -7   0  139.59    8.10
   1  -7   0  151.08    5.80
   1  -7   0  144.79    8.00
  -1  -7   0  154.98    6.80
  -1   7   0  127.79    6.80
   1   7   0  145.29    7.10
  -1   7   0  146.09    6.20
  -1   7   0  148.79    6.60
   1   7   0  142.09    6.50
   1   7   0  147.09    6.70
   1   7   0  139.39    5.20
  -2  -7   0  250.07   10.00
   2  -7   0  247.38   10.90
   2  -7   0  250.37    9.80
  -2  -7   0  253.77   10.50
   2  -7   0  243.78   10.30
  -2  -7   0  248.88   11.50
   2   7   0  237.08    7.80
   2   7   0  241.28   10.60
  -2   7   0  231.78    8.60
   2   7   0  234.58    9.60
  -2   7   0  239.88   10.40
   2   7   0  223.98    9.30
  -2   7   0  242.58    8.90
  -3  -7   0  106.99    7.50
   3  -7   0   98.69    7.10
   3  -7   0  114.19    6.70
  -3  -7   0  113.79    6.80
  -3  -7   0  103.19    7.30
   3  -7   0   98.39    6.60
   3   7   0  101.59    6.30
   3   7   0  102.09    6.00
   3   7   0  114.99    5.20
   3   7   0   96.89    7.00
  -3   7   0  100.99    5.50
  -3   7   0  111.89    7.30
  -3   7   0  111.29    5.90
  -3   7   0   89.99    6.00
   4  -7   0   55.09    5.10
  -4  -7   0   53.19    4.80
  -4  -7   0   53.79    5.40
  -4  -7   0   48.20    5.30
   4  -7   0   50.69    5.20
  -4  -7   0   52.59    6.20
   4  -7   0   47.60    5.50
   4   7   0   52.59    5.70
  -4   7   0   47.00    5.40
  -4   7   0   41.70    4.70
  -4   7   0   51.19    4.30
  -4   7   0   42.90    4.50
   4   7   0   47.40    5.00
   4   7   0   51.09    4.10
  -5  -7   0  244.18   12.10
   5  -7   0  247.18   11.10
   5  -7   0  248.88   12.30
  -5  -7   0  246.28   12.50
   5  -7   0  242.48   11.20
  -5  -7   0  210.88   13.40
  -5  -7   0  235.28   11.40
   5  -7   0  247.88   13.60
  -5   7   0  233.68   13.10
   5   7   0  241.78   12.30
  -5   7   0  242.38   12.00
   5   7   0  239.48   13.40
   5   7   0  253.17   10.90
  -5   7   0  243.88   11.00
  -5   7   0  237.58   12.10
   6  -7   0   56.99    5.90
  -6  -7   0   72.89    8.60
  -6  -7   0   84.39    7.00
  -6  -7   0   79.49    6.80
   6  -7   0   75.79    8.20
  -6  -7   0   70.09    7.70
   6  -7   0   76.79    6.30
  -6   7   0   74.09    8.00
   6   7   0   64.39    8.00
  -6   7   0   74.99    7.50
   6   7   0   74.69    6.60
  -6   7   0   66.49    7.10
   7  -7   0  214.98   14.50
   7  -7   0  213.48   12.00
  -7  -7   0  189.18   13.10
  -7  -7   0  211.38   12.40
  -7  -7   0  214.58   15.70
  -7   7   0  233.18   15.10
   7   7   0  201.48   14.10
   7   7   0  233.98   12.60
  -7   7   0  215.68   13.50
  -8  -7   0    4.20    4.50
  -8  -7   0    5.30    3.70
   8  -7   0    8.80    4.30
  -8  -7   0    0.40    3.70
   8  -7   0   11.60    4.40
  -8   7   0   13.40    5.00
   8   7   0   13.70    4.50
  -8   7   0   19.80    6.50
   8   7   0    9.70    5.20
   9  -7   0   -1.50    4.00
  -9  -7   0   -2.60    4.70
  -9   7   0    2.40    4.50
   9   7   0    0.30    4.40
  -9   7   0    0.00    3.40
 -10  -7   0   81.89   12.90
  10  -7   0   56.19   10.70
 -10   7   0   39.40   14.10
  10   7   0   71.49   11.10
 -10   7   0   53.59   10.10
 -11  -7   0   -2.60    6.10
  11  -7   0    8.40    6.20
  11   7   0   13.00    6.70
 -11   7   0    9.10    6.40
   0  -8   0 2381.06   61.79
   0  -8   0 2400.66   60.79
   0  -8   0 2426.96   64.89
   0  -8   0 2364.26   60.39
   0   8   0 2465.75   61.59
   0   8   0 2431.66   62.29
   0   8   0 2405.96   61.59
  -1  -8   0 1223.48   36.90
  -1  -8   0 1210.88   31.70
   1  -8   0 1188.88   33.90
  -1  -8   0 1257.57   33.90
   1  -8   0 1244.98   33.80
  -1  -8   0 1247.08   34.10
   1  -8   0 1231.28   36.50
   1  -8   0 1196.98   32.30
  -1   8   0 1237.08   33.10
   1   8   0 1276.97   33.90
  -1   8   0 1220.58   34.70
   1   8   0 1211.78   33.90
   1   8   0 1276.97   34.60
  -1   8   0 1245.88   33.70
   2  -8   0   64.59    5.20
   2  -8   0   72.59    6.10
  -2  -8   0   75.49    6.50
  -2  -8   0   63.79    5.20
   2  -8   0   73.29    5.10
  -2  -8   0   81.39    5.40
   2   8   0   93.29    6.20
  -2   8   0   76.99    4.60
   2   8   0   82.49    5.20
  -2   8   0   58.89    5.20
   2   8   0   74.19    3.70
  -2   8   0   76.79    5.10
  -2   8   0   72.79    4.20
  -3  -8   0 1064.09   33.60
  -3  -8   0 1082.49   31.80
   3  -8   0 1087.49   32.60
   3  -8   0 1142.99   31.80
  -3  -8   0 1068.39   33.10
   3  -8   0 1004.90   32.60
   3   8   0 1068.39   33.20
  -3   8   0 1060.59   31.20
   3   8   0 1048.70   28.60
  -3   8   0 1113.19   33.10
   3   8   0 1053.29   30.80
  -3   8   0 1107.99   30.00
   3   8   0 1056.59   31.20
  -3   8   0 1066.59   30.00
   4  -8   0 1633.74   46.30
  -4  -8   0 1673.33   49.10
   4  -8   0 1640.04   46.40
  -4  -8   0 1637.04   46.70
  -4  -8   0 1599.84   47.80
   4  -8   0 1638.34   48.40
   4   8   0 1626.04   48.40
  -4   8   0 1648.34   45.20
  -4   8   0 1629.84   44.30
  -4   8   0 1651.73   46.10
   4   8   0 1632.34   43.40
   4   8   0 1634.34   46.20
  -4   8   0 1696.73   48.30
   4   8   0 1649.44   45.60
   5  -8   0 1253.57   41.50
  -5  -8   0 1306.27   38.10
   5  -8   0 1266.27   38.10
  -5  -8   0 1342.27   40.10
  -5  -8   0 1252.47   42.10
  -5  -8   0 1279.37   39.80
   5  -8   0 1268.47   39.20
  -5   8   0 1308.97   41.20
   5   8   0 1297.37   39.40
   5   8   0 1288.17   36.70
  -5   8   0 1310.57   37.30
  -5   8   0 1354.16   39.20
   5   8   0 1246.28   41.10
  -5   8   0 1371.96   39.50
  -6  -8   0   52.89    7.60
   6  -8   0   70.09    8.50
  -6  -8   0   58.79    6.40
  -6  -8   0   69.89    7.80
   6  -8   0   51.19    5.60
   6  -8   0   64.09    6.20
  -6  -8   0   55.69    6.10
  -6   8   0   52.69    6.70
   6   8   0   61.99    5.90
   6   8   0   73.49    8.20
  -6   8   0   51.29    7.30
  -6   8   0   61.29    6.70
   7  -8   0  428.96   21.70
  -7  -8   0  447.46   19.10
  -7  -8   0  450.25   20.80
   7  -8   0  431.66   18.20
  -7  -8   0  392.36   21.80
   7   8   0  439.96   18.20
  -7   8   0  417.76   19.70
   7   8   0  358.06   20.30
  -7   8   0  432.76   20.10
  -7   8   0  449.66   21.80
  -8  -8   0  952.30   39.00
   8  -8   0 1025.10   38.50
  -8  -8   0  932.01   35.90
  -8  -8   0  969.00   33.90
  -8   8   0  959.20   35.60
  -8   8   0  936.21   37.70
   8   8   0  981.30   37.80
   9  -8   0  476.35   26.00
  -9  -8   0  575.54   29.10
   9   8   0  533.15   26.70
  -9   8   0  527.25   25.10
  -9   8   0  509.05   26.30
 -10  -8   0   -1.50    5.30
  10  -8   0    0.80    4.20
  10   8   0    2.80    4.80
 -10   8   0    2.30    5.80
  11  -8   0   70.99   11.90
 -11  -8   0   85.49   13.70
  11   8   0   87.69   13.20
 -11   8   0   50.69   10.90
   0  -9   0    0.70    1.90
   0  -9   0    1.80    1.20
   0  -9   0    3.00    1.40
   0  -9   0   -0.30    1.10
   0   9   0    1.10    1.60
   0   9   0    1.50    1.50
   0   9   0    0.60    1.50
   1  -9   0  240.08   11.90
  -1  -9   0  247.08    9.90
  -1  -9   0  243.88   10.20
  -1  -9   0  241.98    8.30
   1  -9   0  234.88    9.70
  -1  -9   0  249.78   12.50
   1  -9   0  237.18   10.10
   1  -9   0  223.98    8.70
  -1   9   0  248.78   10.00
   1   9   0  238.18   10.40
   1   9   0  245.28   10.00
  -1   9   0  240.38   10.70
  -1   9   0  246.28    9.50
   1   9   0  234.88   10.20
   2  -9   0  357.56   14.90
  -2  -9   0  332.17   13.20
  -2  -9   0  336.47   13.00
   2  -9   0  323.47   13.10
  -2  -9   0  320.87   14.90
   2  -9   0  319.27   12.60
   2   9   0  346.07   12.70
   2   9   0  302.87   12.30
   2   9   0  327.27   10.30
  -2   9   0  316.67   11.20
  -2   9   0  331.27   12.70
   2   9   0  346.17   13.90
  -2   9   0  343.77   13.90
  -2   9   0  319.67   11.60
   3  -9   0  229.78   11.60
   3  -9   0  241.88   10.80
  -3  -9   0  228.18   12.40
  -3  -9   0  220.78   10.70
   3  -9   0  231.68   11.60
  -3  -9   0  220.18   11.30
  -3   9   0  234.48    9.40
  -3   9   0  222.98   10.30
   3   9   0  245.28   12.00
   3   9   0  223.88   10.20
   3   9   0  218.28    8.10
  -3   9   0  227.48   11.50
  -3   9   0  218.48    9.30
   3   9   0  234.18   10.60
   4  -9   0    1.90    2.40
  -4  -9   0    3.00    2.40
  -4  -9   0    3.60    2.70
   4  -9   0    2.00    2.40
   4  -9   0    1.60    2.30
  -4  -9   0    2.90    2.40
   4   9   0    4.80    1.70
   4   9   0   -0.80    1.40
  -4   9   0    1.60    1.70
  -4   9   0    3.00    2.20
  -4   9   0    3.80    2.70
   4   9   0    2.50    2.30
  -4   9   0    1.70    1.70
   4   9   0    0.00    2.10
   5  -9   0   12.30    3.60
  -5  -9   0    8.90    3.50
   5  -9   0   15.90    4.70
  -5  -9   0   17.50    4.30
  -5  -9   0   13.60    4.60
   5  -9   0   16.40    3.80
  -5  -9   0   19.00    3.90
   5   9   0   19.90    3.60
  -5   9   0   22.00    4.40
  -5   9   0   16.40    4.00
  -5   9   0   25.10    5.50
  -5   9   0   19.20    3.70
   5   9   0   10.50    3.20
   5   9   0   19.90    5.10
   6  -9   0  382.96   15.70
  -6  -9   0  386.16   16.60
  -6  -9   0  411.56   18.60
   6  -9   0  411.56   20.20
  -6  -9   0  391.36   20.30
  -6  -9   0  358.36   17.10
   6  -9   0  382.66   16.40
   6   9   0  388.76   15.40
  -6   9   0  374.66   17.50
  -6   9   0  380.56   19.20
  -6   9   0  370.26   17.10
   6   9   0  371.36   19.20
  -7  -9   0   73.59   10.00
   7  -9   0   81.69    9.60
   7  -9   0   63.19    6.60
  -7  -9   0   70.99    7.40
  -7  -9   0   77.79    9.20
  -7   9   0   68.99    7.80
  -7   9   0   81.59    8.90
  -7   9   0   69.39    9.10
   7   9   0   89.99   10.20
   8  -9   0   11.30    5.30
  -8  -9   0    4.00    5.00
  -8  -9   0    8.20    4.70
  -8  -9   0   -0.50    3.10
  -8   9   0   17.90    5.60
  -8   9   0   13.70    5.80
   8   9   0   14.90    5.80
  -9  -9   0   83.39   12.20
   9  -9   0   60.59    9.80
   9   9   0   88.09   11.70
  -9   9   0   83.39   11.80
 -10  -9   0   70.79   11.90
  10  -9   0   73.19   11.30
 -10   9   0   71.39   11.20
  10   9   0   63.49   12.10
  11  -9   0  110.09   14.80
 -11  -9   0  108.79   14.90
 -11   9   0  106.79   13.50
  11   9   0  141.39   15.90
   0 -10   0  372.76   16.30
   0 -10   0  348.67   13.50
   0 -10   0  369.06   12.60
   0 -10   0  334.57   12.00
   0  10   0  365.96   14.00
   0  10   0  363.16   13.30
   0  10   0  374.86   13.50
   1 -10   0  432.16   14.90
  -1 -10   0  424.16   13.10
  -1 -10   0  409.66   15.20
  -1 -10   0  416.66   14.90
   1 -10   0  425.76   13.70
  -1 -10   0  439.76   18.20
   1 -10   0  416.66   17.60
   1 -10   0  417.46   15.30
   1  10   0  419.26   15.00
  -1  10   0  407.66   15.80
   1  10   0  431.76   15.50
  -1  10   0  410.16   14.40
   1  10   0  420.16   15.50
  -1  10   0  423.36   15.00
   2 -10   0  478.25   19.00
  -2 -10   0  454.65   19.50
  -2 -10   0  482.95   17.20
   2 -10   0  488.95   16.80
   2 -10   0  495.85   17.40
  -2 -10   0  481.75   17.10
  -2  10   0  452.35   15.40
  -2  10   0  468.85   17.90
  -2  10   0  459.45   16.50
   2  10   0  462.35   13.90
  -2  10   0  441.36   14.80
   2  10   0  444.46   16.20
   2  10   0  485.95   16.70
   2  10   0  460.45   17.50
   3 -10   0  416.46   15.70
   3 -10   0  418.26   17.00
   3 -10   0  419.06   17.20
  -3 -10   0  402.36   18.10
  -3 -10   0  395.96   16.70
  -3 -10   0  418.36   16.10
  -3  10   0  405.36   14.10
   3  10   0  390.56   16.70
   3  10   0  396.66   15.40
   3  10   0  387.16   12.50
  -3  10   0  371.96   16.40
  -3  10   0  405.66   14.10
  -3  10   0  415.56   15.60
   3  10   0  402.66   15.20
  -4 -10   0  798.22   28.40
  -4 -10   0  815.72   27.00
   4 -10   0  793.92   28.40
  -4 -10   0  774.22   28.70
   4 -10   0  821.02   26.70
   4 -10   0  787.32   27.30
   4  10   0  786.12   28.30
  -4  10   0  795.62   25.00
   4  10   0  802.82   25.80
  -4  10   0  774.92   24.40
  -4  10   0  788.22   26.20
  -4  10   0  784.82   28.10
   4  10   0  819.22   23.10
   4  10   0  800.42   26.20
  -5 -10   0  725.03   25.90
   5 -10   0  671.23   24.90
   5 -10   0  674.63   27.30
  -5 -10   0  732.63   27.10
  -5 -10   0  722.13   28.20
  -5  10   0  710.63   27.20
   5  10   0  700.93   27.40
  -5  10   0  701.23   23.10
  -5  10   0  691.83   24.10
   5  10   0  721.03   22.10
   5  10   0  689.83   24.20
  -5  10   0  761.42   25.70
   6 -10   0   10.70    3.40
  -6 -10   0    8.90    4.70
  -6 -10   0   14.90    4.90
   6 -10   0   16.20    4.10
  -6 -10   0    9.60    3.80
   6 -10   0   12.30    5.10
   6  10   0    8.00    3.40
  -6  10   0    7.30    3.80
  -6  10   0    7.50    3.20
  -6  10   0    5.30    3.10
   6  10   0   13.60    4.90
  -6  10   0    2.60    3.20
  -7 -10   0  139.69   11.50
  -7 -10   0  124.79    9.50
   7 -10   0  120.99   11.60
  -7 -10   0  112.09   11.70
  -7  10   0  116.49    9.90
  -7  10   0  109.79   11.00
   7  10   0  126.69   11.70
   8 -10   0  170.28   14.50
  -8 -10   0  180.78   15.50
   8  10   0  167.38   14.20
  -8  10   0  195.08   15.50
  -9 -10   0  284.67   20.90
   9 -10   0  229.78   17.80
   9  10   0  245.68   18.40
  -9  10   0  235.68   18.40
 -10 -10   0    6.90    6.40
  10 -10   0   19.90    7.80
 -10  10   0   33.80    9.40
  10  10   0   12.20    7.20
 -11 -10   0    2.70    6.30
  11 -10   0   -5.20    5.90
  11  10   0    7.10    6.70
 -11  10   0   -1.10    6.60
   0 -11   0    1.60    1.70
   0 -11   0    1.70    2.30
   0 -11   0    0.90    1.10
   0 -11   0   -0.70    1.20
   0  11   0    0.60    1.60
   0  11   0    1.60    1.80
   0  11   0    0.50    1.40
  -1 -11   0  476.85   14.90
   1 -11   0  488.85   15.70
  -1 -11   0  475.55   16.80
   1 -11   0  496.55   17.60
  -1 -11   0  512.85   20.90
   1 -11   0  492.95   16.90
   1 -11   0  493.65   20.10
  -1  11   0  479.75   16.50
   1  11   0  445.16   17.20
  -1  11   0  496.05   18.40
  -1  11   0  501.25   17.20
   1  11   0  488.65   17.10
   1  11   0  489.45   17.70
  -2 -11   0 1793.12   50.69
  -2 -11   0 1852.61   50.79
  -2 -11   0 1912.91   55.39
   2 -11   0 1894.31   51.19
   2 -11   0 1918.81   50.69
   2 -11   0 1875.41   53.99
  -2  11   0 1838.12   49.00
  -2  11   0 1851.41   50.39
   2  11   0 1792.02   46.80
  -2  11   0 1809.82   48.10
   2  11   0 1770.72   50.29
   2  11   0 1772.52   49.99
   2  11   0 1835.42   51.59
  -2  11   0 1859.51   52.29
  -3 -11   0 1417.36   45.00
   3 -11   0 1474.85   41.30
   3 -11   0 1373.56   42.20
  -3 -11   0 1421.66   41.40
   3 -11   0 1328.97   42.80
  -3 -11   0 1459.15   42.50
  -3  11   0 1406.86   38.60
   3  11   0 1417.36   36.90
  -3  11   0 1373.96   38.90
   3  11   0 1430.86   40.70
   3  11   0 1394.46   40.50
   3  11   0 1412.56   42.70
  -3  11   0 1460.05   43.10
  -3  11   0 1381.76   40.70
   4 -11   0   -1.70    2.20
   4 -11   0    1.00    2.20
  -4 -11   0    4.40    3.50
  -4 -11   0    2.70    2.50
   4 -11   0    2.20    2.60
  -4 -11   0    1.30    2.40
  -4  11   0    0.00    2.10
  -4  11   0    0.40    1.70
   4  11   0    0.50    1.40
   4  11   0    2.90    2.20
  -4  11   0    2.20    3.10
  -4  11   0    3.20    2.00
   4  11   0   -3.60    2.10
   5 -11   0  425.86   20.20
   5 -11   0  436.86   18.60
  -5 -11   0  396.76   19.40
  -5 -11   0  422.06   20.20
  -5 -11   0  422.06   18.70
  -5  11   0  418.06   18.00
   5  11   0  411.06   19.80
  -5  11   0  435.26   16.40
  -5  11   0  447.66   20.40
   5  11   0  418.16   17.20
  -5  11   0  419.36   16.90
  -6 -11   0  854.81   33.40
  -6 -11   0  790.12   30.40
  -6 -11   0  815.12   30.30
   6 -11   0  794.02   32.10
   6 -11   0  838.42   29.20
  -6  11   0  831.92   32.20
  -6  11   0  873.61   30.30
   6  11   0  766.72   28.00
   6  11   0  792.62   32.10
  -6  11   0  829.12   28.80
  -6  11   0  865.81   27.50
   7 -11   0  366.46   20.90
  -7 -11   0  382.36   19.80
  -7 -11   0  383.16   22.20
  -7  11   0  381.36   21.10
   7  11   0  415.86   22.10
   7  11   0  394.76   18.30
  -8 -11   0   10.20    5.80
   8 -11   0    5.30    4.80
   8  11   0   18.30    6.70
  -8  11   0    7.70    5.60
  -9 -11   0   76.89   11.50
   9 -11   0   92.49   12.00
   9  11   0  109.89   12.80
  -9  11   0   91.59   12.70
 -10 -11   0  296.07   22.30
  10 -11   0  306.37   21.80
  10  11   0  269.57   20.50
 -10  11   0  322.77   22.20
 -11  11   0  356.76   24.90
  11  11   0  403.96   26.10
   0 -12   0   10.30    2.40
   0 -12   0   12.10    2.60
   0 -12   0    7.30    2.60
   0 -12   0   14.80    4.50
   0  12   0   11.90    3.00
   0  12   0    4.60    2.40
   0  12   0   13.20    3.00
  -1 -12   0  144.99    8.50
   1 -12   0  137.89    8.40
   1 -12   0  155.78    8.30
  -1 -12   0  155.08   11.00
   1 -12   0  145.49   10.60
  -1 -12   0  149.79    8.10
  -1 -12   0  139.59    6.60
   1 -12   0  147.79    7.20
  -1  12   0  145.09    7.90
   1  12   0  156.98    8.90
  -1  12   0  163.28    8.70
   1  12   0  162.88    8.60
   1  12   0  154.08    8.90
  -1  12   0  146.69    9.20
   2 -12   0    2.00    2.60
   2 -12   0    3.30    2.10
  -2 -12   0   -1.60    1.80
  -2 -12   0    1.70    2.00
  -2 -12   0    0.90    1.20
   2 -12   0    2.00    1.90
  -2 -12   0    1.50    2.00
  -2  12   0    3.60    2.00
   2  12   0    1.20    2.10
  -2  12   0    2.30    1.60
  -2  12   0    8.40    2.80
  -2  12   0   -0.80    2.00
   2  12   0    3.20    2.10
   2  12   0    6.10    2.50
  -3 -12   0   33.50    5.10
  -3 -12   0   38.40    6.10
   3 -12   0   42.10    5.30
   3 -12   0   46.30    5.50
  -3 -12   0   33.90    5.20
   3 -12   0   36.20    6.00
  -3  12   0   36.30    4.90
   3  12   0   36.90    4.80
   3  12   0   40.60    3.30
  -3  12   0   40.70    4.30
  -3  12   0   33.00    3.70
  -3  12   0   40.90    5.50
   3  12   0   46.20    6.10
   3  12   0   39.50    4.70
  -4 -12   0  249.58   12.90
   4 -12   0  221.18   13.20
   4 -12   0  241.18   12.60
  -4 -12   0  242.78   14.80
   4 -12   0  241.08   13.80
  -4 -12   0  239.98   13.60
  -4  12   0  240.38   10.80
   4  12   0  226.28   11.60
  -4  12   0  243.58   12.40
  -4  12   0  233.28   13.70
   4  12   0  229.28   13.50
  -4  12   0  232.58   10.80
  -5 -12   0    9.20    4.20
   5 -12   0    7.60    4.20
  -5 -12   0    4.70    3.50
  -5 -12   0    2.10    3.30
   5 -12   0   12.90    4.10
   5  12   0    0.10    3.00
  -5  12   0   10.30    3.70
  -5  12   0   -1.30    1.90
   5  12   0    5.90    3.10
  -5  12   0    2.10    2.30
  -5  12   0   12.40    4.90
  -6 -12   0   31.80    6.70
  -6 -12   0   23.70    5.90
   6 -12   0   24.10    5.60
   6 -12   0   30.60    7.40
  -6 -12   0   32.00    7.40
  -6  12   0   21.30    5.90
   6  12   0   22.90    5.10
   6  12   0   29.50    7.20
  -7 -12   0   77.49   10.10
  -7 -12   0   61.49    8.70
   7 -12   0   58.49    9.50
   7  12   0   72.39    9.60
   7  12   0   55.69    7.30
  -7  12   0   60.59    8.90
   8 -12   0   21.10    7.10
  -8 -12   0    5.80    5.60
   8  12   0    2.00    4.60
  -8  12   0   12.30    6.00
   9 -12   0   11.60    7.00
  -9 -12   0    5.40    5.40
   9  12   0    5.40    5.70
  -9  12   0    6.80    6.20
 -10 -12   0   18.50    8.10
  10 -12   0   19.20    8.40
  10  12   0   35.60    9.30
 -10  12   0   15.80    8.40
   0 -13   0    3.30    2.30
   0 -13   0    0.20    1.50
   0 -13   0    0.30    2.30
   0 -13   0    0.70    1.60
   0  13   0    2.50    2.20
   0  13   0   -0.90    1.60
   0  13   0   -0.20    1.70
   1 -13   0  955.80   27.10
  -1 -13   0  910.91   29.40
   1 -13   0  915.41   29.30
   1 -13   0  946.51   33.10
  -1 -13   0  926.71   28.30
  -1 -13   0  918.41   33.50
  -1 -13   0  935.51   26.30
   1 -13   0  900.91   28.40
   1  13   0  873.61   28.40
  -1  13   0  934.41   28.90
   1  13   0  890.31   29.40
   1  13   0  911.51   29.40
  -1  13   0  919.61   28.10
  -1  13   0  908.11   30.30
  -2 -13   0 1488.55   49.40
   2 -13   0 1664.93   49.50
  -2 -13   0 1583.64   40.90
   2 -13   0 1542.25   45.30
  -2 -13   0 1597.74   45.10
  -2 -13   0 1541.95   45.20
   2  13   0 1500.05   44.30
  -2  13   0 1494.15   46.40
  -2  13   0 1621.24   42.40
   2  13   0 1529.75   45.90
   2  13   0 1519.45   44.90
  -2  13   0 1551.64   43.30
  -2  13   0 1610.44   45.00
  -3 -13   0  795.22   26.60
  -3 -13   0  722.73   26.40
  -3 -13   0  764.62   30.00
   3 -13   0  754.52   26.00
   3 -13   0  752.02   28.70
   3 -13   0  744.43   27.10
  -3  13   0  719.43   27.50
  -3  13   0  769.72   24.10
  -3  13   0  766.42   25.90
  -3  13   0  773.92   23.40
   3  13   0  757.72   25.60
   3  13   0  761.22   27.50
   4 -13   0   12.00    4.70
  -4 -13   0   -0.20    3.10
  -4 -13   0    9.40    4.00
   4 -13   0   -1.10    2.70
  -4 -13   0    7.30    3.30
  -4  13   0   -0.50    1.80
  -4  13   0    1.60    2.90
   4  13   0    5.30    3.70
   4  13   0    2.70    2.40
  -4  13   0    6.80    2.50
  -4  13   0    2.50    2.70
  -5 -13   0  354.66   17.70
  -5 -13   0  359.26   19.70
  -5 -13   0  410.86   20.20
   5 -13   0  392.96   18.70
   5 -13   0  416.76   20.40
  -5  13   0  385.86   15.60
   5  13   0  398.86   19.70
  -5  13   0  356.96   19.10
   5  13   0  370.56   16.60
  -5  13   0  382.86   17.80
  -6 -13   0  395.86   19.40
  -6 -13   0  396.16   20.50
   6 -13   0  416.56   19.30
   6 -13   0  382.56   21.10
  -6 -13   0  386.76   21.40
   6  13   0  397.36   18.10
  -6  13   0  375.26   20.40
   6  13   0  390.06   20.90
  -7 -13   0  395.56   22.90
   7 -13   0  409.96   22.80
  -7  13   0  435.06   23.20
   7  13   0  354.16   21.40
  -8 -13   0   36.10    9.70
   8 -13   0   22.90    8.20
  -8  13   0   18.80    7.00
   8  13   0   38.80    9.10
   9 -13   0   96.39   13.30
  -9 -13   0  107.09   13.80
   9  13   0  101.09   13.10
  -9  13   0   98.29   13.50
 -10 -13   0  285.27   23.00
  10 -13   0  282.77   22.00
 -10  13   0  342.77   24.00
  10  13   0  364.46   24.40
   0 -14   0 1753.72   47.50
   0 -14   0 1677.53   54.19
   0 -14   0 1733.63   49.70
   0 -14   0 1711.43   47.30
   0  14   0 1762.92   50.59
   0  14   0 1706.03   48.90
   0  14   0 1799.12   49.20
  -1 -14   0  744.93   29.90
  -1 -14   0  726.13   22.20
   1 -14   0  788.42   25.90
  -1 -14   0  751.22   25.60
   1 -14   0  723.73   22.90
   1 -14   0  732.53   24.50
  -1 -14   0  732.73   24.20
   1 -14   0  737.23   29.10
   1  14   0  761.62   25.00
   1  14   0  771.82   25.90
  -1  14   0  682.23   25.90
  -1  14   0  750.42   24.40
  -1  14   0  760.32   25.10
   1  14   0  731.13   25.60
   2 -14   0  313.77   14.20
   2 -14   0  308.67   16.80
  -2 -14   0  281.47   13.70
  -2 -14   0  270.77   16.70
  -2 -14   0  287.07   13.50
   2  14   0  282.87   13.70
  -2  14   0  292.37   11.60
   2  14   0  290.37   14.30
  -2  14   0  285.97   12.50
  -2  14   0  270.47   14.60
  -2  14   0  302.57   13.80
   3 -14   0  401.56   17.20
  -3 -14   0  397.36   17.70
  -3 -14   0  416.16   17.70
   3 -14   0  395.96   18.20
   3 -14   0  384.76   19.40
  -3 -14   0  405.96   20.90
  -3  14   0  416.56   17.40
  -3  14   0  414.76   15.70
   3  14   0  397.56   17.00
  -3  14   0  388.86   18.60
   3  14   0  391.56   18.20
  -3  14   0  410.66   14.90
   4 -14   0  471.75   21.30
  -4 -14   0  439.36   22.10
  -4 -14   0  426.26   19.80
   4 -14   0  461.25   21.00
  -4 -14   0  429.56   19.20
   4  14   0  432.96   20.40
  -4  14   0  470.35   19.30
  -4  14   0  447.26   16.90
  -4  14   0  444.76   21.00
   4  14   0  413.86   18.10
  -5 -14   0  406.66   20.50
  -5 -14   0  390.06   20.80
  -5 -14   0  401.96   18.90
   5 -14   0  407.06   19.70
   5 -14   0  360.96   19.60
   5  14   0  403.76   20.60
  -5  14   0  387.46   20.10
   5  14   0  394.56   17.80
  -6 -14   0   97.09    9.70
   6 -14   0   77.19   10.30
  -6 -14   0   78.59    9.80
   6 -14   0   91.99    9.40
  -6 -14   0   78.29    9.80
   6  14   0   75.09    8.00
  -6  14   0   98.99   10.80
   6  14   0   82.99    9.80
   7 -14   0  163.78   14.80
  -7 -14   0  155.78   14.80
   7  14   0  147.39   14.00
  -7  14   0  166.38   14.30
  -8 -14   0  569.74   30.60
   8 -14   0  593.44   30.10
   8  14   0  579.24   29.70
  -8  14   0  612.14   30.10
   9 -14   0  242.58   19.20
  -9 -14   0  248.88   20.80
   9  14   0  232.98   19.00
  -9  14   0  267.17   20.90
  10 -14   0    5.00    7.30
 -10 -14   0   -0.40    6.20
 -10  14   0    4.40    6.50
  10  14   0    1.10    5.50
   0 -15   0    3.60    3.60
   0 -15   0    1.60    1.90
   0 -15   0    4.80    2.20
   0 -15   0    2.70    2.70
   0  15   0    4.00    2.50
   0  15   0   -1.90    2.00
   0  15   0    2.90    2.60
  -1 -15   0   47.40    8.10
  -1 -15   0   40.50    5.50
   1 -15   0   39.20    4.80
   1 -15   0   42.30    5.80
  -1 -15   0   39.50    4.90
   1 -15   0   48.20    7.70
   1 -15   0   44.50    4.50
  -1  15   0   42.00    6.30
  -1  15   0   36.00    4.80
   1  15   0   38.30    5.20
  -1  15   0   36.10    5.20
   1  15   0   49.40    6.00
  -2 -15   0  217.58   11.70
  -2 -15   0  222.98   12.40
  -2 -15   0  198.58   14.70
   2 -15   0  203.98   14.00
   2 -15   0  205.98   11.80
   2  15   0  221.08   12.20
  -2  15   0  208.48    9.70
  -2  15   0  223.58   10.90
   2  15   0  226.48   12.80
  -2  15   0  213.88   13.20
  -2  15   0  218.08   11.90
   3 -15   0   62.79    8.30
   3 -15   0   36.20    6.00
  -3 -15   0   63.69    6.80
  -3 -15   0   47.50    8.00
  -3 -15   0   57.79    6.80
  -3  15   0   49.10    5.50
  -3  15   0   57.89    7.40
   3  15   0   56.39    6.90
   3  15   0   42.70    5.90
   4 -15   0   -1.70    3.00
  -4 -15   0    4.90    3.10
  -4 -15   0   -5.00    3.00
   4 -15   0   -0.10    2.70
  -4 -15   0    5.60    3.80
  -4  15   0   -6.10    2.10
   4  15   0    2.10    2.90
  -4  15   0    3.70    2.70
   4  15   0    1.70    3.10
  -5 -15   0   90.39    9.30
   5 -15   0   88.99   10.30
  -5 -15   0  115.19   11.80
  -5 -15   0   86.59    9.90
   5 -15   0  110.89   10.20
   5  15   0   93.69    8.70
   5  15   0   92.19    9.80
  -5  15   0   88.79    9.80
  -6 -15   0   11.40    5.40
   6 -15   0    1.70    3.60
  -6 -15   0   -0.80    3.80
   6 -15   0    2.30    4.10
  -6  15   0   -0.10    3.50
   6  15   0    1.50    3.40
   6  15   0    4.10    4.10
   7 -15   0   11.90    6.50
  -7 -15   0    3.90    4.90
   7  15   0    3.70    4.50
  -7  15   0    1.40    4.80
   8 -15   0   -0.80    5.20
  -8 -15   0    3.10    4.90
  -8  15   0   -9.30    3.80
   8  15   0   -0.20    5.10
  -9 -15   0    0.50    5.90
   9 -15   0   -6.00    4.40
   9  15   0    1.70    6.10
  -9  15   0    1.90    5.40
 -10 -15   0   17.90   10.60
  10 -15   0   25.70   11.20
 -10  15   0   12.60    8.60
  10  15   0   28.70   14.20
   0 -16   0  672.43   22.40
   0 -16   0  681.43   24.70
   0 -16   0  611.64   28.20
   0 -16   0  648.74   22.60
   0  16   0  678.43   23.90
   0  16   0  662.43   25.30
  -1 -16   0  478.75   24.50
   1 -16   0  508.95   24.50
  -1 -16   0  536.15   21.00
   1 -16   0  515.55   20.80
   1 -16   0  497.95   17.90
  -1 -16   0  521.55   19.40
   1 -16   0  518.85   19.70
   1  16   0  529.35   20.80
   1  16   0  537.15   21.40
  -1  16   0  476.55   21.20
  -1  16   0  518.35   19.50
  -2 -16   0    1.70    2.50
  -2 -16   0    1.80    3.70
  -2 -16   0    2.20    2.60
   2 -16   0   -2.00    2.70
   2 -16   0    0.90    2.40
   2  16   0    5.90    3.60
  -2  16   0    4.90    2.80
  -2  16   0   -1.30    2.30
   2  16   0    0.30    2.60
   3 -16   0  368.56   19.80
   3 -16   0  391.86   18.30
  -3 -16   0  323.17   16.50
  -3 -16   0  396.26   21.70
  -3 -16   0  333.77   16.80
   3  16   0  322.07   16.20
   3  16   0  342.97   17.60
  -3  16   0  392.36   15.60
  -3  16   0  383.16   19.00
  -4 -16   0 1001.50   39.70
  -4 -16   0 1013.80   34.90
  -4 -16   0  986.80   35.40
   4 -16   0 1049.70   38.00
   4 -16   0 1003.20   36.50
   4  16   0 1006.30   34.00
  -4  16   0  981.90   36.90
   4  16   0  972.90   36.00
  -5 -16   0  402.16   20.90
   5 -16   0  415.36   21.70
   5 -16   0  373.76   20.50
  -5 -16   0  380.96   22.40
   5  16   0  419.66   18.90
  -5  16   0  388.36   21.40
   5  16   0  400.76   21.30
  -6 -16   0   -4.70    3.60
   6 -16   0    0.30    4.30
  -6 -16   0    5.10    4.90
   6 -16   0    0.80    3.60
   6  16   0   -1.30    4.20
  -6  16   0   -0.80    3.30
   7 -16   0  142.29   14.20
  -7 -16   0  120.09   13.50
  -7  16   0  144.49   13.90
   7  16   0  116.99   12.80
   8 -16   0  315.97   21.70
  -8 -16   0  311.67   22.00
  -8  16   0  291.87   21.00
   8  16   0  326.57   22.40
   9 -16   0  293.77   22.60
  -9 -16   0  325.17   24.10
   9  16   0  305.67   22.90
  -9  16   0  353.76   24.40
   0 -17   0    3.40    3.80
   0 -17   0    2.60    2.40
   0 -17   0    0.50    2.50
   0  17   0   -0.90    2.50
   0  17   0    2.40    2.80
   1 -17   0  133.49    9.00
  -1 -17   0  122.99    9.70
  -1 -17   0  132.49    8.80
  -1 -17   0  114.79   12.30
   1 -17   0  116.49   11.70
   1  17   0  123.89   10.10
  -1  17   0  143.79   11.10
   1  17   0  154.28   10.20
  -1  17   0  139.99    9.20
  -2 -17   0  187.28   12.00
  -2 -17   0  179.38   10.90
   2 -17   0  170.28   14.00
   2 -17   0  172.88   11.40
  -2 -17   0  137.89   13.40
  -2  17   0  161.88   10.00
  -2  17   0  174.58   12.40
   2  17   0  159.78   11.40
   2  17   0  159.98   11.00
   3 -17   0  361.86   18.20
  -3 -17   0  332.47   21.00
  -3 -17   0  335.87   17.00
   3 -17   0  372.96   20.40
  -3 -17   0  354.96   17.60
  -3  17   0  350.96   19.00
   3  17   0  362.96   17.50
   3  17   0  339.57   18.10
  -3  17   0  346.17   15.30
  -4 -17   0    0.50    4.40
   4 -17   0    2.50    4.00
  -4 -17   0    3.30    3.60
   4 -17   0   -0.10    3.50
   4  17   0   -0.80    3.30
  -4  17   0    2.60    4.20
   4  17   0   -0.40    3.10
  -5 -17   0  109.99   12.70
   5 -17   0  120.29   12.00
  -5 -17   0  109.59   11.10
   5 -17   0  110.59   11.70
   5  17   0   86.49   10.20
   5  17   0  108.69    9.80
  -5  17   0  116.79   11.70
  -6 -17   0  269.77   18.60
   6 -17   0  278.27   19.10
  -6 -17   0  273.77   19.40
   6 -17   0  304.97   18.50
   6  17   0  296.57   19.30
  -6  17   0  279.97   19.10
  -7 -17   0   79.29   11.10
   7 -17   0   76.89   11.00
   7  17   0   70.19   10.60
  -7  17   0   71.69   11.40
  -8 -17   0   38.80   10.10
   8 -17   0   29.10    9.20
  -8  17   0   43.90   10.20
   8  17   0   26.60    8.50
  -9 -17   0   50.29   12.20
   9 -17   0   37.80   10.20
  -9  17   0   62.49   13.10
   9  17   0   41.40   11.00
   0 -18   0  220.68   16.50
   0  18   0  213.98   12.50
   0  18   0  216.38   13.90
   1 -18   0   91.19   10.90
  -1 -18   0  101.39   11.70
  -1 -18   0  115.59    8.60
   1  18   0  113.39   10.00
   1  18   0  105.99    9.20
  -1  18   0  103.39   10.00
  -1  18   0  116.99    8.70
   2 -18   0   -0.80    3.10
   2 -18   0    4.20    3.90
  -2 -18   0    2.50    2.60
  -2 -18   0   -1.90    3.70
  -2  18   0    2.50    2.70
   2  18   0    2.30    3.50
  -2  18   0    2.10    3.70
   2  18   0    2.20    3.10
   3 -18   0  126.99   11.20
  -3 -18   0  151.58   11.00
   3 -18   0  140.19   12.90
  -3 -18   0  162.38   14.80
  -3  18   0  152.28   12.50
   3  18   0  144.39   11.80
   3  18   0  146.69   11.20
  -4 -18   0  140.79   14.30
  -4 -18   0  167.58   12.60
   4 -18   0  150.98   12.70
   4 -18   0  161.28   14.10
   4  18   0  151.18   11.50
   4  18   0  159.18   12.70
  -4  18   0  148.99   13.40
  -5 -18   0   82.69   10.10
  -5 -18   0   72.19   11.40
   5 -18   0   73.19   10.20
   5 -18   0   74.99    9.90
   5  18   0   61.29   13.10
   5  18   0   51.59    8.60
  -5  18   0   56.99    9.30
  -6 -18   0   30.30    7.80
   6 -18   0   24.30    8.00
   6 -18   0   17.80    6.50
  -6 -18   0   24.50    7.70
  -6  18   0   33.20    8.60
   6  18   0   29.10    7.90
  -7 -18   0   21.00    8.00
   7 -18   0   20.30    7.90
   7  18   0    9.40    6.20
  -7  18   0   20.30    7.70
  -8 -18   0  139.89   16.00
   8 -18   0  123.59   14.80
   8  18   0  117.09   14.90
  -8  18   0  132.19   15.30
  -9 -18   0  100.99   15.50
   9 -18   0  120.69   16.50
   0 -19   0    4.80    5.00
   0  19   0    1.80    3.50
   0  19   0    2.40    3.20
  -1 -19   0  496.25   26.20
  -1 -19   0  438.36   20.70
   1 -19   0  422.66   24.20
   1  19   0  432.16   20.00
   1  19   0  419.16   20.70
  -1  19   0  494.95   22.50
  -1  19   0  472.25   19.50
  -2 -19   0  566.24   29.80
  -2 -19   0  570.64   23.20
   2 -19   0  629.44   29.70
  -2  19   0  606.64   22.90
   2  19   0  599.54   25.10
  -2  19   0  635.54   27.20
   2  19   0  590.44   25.00
   3 -19   0  427.96   23.70
   3 -19   0  393.16   20.20
  -3 -19   0  406.96   19.20
  -3 -19   0  375.96   23.80
  -3  19   0  382.16   21.10
   3  19   0  406.36   20.60
   3  19   0  401.96   19.60
   4 -19   0    1.40    4.20
   4 -19   0    1.10    3.90
  -4 -19   0    4.40    4.90
  -4 -19   0   -2.90    3.30
   4  19   0   -5.10    2.90
  -4  19   0    1.50    4.50
   4  19   0    4.40    3.90
  -5 -19   0  162.88   13.70
   5 -19   0  172.18   15.00
   5 -19   0  179.28   15.40
  -5 -19   0  172.38   16.10
  -5  19   0  160.08   14.50
   5  19   0  164.78   14.10
   6 -19   0  678.03   31.20
  -6 -19   0  650.43   32.70
  -6 -19   0  685.83   31.10
   6 -19   0  624.34   30.90
  -6  19   0  610.44   31.10
   6  19   0  662.63   31.30
  -7 -19   0  234.08   18.60
   7 -19   0  235.78   18.70
   7  19   0  231.38   18.60
  -7  19   0  246.68   19.40
  -8 -19   0   24.70    8.80
   8 -19   0   19.20    8.10
   8  19   0   27.50    9.40
  -8  19   0   19.30    8.60
   0 -20   0   37.70    9.30
   0  20   0   29.90    7.20
   0  20   0   21.90    5.60
   1 -20   0   44.60    9.40
  -1 -20   0   50.79   10.60
   1  20   0   43.30    7.40
  -1  20   0   49.50    8.40
  -1  20   0   55.99    7.00
   1  20   0   35.90    6.80
  -2 -20   0    4.00    5.20
   2 -20   0    2.80    4.70
  -2 -20   0   -2.90    3.90
   2  20   0    2.00    3.40
  -2  20   0    0.30    3.30
   2  20   0    4.10    4.00
   3 -20   0   11.40    6.30
  -3 -20   0    4.90    4.90
  -3 -20   0   11.60    4.40
  -3  20   0    8.40    5.10
   3  20   0   11.30    5.10
   3  20   0    8.10    4.60
  -4 -20   0   22.00    6.10
   4 -20   0   13.10    6.00
  -4 -20   0    3.20    4.90
   4 -20   0   18.40    6.90
   4  20   0   11.90    5.60
   4  20   0   24.50    6.40
  -4  20   0   24.70    7.60
   5 -20   0   21.40    7.30
  -5 -20   0    7.00    5.70
  -5 -20   0    9.50    5.20
   5 -20   0    6.50    5.80
   5  20   0   12.30    6.10
  -5  20   0   23.40    7.70
   6 -20   0    0.40    4.70
  -6 -20   0    3.70    5.70
   6 -20   0    0.50    5.60
  -6 -20   0    0.30    4.90
  -6  20   0    2.90    5.30
   6  20   0    8.90    5.20
  -7 -20   0    4.00    5.80
   7 -20   0    3.60    6.30
   7  20   0    4.10    5.70
  -7  20   0   10.80    7.20
   8 -20   0   16.10    8.30
  -8 -20   0   12.90    8.10
   0 -21   0   -1.90    3.80
   0  21   0    0.10    3.60
   0  21   0   -4.70    2.50
   1 -21   0  225.88   18.10
  -1 -21   0  220.08   18.70
  -1  21   0  178.48   14.70
  -1  21   0  212.48   13.00
   1  21   0  178.98   13.20
   1  21   0  195.68   14.20
  -2 -21   0  332.77   23.40
   2 -21   0  345.27   22.60
   2  21   0  340.37   18.80
  -2  21   0  375.46   21.20
   2  21   0  352.36   19.40
  -3 -21   0  220.38   19.40
   3 -21   0  211.78   17.40
   3  21   0  217.98   15.10
   3  21   0  196.88   14.90
  -3  21   0  204.98   16.00
  -4 -21   0   14.90    7.50
   4 -21   0    0.90    5.30
  -4 -21   0    0.50    3.70
  -4  21   0    6.80    6.10
   4  21   0    3.90    4.50
   5 -21   0  118.59   13.50
  -5 -21   0  100.29   11.60
   5 -21   0   95.79   13.00
  -5 -21   0   81.39   12.90
  -5  21   0  112.39   13.20
   5  21   0  103.79   12.60
   6 -21   0  420.16   24.80
  -6 -21   0  391.66   23.40
  -6 -21   0  365.36   25.20
   6 -21   0  366.36   23.60
   6  21   0  350.56   22.80
  -6  21   0  366.26   24.00
  -7 -21   0  120.69   14.80
   7 -21   0  111.99   15.10
   7  21   0  134.89   15.00
  -7  21   0  105.09   14.90
   0 -22   0  429.26   26.90
   0  22   0  415.46   20.00
   0  22   0  397.26   21.90
  -1 -22   0  321.37   23.50
   1 -22   0  296.97   21.50
   1  22   0  288.77   17.10
  -1  22   0  296.27   19.00
   1  22   0  291.07   18.20
   2 -22   0    5.40    5.10
  -2 -22   0   -1.10    6.10
   2  22   0    1.90    4.20
   2  22   0    3.00    4.40
  -2  22   0    7.00    5.30
   3 -22   0  104.69   13.90
  -3 -22   0  113.19   15.70
   3  22   0   96.79   11.00
  -3  22   0  144.09   14.20
   3  22   0  108.59   11.70
   4 -22   0  330.57   22.90
  -4 -22   0  329.77   24.70
  -4  22   0  322.97   21.90
   4  22   0  294.07   19.20
  -5 -22   0  161.38   14.40
   5 -22   0  181.68   16.70
  -5 -22   0  169.28   18.50
  -5  22   0  178.68   17.10
   5  22   0  193.18   16.60
  -6 -22   0   -0.40    5.70
   6 -22   0   27.30    9.10
  -6 -22   0    6.70   10.60
   6  22   0   14.40    6.60
  -6  22   0   15.40    8.40
  -7 -22   0   57.09   12.20
   7 -22   0   54.79   12.50
   0 -23   0    6.40    6.10
   0  23   0    5.00    5.10
   0  23   0    3.40    4.20
  -1 -23   0   -2.60    4.40
   1 -23   0   -1.80    5.60
   1  23   0    6.50    5.10
   1  23   0    5.20    4.70
  -1  23   0    2.40    4.90
  -2 -23   0   24.50    9.00
   2 -23   0   19.20    7.70
  -2  23   0   12.00    6.20
   2  23   0    9.90    6.10
   2  23   0   14.20    5.40
  -3 -23   0   11.40    8.40
   3 -23   0   15.80    7.30
   3  23   0   16.70   10.00
  -3  23   0   13.00    6.60
   3  23   0   23.10    6.90
   4 -23   0    7.50    6.20
  -4 -23   0   11.00    8.70
   4  23   0    2.70    4.60
  -4  23   0   -1.60    5.40
   5 -23   0    3.70    6.00
  -5 -23   0   -4.30    6.40
  -5  23   0   -0.30    5.30
   5  23   0    1.00    5.30
   6 -23   0   18.60    8.50
  -6  23   0    9.80    7.00
   6  23   0   20.60    8.10
   0 -24   0  178.98   18.50
   0  24   0  184.58   15.40
   1 -24   0  280.97   22.60
  -1 -24   0  240.08   21.90
  -1  24   0  219.58   17.30
   1  24   0  245.38   16.40
   1  24   0  235.78   17.70
   2 -24   0   16.80    7.80
  -2 -24   0   15.60    8.40
   2  24   0   15.40    6.40
   2  24   0   26.80    7.60
  -2  24   0   34.50    8.90
   3 -24   0   60.99   12.20
  -3 -24   0   63.59   13.60
   3  24   0   71.79   10.30
  -3  24   0   82.49   13.60
  -4 -24   0  475.25   31.60
   4 -24   0  535.25   30.70
  -4  24   0  503.75   28.90
   4  24   0  446.96   25.20
  -5 -24   0  188.18   20.90
   5 -24   0  166.78   18.00
   5  24   0  224.78   18.50
  -5  24   0  201.18   18.50
   0 -25   0    0.40    6.50
   0  25   0   -1.90    5.10
  -1 -25   0   52.39   12.50
   1 -25   0   52.29   11.90
   1  25   0   58.09   10.90
  -1  25   0   49.80   10.50
  -2 -25   0  260.57   23.70
   2 -25   0  143.09   17.40
   2  25   0  205.28   16.10
   2  25   0  191.58   18.50
  -2  25   0  220.08   18.10
   3 -25   0  138.29   16.60
  -3 -25   0  134.69   18.00
   3  25   0  138.89   14.10
  -3  25   0  115.69   14.40
  -4 -25   0    3.70    8.20
   4 -25   0    5.40    6.40
  -4  25   0   -3.30    5.40
   4  25   0   -1.80    5.20
   0 -26   0  102.69   16.40
   0  26   0  104.39   13.70
   1 -26   0   54.59   13.00
  -1 -26   0   33.00   11.70
   1  26   0   36.70    9.80
  -1  26   0   49.70   11.00
  -2 -26   0   11.00    8.80
   2 -26   0   19.40    8.80
   2  26   0    2.60    5.70
  -2  26   0   14.50    7.20
  -3 -26   0   10.90    9.10
   3 -26   0    4.90    7.00
  -3  26   0   25.20    9.60
   3  26   0    5.90    6.70
  12   0  -1    1.90    5.70
 -12   0   1   -7.10    5.30
 -11   0   1    7.80    6.20
  11   0  -1   -1.20    4.40
  10   0  -1   -5.10    3.30
 -10   0   1    5.00    5.60
  10   0  -1   -3.70    3.80
 -10   0   1    1.10    3.70
   9   0  -1   -0.40    3.40
  -9   0   1    1.00    3.30
  -9   0   1    1.70    4.00
   9   0  -1   -1.60    3.20
  -8   0   1   -3.80    2.90
  -8   0   1    9.50    4.80
   8   0  -1    2.20    3.50
   8   0  -1    6.30    3.80
  -8   0   1    4.50    3.30
  -7   0   1    4.20    3.40
  -7   0   1   -1.10    2.20
   7   0  -1    0.70    2.20
  -7   0   1    0.80    3.40
   7   0  -1   -3.90    3.20
   7   0  -1    2.90    3.10
   6   0  -1   -1.10    1.90
   6   0  -1   -0.30    2.00
  -6   0   1   -0.30    2.40
  -6   0   1   -0.40    1.60
  -6   0   1    1.10    2.10
   6   0  -1    0.60    2.20
  -6   0   1    2.30    2.70
  -5   0   1    2.20    2.10
   5   0  -1   -0.30    2.00
  -5   0   1   -0.60    1.70
   5   0  -1    1.90    1.70
   5   0  -1    1.80    2.10
   5   0  -1    0.50    1.60
  -5   0   1    1.40    2.00
   4   0  -1   -0.20    1.60
   4   0  -1    1.20    1.50
  -4   0   1    0.60    1.50
  -4   0   1   -0.30    1.80
   4   0  -1    1.00    1.30
   4   0  -1    1.10    1.70
  -4   0   1    5.50    2.30
   3   0  -1    1.50    1.80
  -3   0   1   -0.10    1.10
   3   0  -1    1.70    1.40
   3   0  -1    0.20    1.20
  -3   0   1    1.50    1.30
   3   0  -1    2.60    1.30
  -3   0   1    2.20    1.80
   2   0  -1   -0.50    0.90
  -2   0   1    1.00    1.00
   2   0  -1    0.30    1.20
   2   0  -1    0.90    1.30
   2   0  -1    0.40    1.30
  -2   0   1    0.00    1.00
  -2   0   1   -0.90    1.20
  -1   0   1    0.40    0.30
   1   0  -1    0.80    0.50
   1   0  -1   -0.40    0.50
  -1   0   1    1.30    0.70
   1   0  -1    1.10    0.80
   1   0  -1   -0.30    0.50
   0   0  -1    1.30    0.50
   0   0  -1    2.50    0.60
   0   0  -1    1.40    0.50
   0   0  -1    2.20    0.50
   0   0  -1    2.50    0.50
  -1   0  -1    1.80    0.80
  -1   0  -1    0.40    0.60
   1   0   1    0.60    0.70
  -1   0  -1    1.20    1.20
  -1   0  -1    0.20    0.90
  -1   0  -1    1.60    0.90
   2   0   1    0.50    1.30
   2   0   1    2.10    1.30
  -2   0  -1    1.70    1.20
  -2   0  -1    1.50    1.70
  -2   0  -1   -0.10    1.00
   3   0   1   -0.80    1.10
   3   0   1    0.50    1.50
  -3   0  -1    2.80    2.00
  -3   0  -1   -1.80    1.50
   3   0   1    1.60    1.50
  -3   0  -1    1.90    1.50
   4   0   1   -0.60    1.70
   4   0   1    1.40    1.80
  -4   0  -1    0.90    2.00
  -4   0  -1    0.90    1.80
  -4   0  -1    1.80    1.90
   4   0   1    0.30    1.60
   5   0   1    1.50    2.10
   5   0   1    1.70    2.40
  -5   0  -1    0.60    1.80
  -5   0  -1    0.40    2.10
   5   0   1    0.00    1.90
  -5   0  -1    1.00    1.90
   6   0   1   -1.10    2.10
  -6   0  -1    3.50    2.50
  -6   0  -1    2.20    2.80
   6   0   1   -1.60    1.60
  -6   0  -1   -2.20    1.90
  -7   0  -1    0.50    2.90
   7   0   1    5.00    3.50
   7   0   1    4.20    3.40
  -7   0  -1    0.00    3.10
  -7   0  -1   -2.20    2.90
  -8   0  -1   -0.30    3.20
   8   0   1    0.50    3.30
  -8   0  -1    2.10    3.80
  -8   0  -1   -2.50    2.70
   8   0   1   -2.10    3.10
   9   0   1    2.70    3.70
  -9   0  -1    2.50    4.60
  -9   0  -1   -1.30    3.70
   9   0   1   -0.60    4.10
  -9   0  -1    1.20    3.80
 -10   0  -1    4.60    5.80
  10   0   1    3.50    5.00
  10   0   1   -3.60    3.90
 -10   0  -1   -3.10    4.10
 -11   0  -1    2.40    5.40
  11   0   1    2.10    5.80
 -11   0  -1    2.30    6.70
  11   0   1   -6.30    4.20
 -12  -1   1   58.89   12.60
  12  -1  -1   60.79   11.90
 -12   1   1   61.59   12.60
  12   1  -1   50.19   10.30
 -11  -1   1  197.88   17.90
  11  -1  -1  237.08   17.70
  11   1  -1  229.18   17.20
 -11   1   1  229.68   19.00
  11   1  -1  190.18   15.80
  10  -1  -1  596.74   28.20
  10  -1  -1  604.04   26.90
 -10  -1   1  633.84   30.90
 -10   1   1  642.84   30.50
  10   1  -1  663.63   28.90
 -10   1   1  566.34   26.20
  10   1  -1  616.24   27.60
  -9  -1   1  251.57   17.70
  -9  -1   1  245.08   14.50
   9  -1  -1  254.77   15.30
   9  -1  -1  227.68   15.60
   9   1  -1  203.98   14.40
  -9   1   1  240.48   16.90
   9   1  -1  219.48   15.00
  -9   1   1  255.67   15.20
   8  -1  -1   71.59    8.90
  -8  -1   1   74.19    9.70
  -8  -1   1   64.39    8.60
  -8  -1   1   76.29    7.90
   8  -1  -1   79.69    8.30
  -8   1   1   67.09    9.30
  -8   1   1   71.49    8.10
   8   1  -1   60.59    8.20
  -8   1   1   65.89    8.60
   8   1  -1   90.29    9.00
   7  -1  -1  626.84   27.90
  -7  -1   1  615.74   26.50
  -7  -1   1  644.44   23.90
   7  -1  -1  661.93   26.10
  -7  -1   1  685.83   25.50
   7  -1  -1  631.44   24.00
   7   1  -1  626.54   25.00
   7   1  -1  641.84   24.70
  -7   1   1  632.24   24.30
  -7   1   1  616.44   26.20
  -7   1   1  683.03   25.30
  -6  -1   1 1374.46   41.20
   6  -1  -1 1434.16   41.80
  -6  -1   1 1375.36   42.50
   6  -1  -1 1378.66   42.60
  -6  -1   1 1378.96   44.60
   6  -1  -1 1399.86   39.30
  -6  -1   1 1420.26   39.80
   6  -1  -1 1428.66   43.80
   6   1  -1 1431.96   42.90
  -6   1   1 1430.56   42.20
   6   1  -1 1434.46   42.50
   6   1  -1 1361.36   42.70
  -6   1   1 1399.76   42.20
  -6   1   1 1365.66   44.10
   5  -1  -1 1035.60   30.00
  -5  -1   1 1064.29   34.50
   5  -1  -1 1068.69   31.60
   5  -1  -1 1045.80   32.50
  -5  -1   1 1057.79   32.50
  -5  -1   1 1052.49   31.40
   5  -1  -1 1108.89   33.80
  -5  -1   1 1033.30   30.50
  -5   1   1 1064.79   32.40
   5   1  -1 1002.60   32.00
   5   1  -1 1057.19   32.80
   5   1  -1 1049.40   32.70
  -5   1   1 1002.60   31.80
  -5   1   1 1021.50   33.80
   4  -1  -1   11.70    3.00
  -4  -1   1   18.70    2.80
   4  -1  -1   13.10    3.30
  -4  -1   1   18.30    3.90
   4  -1  -1   13.90    2.60
  -4  -1   1   14.20    2.70
   4  -1  -1   18.80    2.80
  -4  -1   1   16.10    3.30
   4   1  -1   16.50    3.10
  -4   1   1   13.60    3.00
  -4   1   1   12.00    3.20
   4   1  -1   18.80    3.70
   4   1  -1   13.70    3.10
  -4   1   1   14.50    3.10
  -3  -1   1 1127.19   30.20
   3  -1  -1 1133.79   32.10
  -3  -1   1 1181.58   31.30
   3  -1  -1 1070.09   30.00
   3  -1  -1 1125.69   31.30
  -3  -1   1 1059.09   32.50
  -3  -1   1 1140.79   30.90
   3  -1  -1 1107.29   30.50
   3   1  -1 1124.99   31.30
   3   1  -1 1141.69   30.90
   3   1  -1 1072.59   31.40
  -3   1   1 1110.59   30.60
  -3   1   1 1137.39   31.20
  -3   1   1 1164.18   32.00
   2  -1  -1 2976.60   71.79
  -2  -1   1 2835.12   71.39
   2  -1  -1 2868.41   71.09
  -2  -1   1 2823.22   69.79
   2  -1  -1 2906.81   69.89
   2  -1  -1 2816.92   70.79
  -2  -1   1 2985.40   70.79
  -2   1   1 2934.81   70.39
  -2   1   1 2602.84   70.99
   2   1  -1 2926.71   70.99
   2   1  -1 2897.51   70.69
   2   1  -1 2823.72   71.19
   2   1  -1 2868.51   71.39
  -2   1   1 2839.92   70.99
   1  -1  -1 3045.90   72.59
   1  -1  -1 3076.19   71.99
  -1  -1   1 3109.09   72.19
   1  -1  -1 2783.42   71.19
  -1  -1   1 3057.09   71.89
  -1  -1   1 2905.91   72.69
  -1   1   1 3004.80   71.39
   1   1  -1 2843.22   71.79
   1   1  -1 2928.51   71.79
  -1   1   1 2812.82   71.79
   1   1  -1 2991.80   71.59
   0  -1   1  198.18    6.30
   0  -1  -1  196.98    5.90
   0  -1  -1  186.18    6.10
   0  -1  -1  196.58    5.30
   0  -1  -1  196.58    5.90
   0   1   1  203.48    5.90
   0   1  -1  195.78    5.10
   0   1  -1  197.78    5.90
   0   1  -1  183.08    6.00
   0   1  -1  187.38    5.90
   0   1  -1  194.08    5.20
   0   1  -1  194.28    5.10
   1  -1   1 1327.57   33.10
   1  -1   1 1360.96   32.00
  -1  -1  -1 1325.77   31.90
  -1  -1  -1 1294.07   32.30
  -1  -1  -1 1249.97   32.50
  -1  -1  -1 1297.37   33.30
  -1  -1  -1 1275.97   33.40
   1   1   1 1347.97   33.90
  -1   1  -1 1275.57   32.20
  -1   1  -1 1277.07   32.70
  -1   1  -1 1251.97   34.00
  -1   1  -1 1279.67   33.20
   1   1   1 1335.77   32.40
  -1   1  -1 1296.37   32.60
   2  -1   1 8176.08  206.38
  -2  -1  -1 8497.55  204.98
  -2  -1  -1 8787.92  207.28
  -2  -1  -1 8575.54  207.08
   2  -1   1 8487.55  206.68
   2  -1   1 9151.18  207.68
   2  -1   1 8651.03  205.68
  -2  -1  -1 8352.96  210.08
  -2   1  -1 8786.12  208.08
   2   1   1 8588.34  207.48
  -2   1  -1 7910.61  205.48
  -2   1  -1 8601.64  206.68
   2   1   1 8774.92  209.58
  -2   1  -1 8544.15  206.68
   3  -1   1 1231.18   34.30
   3  -1   1 1225.28   30.40
  -3  -1  -1 1248.28   30.40
  -3  -1  -1 1236.18   35.10
   3  -1   1 1264.57   34.90
  -3  -1  -1 1284.67   35.80
  -3  -1  -1 1241.68   34.30
   3  -1   1 1108.19   34.20
   3   1   1 1257.07   34.50
  -3   1  -1 1245.18   35.90
  -3   1  -1 1262.27   34.10
  -3   1  -1 1177.08   34.90
   3   1   1 1262.87   34.20
   3   1   1 1279.57   35.70
   4  -1   1  150.68    8.60
   4  -1   1  153.78    5.00
  -4  -1  -1  165.08    9.50
   4  -1   1  145.59    8.20
   4  -1   1  152.68    8.80
  -4  -1  -1  140.59    8.60
  -4  -1  -1  150.28    4.90
  -4  -1  -1  152.78    8.40
   4   1   1  150.08    8.90
  -4   1  -1  152.08    9.20
  -4   1  -1  144.39    8.70
   4   1   1  166.68    8.60
   4   1   1  145.09    8.40
  -4   1  -1  154.78    8.40
   5  -1   1  675.73   23.40
  -5  -1  -1  675.63   24.30
  -5  -1  -1  668.13   17.70
   5  -1   1  733.63   24.60
   5  -1   1  684.83   24.40
  -5  -1  -1  658.33   25.10
  -5  -1  -1  672.13   23.60
   5   1   1  664.83   23.30
  -5   1  -1  703.63   25.20
   5   1   1  646.14   24.20
  -5   1  -1  723.43   24.10
   5   1   1  670.93   23.70
  -5   1  -1  671.93   17.90
  -5   1  -1  718.93   25.20
  -6  -1  -1 1044.50   33.50
  -6  -1  -1 1030.70   34.00
  -6  -1  -1  971.50   34.80
   6  -1   1 1003.90   33.80
   6  -1   1  953.20   33.20
   6   1   1 1007.60   34.10
  -6   1  -1 1014.90   34.40
   6   1   1 1005.50   33.40
  -6   1  -1  991.50   34.60
  -6   1  -1 1010.30   33.20
  -7  -1  -1 1067.79   38.20
  -7  -1  -1 1049.70   36.30
   7  -1   1 1044.90   36.40
   7  -1   1 1022.00   36.00
  -7  -1  -1 1044.00   36.00
   7   1   1 1112.09   37.30
  -7   1  -1 1061.49   37.70
   7   1   1 1069.99   36.10
  -7   1  -1 1015.40   36.50
  -7   1  -1 1036.20   35.90
   8  -1   1   47.20    7.70
  -8  -1  -1   60.49    7.80
   8  -1   1   62.19    8.50
  -8  -1  -1   57.89    8.30
  -8  -1  -1   53.29    8.50
  -8   1  -1   47.50    7.80
  -8   1  -1   46.40    7.70
   8   1   1   54.79    7.80
  -8   1  -1   64.49    8.40
   8   1   1   71.69    9.20
   9  -1   1  166.28   13.80
   9  -1   1  155.38   13.30
  -9  -1  -1  179.18   13.70
  -9  -1  -1  176.78   14.10
  -9  -1  -1  153.18   14.20
  -9   1  -1  172.78   13.90
   9   1   1  158.88   13.00
  -9   1  -1  192.18   15.40
   9   1   1  160.38   13.60
  -9   1  -1  146.09   13.10
  10  -1   1  493.45   25.50
 -10  -1  -1  537.95   25.70
 -10  -1  -1  499.35   27.40
  10  -1   1  482.95   24.90
  10   1   1  488.55   24.80
 -10   1  -1  476.15   26.00
 -10   1  -1  493.35   25.20
  10   1   1  475.55   25.00
 -11  -1  -1  297.97   19.80
  11  -1   1  267.37   19.10
 -11  -1  -1  252.97   20.30
  11  -1   1  255.17   19.00
 -11   1  -1  252.07   20.20
 -11   1  -1  268.07   19.00
  11   1   1  300.87   19.60
  11   1   1  260.87   19.00
 -12  -2   1  230.58   20.40
  12  -2  -1  241.58   19.10
 -12   2   1  231.28   19.70
  12   2  -1  206.58   17.30
  11  -2  -1   73.59   11.10
 -11  -2   1   89.79   12.70
  11   2  -1   68.39   10.40
  11   2  -1   75.49   10.30
 -11   2   1   68.79   12.20
 -10  -2   1    0.20    4.90
  10  -2  -1    4.80    4.60
 -10   2   1    2.80    4.40
  10   2  -1   18.50    6.50
 -10   2   1    2.10    4.90
  10   2  -1    6.20    5.30
   9  -2  -1  177.78   12.90
   9  -2  -1  177.18   14.10
  -9  -2   1  181.98   12.40
  -9  -2   1  185.88   15.20
   9   2  -1  212.38   14.50
   9   2  -1  185.78   13.80
  -9   2   1  193.98   13.60
  -9   2   1  182.88   14.70
   8  -2  -1  848.02   29.90
   8  -2  -1  790.32   31.50
  -8  -2   1  824.52   29.20
  -8  -2   1  772.32   30.40
  -8  -2   1  840.52   33.50
  -8   2   1  850.91   30.60
   8   2  -1  796.32   30.70
  -8   2   1  794.22   32.20
  -8   2   1  790.32   30.40
   8   2  -1  812.32   30.70
  -7  -2   1  250.57   14.20
   7  -2  -1  249.18   14.70
   7  -2  -1  241.38   12.50
   7  -2  -1  281.27   19.70
  -7  -2   1  249.18   15.40
   7  -2  -1  248.68   13.10
  -7  -2   1  272.87   13.40
  -7   2   1  242.88   13.70
  -7   2   1  218.38   14.30
   7   2  -1  263.77   14.40
  -7   2   1  250.37   14.00
   7   2  -1  255.97   14.20
  -6  -2   1   28.70    3.90
  -6  -2   1   26.00    4.60
   6  -2  -1   28.10    4.30
   6  -2  -1   21.20    3.50
   6  -2  -1   23.90    4.70
  -6  -2   1   27.90    5.70
   6  -2  -1   33.20    5.40
  -6  -2   1   38.10    5.50
   6   2  -1   30.20    4.80
   6   2  -1   34.60    4.90
  -6   2   1   32.90    4.90
  -6   2   1   22.20    4.70
  -6   2   1   26.30    5.30
   6   2  -1   24.50    4.90
  -5  -2   1  475.35   18.00
  -5  -2   1  473.85   16.90
   5  -2  -1  487.95   16.40
   5  -2  -1  504.75   19.40
  -5  -2   1  479.15   16.90
  -5  -2   1  478.55   20.00
   5  -2  -1  461.25   18.10
   5  -2  -1  503.05   17.40
  -5   2   1  447.86   17.80
   5   2  -1  467.55   18.00
   5   2  -1  468.75   18.10
  -5   2   1  459.35   17.90
   5   2  -1  489.25   18.60
  -5   2   1  453.55   18.90
  -4  -2   1  860.21   26.10
   4  -2  -1  852.61   26.20
  -4  -2   1  840.42   24.70
  -4  -2   1  855.21   28.10
   4  -2  -1  849.91   24.80
   4  -2  -1  857.41   27.30
  -4  -2   1  839.02   25.40
   4  -2  -1  830.02   24.90
   4   2  -1  852.01   26.00
  -4   2   1  900.31   26.40
   4   2  -1  829.02   26.50
   4   2  -1  837.92   26.10
  -4   2   1  846.42   26.90
  -4   2   1  849.22   25.80
  -3  -2   1  840.82   25.80
  -3  -2   1  786.32   22.40
   3  -2  -1  794.42   24.80
   3  -2  -1  821.82   23.80
   3  -2  -1  850.71   22.80
   3  -2  -1  818.12   23.40
  -3  -2   1  818.82   23.80
  -3  -2   1  837.22   24.10
  -3   2   1  807.02   24.10
  -3   2   1  811.12   23.50
   3   2  -1  823.32   24.00
   3   2  -1  796.42   24.30
   3   2  -1  810.82   23.70
  -3   2   1  823.32   23.90
  -2  -2   1   69.69    3.00
  -2  -2   1   60.39    3.70
   2  -2  -1   74.99    4.60
  -2  -2   1   60.59    4.70
  -2  -2   1   62.59    4.20
   2  -2  -1   69.69    3.10
   2  -2  -1   69.19    4.10
   2  -2  -1   69.39    3.80
  -2   2   1   67.09    4.00
  -2   2   1   63.29    3.60
   2   2  -1   69.39    4.20
  -2   2   1   70.69    4.00
   2   2  -1   65.19    3.80
   2   2  -1   70.59    3.90
  -1  -2   1   16.90    2.10
   1  -2  -1   13.70    1.40
   1  -2  -1   17.30    2.10
  -1  -2   1   17.90    2.10
   1  -2  -1   16.90    1.80
  -1  -2   1   14.60    1.50
   1   2  -1   13.60    1.60
  -1   2   1   19.40    1.70
   1   2  -1   13.90    0.90
   1   2  -1   13.70    1.60
   1   2  -1   15.40    1.50
  -1   2   1   17.10    1.60
  -1   2   1   11.70    1.40
   0  -2  -1 1980.40   50.99
   0  -2   1 2199.88   51.79
   0  -2  -1 2098.79   51.59
   0  -2  -1 2077.79   49.70
   0  -2  -1 2029.80   50.19
   0  -2  -1 2110.69   50.19
   0   2  -1 2055.69   50.39
   0   2  -1 2015.70   50.89
   0   2  -1 2009.50   50.89
   0   2  -1 2086.39   50.99
   0   2   1 2203.38   51.19
   0   2   1 2117.49   50.89
   0   2  -1 2042.30   50.79
  -1  -2  -1 1442.36   37.30
   1  -2   1 1551.44   37.60
  -1  -2  -1 1475.35   38.40
   1  -2   1 1558.74   38.30
  -1  -2  -1 1487.95   37.50
  -1  -2  -1 1499.25   37.60
  -1  -2  -1 1513.55   38.30
  -1   2  -1 1453.05   38.90
   1   2   1 1514.95   36.90
  -1   2  -1 1481.75   38.00
   1   2   1 1589.44   39.10
  -1   2  -1 1489.25   37.20
  -1   2  -1 1466.55   37.30
  -2  -2  -1   14.70    2.40
  -2  -2  -1   10.60    2.00
  -2  -2  -1    9.40    2.10
  -2  -2  -1    8.10    1.40
   2  -2   1   10.80    1.40
   2  -2   1    9.50    2.10
   2  -2   1    9.30    1.90
   2   2   1   10.60    1.90
   2   2   1   23.60    3.20
  -2   2  -1   16.50    3.10
  -2   2  -1    7.60    1.50
  -2   2  -1    8.30    1.90
  -2   2  -1   10.00    2.00
   3  -2   1  644.24   20.10
  -3  -2  -1  627.24   17.30
   3  -2   1  650.53   17.20
   3  -2   1  626.94   20.60
  -3  -2  -1  656.03   21.40
  -3  -2  -1  652.63   20.60
  -3  -2  -1  618.54   19.90
   3  -2   1  653.23   20.10
  -3   2  -1  693.43   22.10
  -3   2  -1  610.84   20.40
  -3   2  -1  620.34   19.50
   3   2   1  652.33   19.90
   3   2   1  675.93   21.60
   3   2   1  644.54   19.70
  -4  -2  -1  851.11   28.90
   4  -2   1  852.01   27.40
  -4  -2  -1  897.31   27.60
   4  -2   1  906.91   23.30
   4  -2   1  950.50   27.70
  -4  -2  -1  894.51   28.10
   4  -2   1  913.11   28.40
  -4  -2  -1  897.11   23.40
   4   2   1  790.82   28.10
   4   2   1  923.81   27.30
  -4   2  -1  872.11   27.10
   4   2   1  888.61   27.30
  -4   2  -1  917.51   29.40
  -4   2  -1  904.41   28.40
  -5  -2  -1  456.85   13.30
   5  -2   1  467.95   13.40
  -5  -2  -1  482.35   18.60
  -5  -2  -1  477.45   18.80
  -5  -2  -1  462.95   19.80
   5  -2   1  492.45   18.60
   5  -2   1  471.45   18.20
   5  -2   1  451.95   18.80
  -5   2  -1  459.75   18.10
  -5   2  -1  470.55   19.10
  -5   2  -1  464.15   19.50
   5   2   1  476.35   18.20
   5   2   1  432.56   17.50
   5   2   1  477.85   19.40
   6  -2   1  195.18   11.60
  -6  -2  -1  207.98   12.20
  -6  -2  -1  204.48   12.10
  -6  -2  -1  185.88   12.60
   6  -2   1  207.28   12.40
  -6   2  -1  204.68   12.70
   6   2   1  186.28   12.10
   6   2   1  203.38   11.80
  -6   2  -1  210.18   12.60
  -6   2  -1  203.18   11.90
   7  -2   1   47.60    6.70
  -7  -2  -1   57.29    7.30
  -7  -2  -1   64.79    8.10
  -7  -2  -1   47.70    8.10
   7  -2   1   54.19    7.30
  -7   2  -1   64.29    7.90
   7   2   1   44.90    6.80
   7   2   1   69.69    8.50
  -7   2  -1   56.39    7.80
  -7   2  -1   52.49    7.10
  -8  -2  -1  365.76   18.80
   8  -2   1  352.96   18.60
  -8  -2  -1  346.47   18.70
  -8  -2  -1  366.66   20.80
   8  -2   1  346.17   18.80
  -8   2  -1  395.36   19.50
  -8   2  -1  329.17   18.60
   8   2   1  328.07   17.90
  -8   2  -1  353.86   19.40
   8   2   1  359.26   19.30
   9  -2   1  541.35   25.20
   9  -2   1  539.95   25.90
  -9  -2  -1  532.15   27.30
  -9  -2  -1  569.34   25.70
  -9  -2  -1  562.54   25.90
   9   2   1  541.95   26.20
  -9   2  -1  518.15   25.00
   9   2   1  567.54   25.40
  -9   2  -1  549.54   26.70
  -9   2  -1  576.64   26.50
  10  -2   1  102.09   11.80
 -10  -2  -1   92.39   11.10
  10  -2   1  105.89   12.10
 -10  -2  -1   83.59   12.00
  10   2   1   89.59   11.50
  10   2   1   90.19   10.80
 -10   2  -1   88.19   11.90
 -10   2  -1  118.49   12.50
  11  -2   1    5.40    5.70
 -11  -2  -1   27.20    9.10
  11  -2   1   16.70    9.50
 -11   2  -1   20.40    7.70
 -11   2  -1    8.10    5.60
  11   2   1   16.50    6.70
  11   2   1   11.30    6.70
  12  -3  -1   16.10    7.20
 -12  -3   1   18.00    8.40
  12   3  -1   10.70    6.80
 -12   3   1   13.50    7.60
 -11  -3   1   50.09   11.00
  11  -3  -1   43.60    9.70
 -11   3   1   38.80    9.20
  11   3  -1   39.30    9.00
 -11   3   1   27.20    8.70
  11   3  -1   32.20    8.00
  10  -3  -1  130.39   12.90
 -10  -3   1  152.58   15.30
  10   3  -1  133.89   12.40
 -10   3   1  131.79   13.70
  10   3  -1  155.48   13.20
 -10   3   1  136.29   12.40
   9  -3  -1    3.70    3.90
  -9  -3   1    7.40    4.30
   9  -3  -1   -1.00    3.80
  -9  -3   1   -4.00    3.90
   9   3  -1    4.90    4.30
   9   3  -1   -3.20    3.40
  -9   3   1    7.40    4.80
  -9   3   1   12.60    4.90
   8  -3  -1   45.70    6.30
  -8  -3   1   51.59    8.70
  -8  -3   1   41.80    6.30
  -8  -3   1   32.20    6.40
   8  -3  -1   50.89    8.10
   8   3  -1   48.90    7.30
  -8   3   1   46.00    7.80
   8   3  -1   46.10    7.00
  -8   3   1   35.10    6.80
  -8   3   1   52.29    9.10
   7  -3  -1    4.00    3.50
  -7  -3   1    9.60    4.70
  -7  -3   1   11.80    4.20
   7  -3  -1   15.20    3.90
  -7  -3   1    9.20    3.50
   7  -3  -1    9.70    3.10
  -7   3   1   19.40    5.90
  -7   3   1    6.60    3.70
   7   3  -1   10.90    4.00
  -7   3   1    4.10    3.20
   7   3  -1   12.90    4.20
   6  -3  -1   79.39    8.10
   6  -3  -1   86.59    7.70
   6  -3  -1   88.19    6.30
  -6  -3   1   83.39    8.20
  -6  -3   1   86.89    6.60
   6  -3  -1   89.29    6.80
  -6  -3   1   85.39    6.60
  -6  -3   1   98.49    7.90
   6   3  -1   73.49    7.40
  -6   3   1   97.89    8.50
   6   3  -1   91.09    7.60
  -6   3   1   84.59    7.70
  -6   3   1   87.69    7.40
   6   3  -1   92.69    7.70
   5  -3  -1  296.97   12.50
  -5  -3   1  333.07   14.20
   5  -3  -1  316.37   14.90
  -5  -3   1  327.97   13.10
  -5  -3   1  319.37   15.50
   5  -3  -1  313.67   12.40
   5  -3  -1  320.97   14.10
  -5  -3   1  305.37   12.50
   5   3  -1  343.97   14.60
   5   3  -1  312.37   13.60
  -5   3   1  296.77   14.20
  -5   3   1  318.47   13.90
   5   3  -1  311.37   14.00
  -5   3   1  321.67   14.00
  -4  -3   1   55.39    4.20
   4  -3  -1   44.20    4.40
  -4  -3   1   49.40    4.70
   4  -3  -1   51.79    5.20
  -4  -3   1   50.99    4.70
   4  -3  -1   47.80    4.20
   4  -3  -1   61.49    4.40
  -4  -3   1   58.39    5.90
  -4   3   1   51.59    4.80
   4   3  -1   55.09    5.20
  -4   3   1   61.09    5.00
   4   3  -1   51.39    4.80
  -4   3   1   58.99    5.20
   4   3  -1   57.19    4.80
  -3  -3   1  132.29    7.90
   3  -3  -1  137.99    5.70
  -3  -3   1  130.99    7.00
  -3  -3   1  144.19    6.90
  -3  -3   1  139.49    5.70
   3  -3  -1  146.69    6.80
   3  -3  -1  131.19    7.40
   3  -3  -1  126.09    6.50
   3   3  -1  126.49    6.90
   3   3  -1  130.89    6.40
   3   3  -1  133.19    7.10
  -3   3   1  131.19    6.60
  -3   3   1  141.89    6.90
  -3   3   1  136.39    6.80
   2  -3  -1  469.65   14.60
   2  -3  -1  458.35   14.90
  -2  -3   1  457.65   12.50
  -2  -3   1  448.16   15.00
   2  -3  -1  440.56   13.70
  -2  -3   1  453.35   13.90
  -2  -3   1  460.15   15.20
  -2   3   1  477.85   14.00
   2   3  -1  468.85   14.30
   2   3  -1  467.95   14.40
  -2   3   1  452.05   14.00
  -2   3   1  454.55   12.20
   2   3  -1  465.25   13.60
  -2   3   1  440.86   13.80
  -1  -3   1   73.39    3.80
  -1  -3   1   68.99    3.40
  -1  -3   1   64.39    4.40
   1  -3  -1   73.89    3.40
   1  -3  -1   72.09    4.20
   1  -3  -1   68.99    3.70
   1   3  -1   61.99    3.40
  -1   3   1   62.79    3.10
  -1   3   1   68.39    2.30
   1   3  -1   63.19    3.20
   1   3  -1   62.69    2.70
   1   3  -1   70.69    3.70
  -1   3   1   66.99    3.50
   0  -3  -1  258.67    8.20
   0  -3  -1  260.87    8.80
   0  -3  -1  256.97    7.60
   0  -3   1  262.37    7.70
   0  -3   1  234.88    8.70
   0  -3  -1  254.37    6.60
   0  -3   1  250.67    6.50
   0   3   1  256.97    8.30
   0   3  -1  256.37    8.00
   0   3  -1  252.67    8.00
   0   3  -1  248.68    7.90
   0   3   1  254.47    7.80
   0   3  -1  246.98    7.60
   1  -3   1  467.45   13.30
  -1  -3  -1  470.95   14.00
  -1  -3  -1  461.45   13.40
   1  -3   1  469.75   14.00
  -1  -3  -1  438.56   14.10
   1  -3   1  470.65   13.90
  -1  -3  -1  471.15   13.90
  -1   3  -1  481.75   13.70
  -1   3  -1  461.95   12.60
   1   3   1  478.55   12.20
  -1   3  -1  480.15   13.20
  -1   3  -1  465.35   14.50
   1   3   1  481.75   14.70
  -2  -3  -1  109.69    6.00
  -2  -3  -1  111.59    5.40
  -2  -3  -1   89.49    5.20
  -2  -3  -1  101.69    4.80
   2  -3   1  117.49    4.80
   2  -3   1  100.29    5.20
   2  -3   1  110.79    5.90
   2   3   1   98.39    6.10
  -2   3  -1  101.29    5.10
  -2   3  -1  104.19    5.00
  -2   3  -1  104.69    5.30
   2   3   1  106.59    5.50
   2   3   1  103.19    4.70
  -2   3  -1   98.49    6.00
  -3  -3  -1  767.12   23.00
  -3  -3  -1  719.23   22.50
  -3  -3  -1  742.23   20.60
   3  -3   1  734.93   20.20
  -3  -3  -1  755.12   24.20
   3  -3   1  727.53   22.40
   3  -3   1  779.32   23.60
  -3   3  -1  718.23   22.00
   3   3   1  751.42   22.00
  -3   3  -1  715.33   24.10
   3   3   1  784.12   24.40
   3   3   1  731.33   22.00
  -3   3  -1  737.53   22.80
  -3   3  -1  733.83   22.30
  -4  -3  -1  145.99    8.50
   4  -3   1  149.79    6.00
  -4  -3  -1  154.78    9.60
   4  -3   1  147.09    8.30
  -4  -3  -1  153.48    6.40
   4  -3   1  163.68    9.30
  -4  -3  -1  147.09    8.60
   4  -3   1  150.28    8.20
  -4   3  -1  159.08    8.30
  -4   3  -1  140.09    8.50
   4   3   1  160.78    8.40
  -4   3  -1  154.78    9.70
   4   3   1  152.98    8.20
   4   3   1  162.88    9.50
  -5  -3  -1  250.37    9.20
   5  -3   1  259.87   13.50
  -5  -3  -1  278.37   13.30
  -5  -3  -1  262.57   13.00
   5  -3   1  268.77    9.20
  -5  -3  -1  265.27   14.20
   5  -3   1  261.47   12.50
   5  -3   1  291.37   13.10
  -5   3  -1  264.57   14.10
   5   3   1  261.77   12.40
  -5   3  -1  273.87   13.40
  -5   3  -1  280.17   12.90
   5   3   1  262.07   12.40
   5   3   1  272.67   14.00
  -6  -3  -1   52.79    6.70
  -6  -3  -1   51.39    7.20
   6  -3   1   68.69    7.60
   6  -3   1   60.69    6.60
  -6  -3  -1   48.60    6.50
  -6   3  -1   56.99    6.50
   6   3   1   67.99    6.90
  -6   3  -1   57.99    7.10
  -6   3  -1   55.89    6.60
   6   3   1   87.69    8.20
  -7  -3  -1  133.89   10.50
  -7  -3  -1  103.89    9.40
  -7  -3  -1  100.69   10.30
   7  -3   1  109.79    9.50
   7  -3   1  111.89   10.00
   7   3   1  104.39    9.20
  -7   3  -1  116.09    9.90
   7   3   1  103.19    9.90
  -7   3  -1   96.79    9.60
  -7   3  -1  115.19   10.30
  -8  -3  -1    3.20    3.80
   8  -3   1    3.60    4.10
   8  -3   1   -0.70    2.90
  -8  -3  -1    0.40    3.30
  -8  -3  -1   -0.70    4.00
  -8   3  -1    2.50    4.10
  -8   3  -1   -3.00    2.90
   8   3   1    4.80    4.20
  -8   3  -1    3.90    3.90
   8   3   1    3.70    3.40
   9  -3   1   24.60    7.00
  -9  -3  -1   29.40    7.20
  -9  -3  -1   20.00    6.20
   9  -3   1   31.40    7.30
  -9  -3  -1   28.30    8.20
   9   3   1   20.40    6.20
  -9   3  -1   21.10    6.20
  -9   3  -1   22.20    6.30
   9   3   1   28.00    6.60
  -9   3  -1   23.40    7.10
  10  -3   1   20.90    6.80
 -10  -3  -1   22.60    8.20
  10  -3   1   15.50    6.30
 -10  -3  -1   28.70    7.70
  10   3   1   42.60    9.20
  10   3   1   49.10    9.10
 -10   3  -1   33.90    9.00
 -10   3  -1   18.50    6.60
 -11  -3  -1   17.50    7.80
  11  -3   1   18.80    7.20
  11   3   1   17.50    7.30
 -11   3  -1   16.20    6.90
 -11   3  -1   15.90    7.80
 -12  -4   1  492.55   29.50
  12  -4  -1  486.45   28.10
  12   4  -1  501.95   27.90
 -12   4   1  500.75   28.90
  11  -4  -1  203.58   16.90
 -11  -4   1  235.18   19.70
 -11   4   1  197.18   17.60
  11   4  -1  210.88   16.90
  11   4  -1  234.98   17.00
 -11   4   1  205.28   16.20
  10  -4  -1   34.90    8.50
 -10  -4   1   33.70    8.80
 -10   4   1   34.70    8.60
  10   4  -1   29.70    8.00
  10   4  -1   40.90    8.00
 -10   4   1   32.50    8.20
   9  -4  -1  536.85   26.00
  -9  -4   1  558.34   25.60
  -9  -4   1  636.44   29.20
   9  -4  -1  552.74   26.50
   9   4  -1  555.94   25.70
  -9   4   1  584.94   27.10
  -9   4   1  552.44   25.50
   9   4  -1  569.44   25.10
   8  -4  -1 1085.69   37.40
  -8  -4   1 1193.98   43.50
  -8  -4   1 1168.38   37.70
  -8  -4   1 1232.78   40.60
   8  -4  -1 1240.68   42.50
   8   4  -1 1170.68   40.70
   8   4  -1 1185.78   39.60
  -8   4   1 1177.18   40.50
  -8   4   1 1125.39   41.00
   7  -4  -1  484.05   18.10
  -7  -4   1  505.75   19.50
   7  -4  -1  482.95   22.20
   7  -4  -1  521.95   19.80
  -7  -4   1  505.95   23.70
  -7  -4   1  470.25   20.80
   7   4  -1  457.95   21.10
  -7   4   1  475.05   21.90
  -7   4   1  528.05   22.10
  -7   4   1  483.55   20.90
   7   4  -1  487.75   20.60
   6  -4  -1    1.60    2.10
  -6  -4   1    5.40    2.50
  -6  -4   1    6.20    3.50
   6  -4  -1   12.20    3.10
   6  -4  -1    7.50    3.30
  -6  -4   1    2.30    2.50
  -6  -4   1    7.30    2.60
   6  -4  -1    4.20    3.20
   6   4  -1    6.20    2.90
   6   4  -1   10.50    3.70
   6   4  -1    2.80    2.30
  -6   4   1    6.20    3.40
  -6   4   1    2.40    2.70
  -6   4   1    3.60    2.90
  -5  -4   1 1347.57   37.00
   5  -4  -1 1349.16   37.40
   5  -4  -1 1183.88   36.50
  -5  -4   1 1300.17   41.40
  -5  -4   1 1325.07   38.90
   5  -4  -1 1374.06   41.10
  -5  -4   1 1357.46   38.50
   5  -4  -1 1306.57   38.80
  -5   4   1 1293.87   39.00
   5   4  -1 1371.26   39.90
   5   4  -1 1364.36   38.50
  -5   4   1 1214.88   39.00
   5   4  -1 1302.07   39.30
  -5   4   1 1264.47   38.60
  -4  -4   1 1509.85   43.10
   4  -4  -1 1594.24   45.00
   4  -4  -1 1527.75   41.00
  -4  -4   1 1546.95   43.00
  -4  -4   1 1567.24   41.00
   4  -4  -1 1542.75   42.20
   4  -4  -1 1521.95   42.80
  -4  -4   1 1582.04   45.60
   4   4  -1 1519.35   42.20
  -4   4   1 1528.25   42.80
  -4   4   1 1520.55   43.10
   4   4  -1 1589.74   44.00
   4   4  -1 1548.45   43.50
  -4   4   1 1556.34   43.10
   3  -4  -1 2284.17   56.79
  -3  -4   1 2127.69   58.19
   3  -4  -1 2094.99   54.09
  -3  -4   1 2200.38   54.39
   3  -4  -1 2144.19   55.99
   3  -4  -1 2229.28   58.09
  -3  -4   1 2175.38   56.29
  -3  -4   1 2142.59   57.39
  -3   4   1 2250.77   56.69
   3   4  -1 2187.78   55.49
   3   4  -1 2160.58   56.69
   3   4  -1 2223.88   57.09
  -3   4   1 2122.99   55.99
  -3   4   1 2001.40   55.79
  -2  -4   1   20.80    2.50
  -2  -4   1   24.60    3.10
   2  -4  -1   29.00    3.30
  -2  -4   1   31.20    3.60
   2  -4  -1   20.50    2.80
   2  -4  -1   28.20    2.70
  -2   4   1   30.00    2.90
   2   4  -1   25.90    2.40
  -2   4   1   29.70    2.70
  -2   4   1   30.60    2.70
  -2   4   1   31.60    1.80
   2   4  -1   24.70    2.80
   2   4  -1   24.80    2.00
  -1  -4   1  770.12   21.70
   1  -4  -1  794.92   21.60
   1  -4  -1  786.82   21.60
   1  -4  -1  793.42   23.10
   1  -4  -1  775.32   21.90
  -1  -4   1  879.81   24.00
  -1  -4   1  812.82   21.70
   1   4  -1  797.42   21.00
   1   4  -1  767.72   21.70
  -1   4   1  849.32   22.40
  -1   4   1  801.92   20.40
   1   4  -1  816.62   21.30
   1   4  -1  857.81   22.40
  -1   4   1  791.52   21.40
   0  -4  -1 4449.25  103.69
   0  -4   1 3721.83  103.09
   0  -4  -1 4299.67  104.89
   0  -4  -1 4191.08  102.99
   0  -4   1 4356.36  105.19
   0  -4   1 4355.46  103.29
   0  -4  -1 4165.08  101.79
   0  -4   1 4390.06  103.19
   0   4  -1 4447.65  103.69
   0   4   1 4380.66  103.89
   0   4   1 4221.08  103.19
   0   4  -1 4246.08  103.49
   0   4   1 4222.88  102.79
   0   4  -1 4176.08  103.09
  -1  -4  -1  676.73   18.80
   1  -4   1  698.13   19.50
  -1  -4  -1  689.23   19.70
   1  -4   1  693.53   19.80
  -1  -4  -1  673.03   19.80
  -1  -4  -1  642.44   19.10
   1  -4   1  661.93   18.70
   1   4   1  722.43   19.60
   1   4   1  679.43   16.60
  -1   4  -1  684.13   19.90
   1   4   1  687.73   19.30
  -1   4  -1  675.53   17.30
  -1   4  -1  656.63   18.90
  -1   4  -1  656.63   18.50
   1   4   1  685.33   19.90
  -2  -4  -1   68.49    4.50
  -2  -4  -1   76.69    4.60
   2  -4   1   80.59    4.60
   2  -4   1   77.79    5.00
  -2  -4  -1   77.19    5.30
  -2  -4  -1   71.99    4.50
   2  -4   1   71.19    4.30
  -2   4  -1   76.39    4.40
   2   4   1   81.69    5.50
  -2   4  -1   75.99    4.30
   2   4   1   80.19    3.70
   2   4   1   71.39    4.20
  -2   4  -1   76.39    5.20
  -2   4  -1   70.89    4.10
  -3  -4  -1  566.84   20.20
   3  -4   1  584.14   17.30
  -3  -4  -1  591.44   17.90
   3  -4   1  607.14   18.90
   3  -4   1  591.44   19.80
  -3  -4  -1  582.84   19.00
  -3  -4  -1  585.64   19.10
   3   4   1  577.04   17.90
  -3   4  -1  609.94   18.70
   3   4   1  603.94   20.60
  -3   4  -1  580.64   20.40
   3   4   1  593.24   18.40
  -3   4  -1  603.94   19.10
  -3   4  -1  582.24   18.40
   4  -4   1 1995.20   55.29
  -4  -4  -1 2003.20   56.59
  -4  -4  -1 2012.60   54.29
  -4  -4  -1 1915.51   51.19
   4  -4   1 1992.70   53.89
   4  -4   1 1922.21   53.39
   4  -4   1 1976.40   50.69
  -4  -4  -1 2022.60   54.19
  -4   4  -1 1976.40   53.49
   4   4   1 1979.70   52.89
  -4   4  -1 2030.20   56.39
  -4   4  -1 1995.50   54.29
   4   4   1 1949.20   55.79
  -4   4  -1 2023.70   53.59
  -5  -4  -1 1079.79   29.90
   5  -4   1 1090.89   33.50
   5  -4   1 1107.49   35.30
  -5  -4  -1  999.40   35.70
  -5  -4  -1 1095.79   34.00
   5  -4   1 1125.69   33.90
  -5  -4  -1 1058.49   33.80
   5  -4   1 1073.39   29.40
  -5   4  -1 1102.99   36.00
   5   4   1 1027.70   32.80
   5   4   1 1088.59   32.90
   5   4   1 1074.29   35.50
  -5   4  -1 1080.89   33.40
  -5   4  -1 1113.29   34.50
   6  -4   1  286.57   14.50
  -6  -4  -1  306.17   17.10
  -6  -4  -1  322.37   15.60
   6  -4   1  298.67   16.00
  -6  -4  -1  295.47   15.00
   6   4   1  331.17   16.80
  -6   4  -1  320.37   15.70
  -6   4  -1  316.37   15.30
  -6   4  -1  320.87   16.90
   6   4   1  319.67   14.70
  -7  -4  -1  298.37   16.10
   7  -4   1  273.77   16.10
   7  -4   1  258.67   14.80
  -7  -4  -1  286.17   17.50
  -7  -4  -1  280.17   15.40
   7   4   1  284.17   16.70
   7   4   1  304.97   15.30
  -7   4  -1  300.47   15.90
  -7   4  -1  274.17   16.60
  -7   4  -1  292.37   16.20
  -8  -4  -1  871.71   36.20
   8  -4   1  851.21   34.00
  -8  -4  -1  891.31   33.20
   8  -4   1  885.11   32.90
  -8  -4  -1  882.81   33.70
   8   4   1  914.71   32.50
  -8   4  -1  879.91   34.50
  -8   4  -1  923.91   34.60
   8   4   1  833.42   34.20
  -8   4  -1  941.71   34.10
  -9  -4  -1  837.12   32.90
  -9  -4  -1  837.92   33.70
   9  -4   1  829.02   34.40
  -9  -4  -1  839.62   36.10
   9  -4   1  753.22   31.60
  -9   4  -1  824.42   33.40
   9   4   1  848.62   32.10
   9   4   1  775.92   33.50
  -9   4  -1  840.02   34.00
  -9   4  -1  812.22   34.00
 -10  -4  -1   61.69   11.90
 -10  -4  -1   70.69    9.70
  10  -4   1   40.10    8.50
  10  -4   1   46.20    9.70
 -10   4  -1   38.90    9.00
 -10   4  -1   64.39   10.60
  10   4   1   48.90    9.60
  10   4   1   54.19    9.80
  11  -4   1    3.70    5.60
 -11  -4  -1   -4.40    5.50
  11   4   1    5.20    5.80
 -11   4  -1    1.10    6.00
  12  -5  -1   10.80    7.10
 -12  -5   1    8.30    7.90
  12   5  -1    8.30    6.90
 -12   5   1    9.70    7.60
 -11  -5   1  103.29   14.20
  11  -5  -1   75.89   11.90
 -11   5   1   93.89   11.90
  11   5  -1   94.79   12.40
  11   5  -1   97.79   11.40
 -11   5   1   96.29   13.00
 -10  -5   1  154.58   15.30
  10  -5  -1  160.08   14.50
 -10   5   1  180.18   15.30
  10   5  -1  183.28   14.10
 -10   5   1  173.18   14.40
  10   5  -1  194.38   15.10
  -9  -5   1   29.00    7.90
   9  -5  -1   25.00    7.00
  -9   5   1   27.50    7.50
  -9   5   1   39.60    7.80
   9   5  -1   32.90    7.20
   9   5  -1   33.10    7.40
  -8  -5   1   41.80    8.30
   8  -5  -1   35.60    7.60
  -8  -5   1   43.40    6.20
   8  -5  -1   30.10    5.70
  -8  -5   1   36.40    7.10
   8   5  -1   26.70    6.30
   8   5  -1   23.60    5.60
  -8   5   1   28.50    6.40
  -8   5   1   25.40    6.70
  -7  -5   1   21.80    4.30
   7  -5  -1   17.90    5.10
   7  -5  -1   22.70    4.20
  -7  -5   1   20.30    6.30
  -7  -5   1   21.40    5.10
   7  -5  -1   13.40    3.60
   7   5  -1   15.50    4.40
  -7   5   1   14.40    4.50
  -7   5   1   23.90    5.70
   7   5  -1    9.00    4.00
  -7   5   1   18.10    5.00
  -6  -5   1  339.27   15.20
   6  -5  -1  367.96   14.70
   6  -5  -1  360.16   16.40
  -6  -5   1  356.56   14.60
  -6  -5   1  387.66   19.10
   6  -5  -1  364.56   17.80
   6  -5  -1  341.77   14.50
  -6  -5   1  369.06   16.60
   6   5  -1  354.26   15.50
  -6   5   1  358.86   16.80
  -6   5   1  344.67   16.40
  -6   5   1  359.76   16.30
   6   5  -1  353.36   16.50
   6   5  -1  360.46   17.10
   5  -5  -1  589.64   21.20
  -5  -5   1  587.54   19.30
  -5  -5   1  598.74   21.40
   5  -5  -1  600.14   19.40
  -5  -5   1  587.04   20.90
   5  -5  -1  591.24   22.80
   5  -5  -1  572.14   19.90
  -5  -5   1  585.74   23.50
  -5   5   1  600.14   21.20
  -5   5   1  571.44   21.30
  -5   5   1  586.64   21.50
   5   5  -1  587.94   21.50
   5   5  -1  600.74   22.20
   5   5  -1  589.64   20.30
   4  -5  -1   39.20    4.10
   4  -5  -1   35.10    4.90
  -4  -5   1   38.30    4.50
  -4  -5   1   37.10    3.40
   4  -5  -1   42.60    3.50
  -4  -5   1   41.70    5.30
   4  -5  -1   40.20    4.40
  -4  -5   1   31.90    4.20
   4   5  -1   36.60    4.50
  -4   5   1   35.30    4.20
  -4   5   1   37.70    4.50
   4   5  -1   41.50    4.60
   4   5  -1   40.20    4.00
  -4   5   1   36.90    4.20
  -3  -5   1  432.96   13.40
  -3  -5   1  462.45   15.20
   3  -5  -1  447.76   15.00
   3  -5  -1  446.16   15.50
   3  -5  -1  430.86   16.30
  -3  -5   1  461.85   16.90
  -3  -5   1  372.66   15.60
  -3   5   1  447.16   13.00
   3   5  -1  444.16   14.20
   3   5  -1  454.05   16.00
  -3   5   1  462.75   14.90
  -3   5   1  458.25   15.60
  -3   5   1  447.76   15.00
   3   5  -1  428.26   15.30
   2  -5  -1 1351.26   35.70
   2  -5  -1 1374.96   37.20
  -2  -5   1 1301.27   35.70
  -2  -5   1 1284.57   37.70
   2  -5  -1 1366.36   37.10
  -2  -5   1 1360.56   36.90
   2   5  -1 1317.27   35.90
  -2   5   1 1361.56   35.50
   2   5  -1 1306.47   34.40
   2   5  -1 1372.46   36.70
  -2   5   1 1362.16   36.40
   2   5  -1 1358.26   34.90
  -2   5   1 1376.96   35.70
  -2   5   1 1377.66   33.80
  -1  -5   1  146.99    5.80
   1  -5  -1  143.59    7.20
  -1  -5   1  136.99    5.80
   1  -5  -1  136.89    5.90
  -1  -5   1  157.98    7.70
   1  -5  -1  143.59    5.80
   1  -5  -1  137.39    5.80
   1   5  -1  123.09    6.00
  -1   5   1  141.39    6.30
   1   5  -1  137.39    5.40
  -1   5   1  146.29    5.70
  -1   5   1  134.99    4.90
   1   5  -1  127.79    5.80
   1   5  -1  141.49    5.50
   0  -5  -1    5.90    2.00
   0  -5  -1    8.30    1.20
   0  -5   1    3.40    1.20
   0  -5   1   12.00    2.70
   0  -5  -1    7.90    1.60
   0  -5   1    9.00    1.20
   0  -5   1    5.50    1.40
   0  -5  -1    5.90    1.60
   0   5  -1    5.80    1.60
   0   5  -1    7.10    1.60
   0   5  -1    8.70    1.70
   0   5   1    6.90    1.70
   0   5   1    7.90    1.40
   0   5   1    6.30    1.50
  -1  -5  -1   44.40    3.30
   1  -5   1   43.90    3.80
  -1  -5  -1   43.60    3.70
   1  -5   1   51.99    3.70
   1  -5   1   42.90    3.20
  -1  -5  -1   42.40    3.90
   1   5   1   41.80    3.40
   1   5   1   46.90    1.60
  -1   5  -1   49.00    2.20
   1   5   1   48.60    3.10
  -1   5  -1   47.00    3.30
  -1   5  -1   47.40    3.70
  -1   5  -1   45.40    3.10
   1   5   1   44.30    3.80
  -2  -5  -1  450.75   14.60
   2  -5   1  449.95   14.60
  -2  -5  -1  443.36   14.90
  -2  -5  -1  416.36   14.20
   2  -5   1  418.96   14.80
   2  -5   1  461.25   14.30
  -2  -5  -1  465.95   15.70
  -2   5  -1  439.86   15.60
   2   5   1  460.65   15.90
   2   5   1  438.86   12.20
  -2   5  -1  432.66   13.20
  -2   5  -1  427.96   14.00
   2   5   1  413.76   13.60
  -2   5  -1  440.06   14.00
   3  -5   1  506.85   17.00
   3  -5   1  527.15   16.30
  -3  -5  -1  501.65   18.70
  -3  -5  -1  486.05   16.70
  -3  -5  -1  509.55   17.30
   3  -5   1  500.85   18.00
  -3  -5  -1  533.95   17.50
   3   5   1  494.55   18.70
  -3   5  -1  510.95   18.70
   3   5   1  510.55   15.60
  -3   5  -1  526.65   16.90
  -3   5  -1  525.75   16.90
   3   5   1  522.75   16.70
  -3   5  -1  513.55   16.90
  -4  -5  -1   43.60    5.60
  -4  -5  -1   42.70    4.80
   4  -5   1   45.60    4.70
   4  -5   1   41.50    5.10
  -4  -5  -1   51.59    5.10
   4  -5   1   46.40    3.90
  -4  -5  -1   48.10    4.20
  -4   5  -1   49.70    4.70
   4   5   1   49.30    5.60
   4   5   1   39.50    4.10
  -4   5  -1   43.70    4.70
   4   5   1   44.40    4.70
  -4   5  -1   36.80    5.30
  -4   5  -1   49.30    5.00
  -5  -5  -1  196.08   10.80
  -5  -5  -1  184.18    8.70
   5  -5   1  195.58   10.70
   5  -5   1  171.78    9.70
   5  -5   1  189.58    8.30
   5  -5   1  200.68   11.80
  -5  -5  -1  209.28   11.30
  -5  -5  -1  206.88   12.50
  -5   5  -1  184.88   11.80
   5   5   1  199.08    9.90
  -5   5  -1  196.78   10.90
   5   5   1  180.78   11.60
  -5   5  -1  194.28   10.60
  -6  -5  -1  601.64   23.50
   6  -5   1  579.24   24.30
   6  -5   1  559.84   22.10
  -6  -5  -1  598.14   25.80
  -6  -5  -1  589.64   22.80
   6   5   1  592.64   24.70
  -6   5  -1  612.04   23.60
   6   5   1  586.44   21.80
  -6   5  -1  619.84   25.40
  -6   5  -1  624.14   23.30
  -7  -5  -1   60.89    8.60
   7  -5   1   74.19    7.90
  -7  -5  -1   64.79    8.00
  -7  -5  -1   61.49    7.40
   7  -5   1   63.89    8.50
   7   5   1   61.49    7.00
   7   5   1   60.49    8.50
  -7   5  -1   56.99    7.90
  -7   5  -1   53.89    7.50
  -7   5  -1   61.39    7.60
  -8  -5  -1    3.90    3.60
   8  -5   1    7.80    5.00
  -8  -5  -1    8.90    5.40
   8  -5   1    6.40    4.30
  -8  -5  -1    3.40    4.10
   8   5   1   15.30    5.70
   8   5   1    9.10    4.10
  -8   5  -1    2.40    3.80
  -8   5  -1    9.70    4.60
  -8   5  -1    5.70    4.30
  -9  -5  -1   16.60    6.80
  -9  -5  -1    1.10    3.90
  -9  -5  -1    6.00    4.50
   9  -5   1   -0.80    4.10
   9  -5   1    5.10    4.40
   9   5   1   -2.20    3.60
  -9   5  -1    0.10    4.40
  -9   5  -1   -1.90    3.60
   9   5   1    6.60    4.40
 -10  -5  -1   52.99    9.70
  10  -5   1   59.49   11.10
 -10  -5  -1   40.90    9.90
 -10   5  -1   63.09   10.40
 -10   5  -1   45.60    9.40
  10   5   1   46.40    9.90
  11  -5   1   69.79   11.30
 -11  -5  -1  121.39   14.90
  11   5   1   79.39   12.50
 -11   5  -1   94.79   13.30
 -12  -6   1  161.38   20.60
  12  -6  -1  172.28   17.50
  12   6  -1  170.38   17.00
 -11  -6   1   27.90    9.50
  11  -6  -1   12.40    6.90
  11   6  -1   20.70    7.80
 -11   6   1   17.30    7.60
 -11   6   1   27.10    8.20
  10  -6  -1   -0.50    3.90
 -10  -6   1   -0.70    5.70
  10   6  -1   -2.20    4.20
  10   6  -1    1.60    3.80
 -10   6   1    0.40    4.40
 -10   6   1   -0.50    4.30
   9  -6  -1  101.59   11.30
  -9  -6   1  127.59   13.70
   9   6  -1  115.99   10.40
  -9   6   1   88.49   10.80
   9   6  -1  103.69   11.40
  -9   6   1   74.99    9.70
  -8  -6   1  606.54   28.30
   8  -6  -1  604.04   27.30
  -8  -6   1  601.74   35.20
  -8  -6   1  620.24   23.50
   8  -6  -1  595.74   25.50
  -8   6   1  599.24   26.50
   8   6  -1  616.04   26.60
   8   6  -1  585.04   24.20
  -8   6   1  621.04   26.80
   7  -6  -1  410.86   20.50
  -7  -6   1  392.76   21.00
  -7  -6   1  372.86   16.40
   7  -6  -1  364.86   16.30
   7  -6  -1  414.16   16.70
  -7   6   1  418.66   19.70
  -7   6   1  398.96   19.40
   7   6  -1  387.96   19.50
   7   6  -1  436.96   18.30
  -7   6   1  428.56   19.10
  -6  -6   1   24.90    4.30
  -6  -6   1   26.00    5.30
  -6  -6   1   22.10    4.60
   6  -6  -1   35.60    4.60
  -6  -6   1   29.50    6.30
   6  -6  -1   26.40    4.10
   6  -6  -1   27.60    5.90
   6  -6  -1   21.80    4.70
  -6   6   1   33.00    5.70
   6   6  -1   19.00    5.00
   6   6  -1   23.60    4.40
  -6   6   1   30.50    5.10
  -6   6   1   28.60    5.70
   6   6  -1   16.50    4.70
  -5  -6   1 1171.78   32.60
   5  -6  -1 1142.79   34.70
   5  -6  -1 1094.89   36.50
  -5  -6   1 1137.89   34.90
   5  -6  -1 1128.09   33.70
  -5  -6   1 1107.09   37.40
  -5  -6   1 1081.49   34.80
   5  -6  -1 1137.89   32.30
   5   6  -1 1130.29   33.40
  -5   6   1 1107.49   34.60
   5   6  -1 1081.69   34.80
   5   6  -1 1146.69   36.10
  -5   6   1 1193.68   34.80
  -5   6   1 1121.59   35.20
  -4  -6   1  637.04   21.50
  -4  -6   1  590.24   18.10
   4  -6  -1  586.24   19.90
   4  -6  -1  562.04   21.40
  -4  -6   1  578.94   20.00
   4  -6  -1  564.24   19.70
  -4  -6   1  522.25   21.30
  -4   6   1  584.94   19.70
  -4   6   1  553.64   19.40
   4   6  -1  595.04   21.10
   4   6  -1  591.14   18.70
  -4   6   1  588.14   17.60
  -4   6   1  598.84   20.60
   4   6  -1  582.64   20.30
   3  -6  -1  757.42   22.60
  -3  -6   1  715.43   24.40
  -3  -6   1  722.83   22.60
  -3  -6   1  722.43   24.10
   3  -6  -1  760.42   23.70
   3  -6  -1  776.72   24.50
   3   6  -1  762.12   21.50
  -3   6   1  708.03   22.10
   3   6  -1  709.43   22.80
   3   6  -1  721.43   23.60
  -3   6   1  736.03   20.40
   3   6  -1  782.82   21.30
  -3   6   1  780.32   23.60
  -3   6   1  739.23   22.40
  -2  -6   1    0.90    1.30
   2  -6  -1    2.20    1.70
  -2  -6   1    0.20    1.60
  -2  -6   1    0.70    1.10
   2  -6  -1    3.10    1.80
   2  -6  -1    0.50    1.20
   2   6  -1   -0.20    0.90
  -2   6   1   -0.80    1.00
  -2   6   1    0.60    1.10
   2   6  -1    0.30    0.90
   2   6  -1    2.20    1.40
  -2   6   1    0.80    1.40
  -2   6   1    2.80    1.00
   2   6  -1    1.80    1.50
   1  -6  -1   12.70    2.10
  -1  -6   1   13.30    2.90
   1  -6  -1   14.20    2.90
  -1  -6   1    8.00    1.80
   1  -6  -1   10.80    1.90
  -1  -6   1   12.30    2.00
   1  -6  -1   13.70    2.20
   1   6  -1   15.30    2.00
  -1   6   1   14.60    1.70
  -1   6   1   12.40    2.00
   1   6  -1   10.80    2.10
   1   6  -1   10.60    1.80
   1   6  -1   13.90    2.40
  -1   6   1   15.70    2.70
   0  -6  -1 1162.48   32.80
   0  -6   1 1138.99   28.80
   0  -6   1 1118.09   30.20
   0  -6   1 1130.59   32.70
   0  -6   1 1166.98   30.50
   0  -6  -1 1113.89   30.30
   0  -6  -1 1094.39   30.50
   0  -6  -1 1142.09   28.80
   0   6   1 1155.98   31.10
   0   6   1 1179.78   30.10
   0   6  -1 1137.69   30.40
   0   6   1 1112.39   30.10
   0   6  -1 1153.38   30.70
   0   6  -1 1133.89   30.70
  -1  -6  -1  656.43   16.40
  -1  -6  -1  667.53   20.10
   1  -6   1  639.14   19.70
   1  -6   1  674.43   21.10
   1  -6   1  673.83   19.30
  -1  -6  -1  668.93   21.20
  -1  -6  -1  630.24   19.20
   1   6   1  674.43   20.20
   1   6   1  662.83   19.90
   1   6   1  695.03   19.10
  -1   6  -1  675.53   20.40
  -1   6  -1  642.24   19.20
  -1   6  -1  684.13   19.50
  -1   6  -1  656.33   17.20
  -2  -6  -1   26.90    3.50
   2  -6   1   23.90    3.20
  -2  -6  -1   28.20    3.10
  -2  -6  -1   28.90    3.20
  -2  -6  -1   26.70    3.60
   2  -6   1   26.90    3.50
   2  -6   1   25.00    3.00
   2   6   1   21.40    3.40
   2   6   1   22.00    2.80
   2   6   1   25.40    1.80
  -2   6  -1   17.20    2.60
  -2   6  -1   19.90    2.70
  -2   6  -1   27.70    3.70
  -2   6  -1   22.00    2.20
   2   6   1   27.00    3.30
   3  -6   1  620.74   19.40
   3  -6   1  641.74   21.20
  -3  -6  -1  574.64   19.90
  -3  -6  -1  619.24   20.00
  -3  -6  -1  613.04   21.50
  -3  -6  -1  604.94   20.00
  -3   6  -1  627.44   19.60
   3   6   1  569.14   21.20
  -3   6  -1  607.74   19.30
  -3   6  -1  599.84   21.30
   3   6   1  626.44   17.60
  -3   6  -1  609.34   19.00
   3   6   1  612.44   19.20
  -4  -6  -1  639.54   21.20
  -4  -6  -1  670.93   24.30
  -4  -6  -1  657.23   22.00
  -4  -6  -1  643.74   22.30
   4  -6   1  653.43   20.40
   4  -6   1  633.34   23.20
   4  -6   1  650.13   21.80
  -4   6  -1  670.13   24.00
  -4   6  -1  657.23   21.30
  -4   6  -1  638.64   21.50
  -4   6  -1  613.34   21.40
   4   6   1  665.13   21.50
   4   6   1  649.64   23.90
   4   6   1  650.43   20.10
  -5  -6  -1  314.37   14.50
   5  -6   1  293.17   11.70
  -5  -6  -1  309.47   14.20
  -5  -6  -1  289.27   15.60
   5  -6   1  301.27   15.20
  -5  -6  -1  299.17   12.40
   5  -6   1  292.67   15.00
   5  -6   1  293.37   13.30
  -5   6  -1  301.57   13.90
  -5   6  -1  305.37   15.60
  -5   6  -1  295.47   13.30
   5   6   1  297.87   15.40
   5   6   1  306.67   12.70
  -5   6  -1  293.57   13.60
   6  -6   1  109.79   10.00
   6  -6   1  118.59    8.70
  -6  -6  -1  123.29   10.80
  -6  -6  -1  131.79    9.90
  -6  -6  -1  138.69    9.80
  -6   6  -1  109.89    8.90
   6   6   1  117.89   10.20
   6   6   1  112.79    8.10
  -6   6  -1  132.09    9.60
  -6   6  -1  109.59   10.00
   7  -6   1  116.09   11.00
  -7  -6  -1  122.59   10.60
   7  -6   1  104.69    9.20
  -7  -6  -1  116.39    9.80
  -7  -6  -1  108.39   11.20
   7   6   1  122.09    9.10
   7   6   1  131.49   11.40
  -7   6  -1  121.39   10.00
  -7   6  -1  119.79   11.00
  -7   6  -1  122.39   10.30
  -8  -6  -1  342.47   18.80
  -8  -6  -1  327.47   20.50
   8  -6   1  302.47   17.10
   8  -6   1  297.77   18.70
  -8  -6  -1  318.57   17.60
   8   6   1  327.67   19.60
   8   6   1  327.87   16.60
  -8   6  -1  328.57   19.70
  -8   6  -1  353.06   18.70
  -8   6  -1  334.47   18.40
  -9  -6  -1  522.85   25.60
   9  -6   1  484.85   23.50
  -9  -6  -1  541.55   28.30
   9  -6   1  528.15   26.70
  -9  -6  -1  521.95   24.30
  -9   6  -1  525.75   26.30
  -9   6  -1  513.45   25.00
   9   6   1  496.85   26.20
 -10  -6  -1   18.10    7.30
  10  -6   1    2.20    4.70
  10   6   1    3.30    6.00
 -10   6  -1    8.60    6.10
 -11  -6  -1    1.70    7.00
  11  -6   1    2.30    5.70
 -11   6  -1    2.80    5.90
  11   6   1   -0.20    5.10
  12   7  -1   10.00    7.20
  11  -7  -1  144.29   14.90
 -11  -7   1  153.88   16.20
 -11   7   1  104.49   13.00
  11   7  -1  165.48   15.80
 -11   7   1  132.69   14.70
  10  -7  -1  566.34   29.10
 -10  -7   1  611.54   31.40
 -10   7   1  585.84   28.70
  10   7  -1  605.24   29.00
 -10   7   1  594.24   28.80
   9  -7  -1  372.06   21.80
  -9  -7   1  383.16   23.40
  -9   7   1  408.26   22.20
   9   7  -1  404.26   19.80
  -9   7   1  357.76   20.60
   9   7  -1  416.26   22.40
  -8  -7   1    7.20    5.10
   8  -7  -1    4.90    4.30
  -8  -7   1    8.00    3.80
  -8   7   1    2.40    4.30
   8   7  -1    2.50    4.10
  -8   7   1    3.20    3.60
   8   7  -1    3.80    3.50
  -7  -7   1  594.24   24.90
   7  -7  -1  608.34   26.70
  -7  -7   1  580.14   27.00
  -7  -7   1  613.34   28.60
   7  -7  -1  655.83   22.80
   7  -7  -1  619.84   22.70
  -7  -7   1  640.54   22.60
  -7   7   1  600.84   25.50
  -7   7   1  643.14   25.10
  -7   7   1  593.44   25.20
   7   7  -1  628.04   26.30
   7   7  -1  640.84   23.70
   6  -7  -1 1538.85   43.80
  -6  -7   1 1488.85   45.00
  -6  -7   1 1491.35   45.50
   6  -7  -1 1443.76   42.10
  -6  -7   1 1423.86   48.10
   6  -7  -1 1520.25   47.90
   6  -7  -1 1533.55   45.50
  -6  -7   1 1491.75   42.60
   6   7  -1 1448.76   46.70
  -6   7   1 1480.05   46.20
  -6   7   1 1446.76   44.80
   6   7  -1 1590.84   43.80
  -6   7   1 1529.05   45.70
   6   7  -1 1438.76   45.30
  -5  -7   1  991.30   31.90
   5  -7  -1 1025.10   29.20
   5  -7  -1 1014.70   31.90
  -5  -7   1 1001.40   34.60
  -5  -7   1  992.00   32.60
   5  -7  -1  966.60   31.00
  -5  -7   1 1016.20   29.60
   5  -7  -1 1022.80   34.20
   5   7  -1 1026.50   32.40
  -5   7   1 1010.50   31.70
   5   7  -1  985.60   30.10
  -5   7   1 1019.60   31.60
  -5   7   1 1013.50   32.70
   5   7  -1  973.00   33.00
   4  -7  -1   21.70    4.00
   4  -7  -1   29.40    4.10
  -4  -7   1   27.40    4.40
   4  -7  -1   18.30    4.00
  -4  -7   1   22.20    3.80
  -4  -7   1   18.80    4.30
  -4   7   1   23.70    3.50
   4   7  -1   14.00    2.70
  -4   7   1   27.10    3.00
   4   7  -1   21.60    2.90
   4   7  -1   24.10    4.20
   4   7  -1   24.90    4.60
  -4   7   1   20.40    3.60
  -4   7   1   25.70    4.10
   3  -7  -1  480.55   16.60
  -3  -7   1  505.55   17.00
  -3  -7   1  479.35   18.60
  -3  -7   1  506.45   18.30
   3  -7  -1  500.55   18.20
   3  -7  -1  510.55   18.00
   3   7  -1  474.45   15.20
   3   7  -1  472.25   15.30
  -3   7   1  504.05   17.60
   3   7  -1  483.35   17.60
  -3   7   1  450.95   16.10
   3   7  -1  500.95   17.00
  -3   7   1  489.35   16.20
  -3   7   1  487.15   14.50
   2  -7  -1 2022.80   52.19
  -2  -7   1 1871.21   54.89
   2  -7  -1 1995.50   54.29
  -2  -7   1 1993.70   52.69
  -2  -7   1 2021.70   52.39
   2  -7  -1 2028.30   53.29
  -2   7   1 1979.40   51.59
  -2   7   1 1991.60   51.89
   2   7  -1 2032.70   53.39
  -2   7   1 2079.69   53.39
  -2   7   1 2008.30   50.09
   2   7  -1 1971.30   50.69
   2   7  -1 1992.70   52.29
   2   7  -1 2038.00   51.19
  -1  -7   1 2640.34   66.99
  -1  -7   1 2751.02   71.09
  -1  -7   1 2744.03   67.89
   1  -7  -1 2732.83   70.49
   1  -7  -1 2647.73   67.19
   1  -7  -1 2679.13   67.69
   1  -7  -1 2716.73   67.49
   1   7  -1 2576.54   67.59
  -1   7   1 2724.23   68.69
  -1   7   1 2655.73   66.29
   1   7  -1 2683.13   68.39
   1   7  -1 2633.84   66.59
  -1   7   1 2651.63   67.19
   1   7  -1 2672.03   67.29
   0  -7  -1  242.68    7.60
   0  -7  -1  245.28   11.00
   0  -7  -1  243.38    9.10
   0  -7   1  225.38    8.90
   0  -7   1  226.58    7.50
   0  -7   1  212.38    8.50
   0  -7   1  221.38   10.70
   0  -7  -1  243.48    9.10
   0   7   1  237.28    9.50
   0   7  -1  227.18    9.10
   0   7  -1  235.18    9.20
   0   7   1  245.28    8.90
   0   7  -1  233.58    8.90
   0   7   1  233.18    8.60
  -1  -7  -1  829.32   21.50
  -1  -7  -1  867.91   24.80
   1  -7   1  867.31   25.10
   1  -7   1  895.41   26.90
  -1  -7  -1  819.62   25.10
  -1  -7  -1  883.11   27.10
   1   7   1  887.41   25.30
  -1   7  -1  890.11   24.70
   1   7   1  871.91   25.50
  -1   7  -1  869.81   25.70
   1   7   1  854.71   24.20
  -1   7  -1  854.21   22.30
  -1   7  -1  874.11   24.60
  -2  -7  -1 2641.34   68.09
   2  -7   1 2682.53   68.09
   2  -7   1 2593.84   66.49
   2  -7   1 2507.25   67.39
  -2  -7  -1 2538.65   68.59
  -2  -7  -1 2594.34   66.79
   2   7   1 2699.13   68.59
   2   7   1 2709.73   67.29
  -2   7  -1 2569.84   66.19
   2   7   1 2516.45   65.79
  -2   7  -1 2631.54   66.49
   2   7   1 2566.74   62.89
  -2   7  -1 2547.84   68.29
  -2   7  -1 2568.24   64.29
  -3  -7  -1  797.42   25.60
   3  -7   1  795.22   24.70
  -3  -7  -1  806.82   25.00
  -3  -7  -1  818.72   26.70
   3  -7   1  814.12   24.70
   3  -7   1  783.72   25.80
  -3  -7  -1  816.32   24.90
  -3   7  -1  764.82   23.20
  -3   7  -1  771.72   23.90
   3   7   1  834.62   26.90
  -3   7  -1  794.02   26.40
   3   7   1  810.02   21.80
   3   7   1  812.12   24.20
  -3   7  -1  787.52   24.40
  -4  -7  -1   42.90    4.90
  -4  -7  -1   56.59    5.60
  -4  -7  -1   51.19    6.30
  -4  -7  -1   62.69    5.50
   4  -7   1   58.79    6.10
   4  -7   1   53.59    5.30
   4  -7   1   52.49    4.80
   4   7   1   62.29    4.30
  -4   7  -1   43.90    4.60
  -4   7  -1   55.29    5.20
   4   7   1   48.30    5.00
  -4   7  -1   58.99    6.30
   4   7   1   67.99    6.80
  -4   7  -1   58.19    5.10
  -5  -7  -1  285.87   13.50
  -5  -7  -1  253.27   14.90
  -5  -7  -1  304.77   14.40
  -5  -7  -1  271.57   12.40
   5  -7   1  288.37   11.90
   5  -7   1  292.17   14.90
  -5   7  -1  281.37   13.30
  -5   7  -1  284.27   12.90
  -5   7  -1  290.67   15.40
   5   7   1  264.97   14.70
  -5   7  -1  269.17   13.20
   5   7   1  289.27   11.90
   6  -7   1  797.82   30.90
  -6  -7  -1  876.11   30.40
   6  -7   1  729.63   27.40
  -6  -7  -1  766.02   31.70
  -6  -7  -1  877.41   29.50
  -6   7  -1  805.62   31.50
   6   7   1  838.12   31.70
   6   7   1  849.81   27.20
  -6   7  -1  876.61   29.60
  -6   7  -1  877.01   29.50
  -7  -7  -1  838.82   34.60
  -7  -7  -1  814.92   30.60
  -7  -7  -1  926.31   32.80
   7  -7   1  802.02   29.80
   7  -7   1  849.61   33.40
   7   7   1  858.81   29.10
  -7   7  -1  899.11   31.80
   7   7   1  838.42   33.30
  -7   7  -1  814.62   33.30
  -7   7  -1  863.11   31.20
   8  -7   1  128.69   12.30
   8  -7   1  129.79   11.10
  -8  -7  -1  153.08   12.00
  -8  -7  -1  131.69   12.00
  -8  -7  -1  129.89   13.50
   8   7   1  149.49   13.40
  -8   7  -1  141.89   12.10
  -8   7  -1  142.09   11.80
  -8   7  -1  139.79   12.90
  -9  -7  -1  112.89   11.10
   9  -7   1  100.19   16.30
   9  -7   1  112.19   12.70
  -9  -7  -1  114.69   12.20
  -9  -7  -1   91.69   12.80
   9   7   1   92.59   11.90
  -9   7  -1  119.19   13.10
 -10  -7  -1  456.45   27.40
  10  -7   1  407.36   24.70
 -10   7  -1  505.35   27.00
  10   7   1  464.25   25.80
  11  -7   1  276.27   21.60
 -11  -7  -1  331.07   23.90
 -11   7  -1  294.87   21.50
  11  -8  -1    4.40    6.10
 -11  -8   1   -3.40    6.30
 -11   8   1    1.20    5.50
  11   8  -1   -3.00    4.40
  10  -8  -1    6.70    6.00
 -10  -8   1   14.90    7.40
 -10   8   1   -2.00    4.30
  10   8  -1    7.40    5.80
 -10   8   1    5.20    5.70
   9  -8  -1    0.40    4.40
  -9  -8   1    3.80    5.20
  -9   8   1   -4.80    3.40
  -9   8   1    6.30    4.80
   9   8  -1    2.10    5.10
   9   8  -1    1.30    4.50
  -8  -8   1    8.70    5.00
   8  -8  -1    8.50    4.90
   8   8  -1    9.70    3.90
  -8   8   1    4.60    3.90
  -8   8   1    2.70    4.10
   8   8  -1    2.50    4.40
  -7  -8   1   41.20    7.90
   7  -8  -1   32.30    5.60
  -7  -8   1   40.40    5.50
   7  -8  -1   37.20    7.70
  -7  -8   1   40.70    6.70
  -7  -8   1   42.60    7.30
  -7   8   1   39.70    7.20
  -7   8   1   48.30    7.70
   7   8  -1   48.80    6.30
   7   8  -1   37.60    7.40
  -6  -8   1   34.20    4.70
   6  -8  -1   37.10    5.20
  -6  -8   1   43.10    8.00
  -6  -8   1   41.20    5.90
   6  -8  -1   37.70    7.00
   6  -8  -1   40.00    4.60
   6  -8  -1   45.50    6.20
  -6  -8   1   38.90    6.20
   6   8  -1   44.70    5.40
  -6   8   1   51.79    6.10
  -6   8   1   38.10    5.90
  -6   8   1   38.00    5.60
   6   8  -1   40.80    6.70
  -5  -8   1    9.80    2.60
   5  -8  -1    8.60    3.50
  -5  -8   1   11.80    3.60
  -5  -8   1   11.50    3.70
   5  -8  -1   14.20    3.70
   5  -8  -1   15.10    3.70
  -5  -8   1    7.50    3.80
   5  -8  -1   18.90    3.20
   5   8  -1    5.00    2.90
   5   8  -1   10.40    2.80
  -5   8   1   13.00    2.90
   5   8  -1    9.40    2.70
  -5   8   1   12.60    3.60
  -5   8   1    9.30    3.40
  -5   8   1   14.00    3.50
   5   8  -1    7.20    3.40
  -4  -8   1   75.79    7.20
  -4  -8   1  100.69    8.20
   4  -8  -1   73.99    7.10
  -4  -8   1   72.59    6.20
   4  -8  -1   85.59    6.80
   4  -8  -1   86.89    6.50
  -4   8   1   91.99    5.10
   4   8  -1   83.39    5.40
   4   8  -1   84.09    5.30
   4   8  -1   83.89    6.60
   4   8  -1   77.69    6.80
  -4   8   1   82.09    6.30
  -4   8   1   87.09    6.10
  -4   8   1   86.59    6.90
  -3  -8   1  317.17   13.40
   3  -8  -1  309.07   13.50
   3  -8  -1  303.77   12.20
   3  -8  -1  294.37   13.30
  -3  -8   1  291.67   14.20
   3   8  -1  316.57   10.80
   3   8  -1  300.17   13.10
   3   8  -1  303.37   12.40
  -3   8   1  298.87   10.10
   3   8  -1  305.97   11.10
  -3   8   1  285.67   12.80
  -3   8   1  270.37   11.10
  -3   8   1  300.17   12.00
  -2  -8   1    3.80    1.70
   2  -8  -1    1.50    1.80
   2  -8  -1    3.00    1.80
  -2  -8   1    2.10    1.60
  -2  -8   1    2.10    2.20
   2   8  -1    2.70    1.50
   2   8  -1    3.60    1.40
   2   8  -1    0.60    1.50
  -2   8   1    0.20    0.90
  -2   8   1    4.00    1.60
   2   8  -1    3.40    2.00
  -2   8   1    4.80    2.30
  -2   8   1    1.80    1.30
  -1  -8   1   12.00    2.20
   1  -8  -1   12.50    3.20
   1  -8  -1   11.50    2.40
  -1  -8   1   13.20    3.20
   1  -8  -1   11.70    2.20
  -1  -8   1   12.10    2.40
   1  -8  -1   11.40    2.30
   1   8  -1   16.20    3.00
  -1   8   1    9.20    1.90
   1   8  -1   12.60    2.10
   1   8  -1   12.70    2.40
  -1   8   1   14.30    2.50
  -1   8   1    9.90    2.60
   1   8  -1   17.00    2.70
   0  -8   1   66.69    4.40
   0  -8   1   69.79    4.70
   0  -8  -1   82.39    3.90
   0  -8   1   80.09    3.80
   0  -8  -1   77.09    4.90
   0  -8  -1   64.69    5.70
   0  -8   1   76.99    6.30
   0  -8  -1   77.99    5.00
   0   8  -1   74.49    5.00
   0   8  -1   64.99    4.60
   0   8   1   62.79    4.40
   0   8  -1   79.99    5.10
   0   8   1   72.69    5.10
   0   8   1   64.39    4.40
   1  -8   1  404.46   14.30
  -1  -8  -1  420.86   14.40
  -1  -8  -1  419.26   16.60
   1  -8   1  422.56   16.40
   1  -8   1  415.26   12.10
  -1  -8  -1  433.46   11.40
   1  -8   1  423.26   14.60
  -1  -8  -1  438.96   15.10
   1   8   1  400.26   14.70
  -1   8  -1  428.76   15.30
   1   8   1  456.45   14.30
  -1   8  -1  427.76   14.40
   1   8   1  420.06   15.00
  -1   8  -1  408.36   14.20
  -2  -8  -1   15.60    2.90
   2  -8   1   14.60    3.00
   2  -8   1   13.30    3.30
  -2  -8  -1   16.70    3.80
   2  -8   1   19.40    3.10
  -2  -8  -1   16.50    3.50
   2   8   1   20.10    3.80
   2   8   1   17.10    3.20
   2   8   1   16.00    1.40
  -2   8  -1   16.80    3.40
  -2   8  -1   17.60    2.60
  -2   8  -1   17.80    3.00
  -2   8  -1   20.30    2.10
   2   8   1    9.80    2.20
  -3  -8  -1   10.40    2.70
   3  -8   1   11.30    3.30
   3  -8   1   11.80    2.90
  -3  -8  -1    4.80    2.40
  -3  -8  -1    4.00    2.60
   3  -8   1    5.60    2.40
   3   8   1    8.40    3.10
  -3   8  -1    7.70    2.30
   3   8   1    6.50    1.40
  -3   8  -1   11.90    3.40
  -3   8  -1    6.80    2.50
   3   8   1    6.50    2.30
   3   8   1   11.30    2.90
  -3   8  -1   10.30    2.20
  -4  -8  -1    2.50    2.60
   4  -8   1    0.70    2.00
   4  -8   1   -0.40    2.00
   4  -8   1    3.90    2.10
  -4  -8  -1    5.30    2.60
  -4  -8  -1    8.60    2.90
  -4  -8  -1    1.40    1.90
   4   8   1    2.70    1.90
   4   8   1    3.80    2.90
  -4   8  -1   -2.70    1.50
  -4   8  -1    5.40    3.00
   4   8   1    1.40    1.40
  -4   8  -1    2.10    1.90
  -4   8  -1    1.50    1.90
  -5  -8  -1   -2.10    1.90
  -5  -8  -1    0.90    2.30
   5  -8   1    6.10    2.50
   5  -8   1   -2.30    2.30
  -5  -8  -1    0.60    1.80
  -5  -8  -1    4.30    2.90
  -5   8  -1    0.80    2.40
  -5   8  -1    0.20    1.80
   5   8   1    2.40    2.10
   5   8   1    0.40    2.70
  -5   8  -1   -0.40    2.10
  -5   8  -1    0.80    2.00
   6  -8   1    7.20    3.20
  -6  -8  -1   12.50    4.30
  -6  -8  -1    9.10    4.90
  -6  -8  -1   17.30    4.90
   6  -8   1   10.70    4.90
   6   8   1   12.80    3.40
   6   8   1    8.50    4.10
  -6   8  -1   20.50    4.70
  -6   8  -1   11.20    3.90
  -6   8  -1    5.10    3.60
  -7  -8  -1   20.70    6.50
  -7  -8  -1   29.30    6.10
  -7  -8  -1   22.10    6.00
   7  -8   1   25.90    5.50
   7  -8   1   17.20    5.70
  -7   8  -1   19.20    5.00
  -7   8  -1   16.90    4.90
   7   8   1   24.00    6.40
  -7   8  -1   16.10    5.70
   8  -8   1   21.60    5.80
   8  -8   1   29.50    7.80
  -8  -8  -1   16.50    6.20
  -8  -8  -1   30.50    8.10
  -8  -8  -1   33.50    6.90
   8   8   1   30.00    7.40
  -8   8  -1   19.10    6.20
  -8   8  -1   32.40    6.80
  -9  -8  -1    1.00    4.40
   9  -8   1   10.20    5.60
  -9  -8  -1    3.60    5.10
   9   8   1    9.10    5.90
  -9   8  -1   -7.00    3.90
 -10  -8  -1    2.40    5.80
  10  -8   1    7.40    5.90
  10   8   1    8.10    6.50
 -10   8  -1   13.20    6.30
 -11  -8  -1   11.00    7.80
  11  -8   1   15.40    7.30
  11   8   1   18.10    8.30
 -11   8  -1   13.60    7.80
 -11  -9   1  228.78   21.00
  11  -9  -1  212.68   18.50
 -11   9   1  256.57   19.80
  11   9  -1  243.08   19.30
  10  -9  -1  608.04   31.10
 -10  -9   1  679.53   33.60
 -10   9   1  628.14   30.80
  10   9  -1  661.63   31.50
  -9  -9   1   91.89   12.30
   9  -9  -1   71.39   10.50
   9   9  -1   89.89   11.20
  -9   9   1   90.39   11.10
  -9   9   1   91.99   10.70
   8  -9  -1    5.00    4.50
  -8  -9   1    3.70    5.10
  -8   9   1    4.50    4.10
   8   9  -1    5.90    5.00
   8   9  -1    7.40    3.70
  -8   9   1    3.40    4.00
  -7  -9   1  384.76   19.30
   7  -9  -1  378.16   17.40
   7  -9  -1  387.66   20.70
  -7  -9   1  406.76   17.00
  -7  -9   1  427.46   22.40
  -7  -9   1  398.56   19.20
  -7   9   1  383.66   19.90
  -7   9   1  413.96   19.60
   7   9  -1  425.26   17.60
   7   9  -1  402.66   20.80
  -6  -9   1  716.33   26.90
   6  -9  -1  711.73   28.30
   6  -9  -1  679.43   22.80
  -6  -9   1  627.44   27.90
   6  -9  -1  715.33   25.40
  -6  -9   1  697.03   26.30
  -6  -9   1  707.83   23.60
   6  -9  -1  747.23   26.60
   6   9  -1  653.33   23.40
  -6   9   1  698.63   27.00
  -6   9   1  742.23   26.10
   6   9  -1  700.93   23.60
   6   9  -1  664.23   27.20
  -6   9   1  664.63   25.20
   5  -9  -1 1177.18   35.80
   5  -9  -1 1151.58   38.10
  -5  -9   1 1122.19   37.30
  -5  -9   1 1147.99   38.50
  -5  -9   1 1109.39   35.50
   5  -9  -1 1117.29   35.50
  -5   9   1 1132.79   32.10
  -5   9   1 1126.99   34.70
   5   9  -1 1055.59   32.80
   5   9  -1 1146.39   35.70
   5   9  -1 1105.79   37.10
   5   9  -1 1129.39   32.80
  -5   9   1 1105.29   36.60
  -5   9   1 1167.38   35.40
  -4  -9   1   36.20    6.10
  -4  -9   1   26.20    4.50
   4  -9  -1   26.50    4.00
  -4  -9   1   21.00    4.90
   4  -9  -1   26.20    4.50
   4  -9  -1   20.50    4.30
  -4   9   1   25.20    4.10
   4   9  -1   17.30    3.20
  -4   9   1   17.00    4.00
   4   9  -1   22.90    4.50
  -4   9   1   21.50    2.90
  -4   9   1   26.60    3.80
   4   9  -1   21.00    3.10
   4   9  -1   24.20    4.30
   3  -9  -1 1361.46   40.90
   3  -9  -1 1336.27   40.30
   3  -9  -1 1335.27   38.60
  -3  -9   1 1385.86   42.40
  -3  -9   1 1348.77   39.90
  -3   9   1 1387.46   36.00
   3   9  -1 1370.06   37.40
  -3   9   1 1420.96   37.90
   3   9  -1 1319.07   38.60
   3   9  -1 1347.47   36.40
   3   9  -1 1385.46   40.30
  -3   9   1 1380.06   38.50
  -3   9   1 1321.07   39.90
   2  -9  -1 2199.38   58.49
  -2  -9   1 2144.09   57.59
  -2  -9   1 2182.58   57.89
   2  -9  -1 2252.27   57.99
  -2  -9   1 2232.68   61.89
   2  -9  -1 2181.68   60.59
   2  -9  -1 2184.38   56.69
   2   9  -1 2187.68   55.69
  -2   9   1 2116.29   57.09
  -2   9   1 2209.38   56.59
   2   9  -1 2165.88   56.89
   2   9  -1 2157.58   57.69
   2   9  -1 2207.88   58.89
  -2   9   1 2233.98   59.09
  -2   9   1 2189.88   55.49
   1  -9  -1  803.72   24.40
   1  -9  -1  873.21   27.70
  -1  -9   1  801.42   24.40
   1  -9  -1  816.92   23.90
  -1  -9   1  816.42   27.60
  -1  -9   1  810.42   23.10
   1  -9  -1  813.92   23.70
  -1  -9   1  806.42   23.30
   1   9  -1  804.02   24.90
  -1   9   1  819.82   23.10
  -1   9   1  884.01   25.70
   1   9  -1  819.92   24.30
  -1   9   1  777.22   23.80
   1   9  -1  796.92   23.00
   1   9  -1  770.02   24.00
   0  -9   1  152.28    9.50
   0  -9  -1  141.09    9.00
   0  -9   1  150.88    7.40
   0  -9  -1  138.49    5.80
   0  -9   1  141.89    5.80
   0  -9  -1  130.69    6.90
   0  -9  -1  125.89    7.00
   0  -9   1  135.19    6.60
   0   9  -1  147.19    7.40
   0   9  -1  140.69    7.20
   0   9   1  132.49    7.40
   0   9  -1  131.69    7.30
   0   9   1  137.69    6.90
   0   9   1  130.09    6.70
   1  -9   1  266.47   10.80
   1  -9   1  260.57    8.50
  -1  -9  -1  253.77   10.60
   1  -9   1  260.57   12.40
  -1  -9  -1  258.17   11.00
   1  -9   1  264.27   10.80
  -1  -9  -1  252.37    7.80
  -1  -9  -1  236.88   12.40
  -1   9  -1  267.87   10.60
   1   9   1  275.47   10.40
   1   9   1  250.37   10.90
   1   9   1  276.17   11.30
  -1   9  -1  267.77   10.70
  -1   9  -1  239.98   11.10
   2  -9   1 1074.09   31.70
   2  -9   1 1171.58   33.10
  -2  -9  -1 1085.19   34.70
   2  -9   1 1128.29   34.10
  -2  -9  -1 1130.59   33.20
  -2   9  -1 1115.49   29.20
  -2   9  -1 1075.49   33.30
  -2   9  -1 1119.49   31.90
   2   9   1 1099.09   33.30
  -2   9  -1 1089.19   31.40
   2   9   1 1072.39   32.30
   2   9   1 1076.59   27.50
   2   9   1 1082.99   31.20
  -3  -9  -1 1305.17   40.20
   3  -9   1 1359.96   38.00
   3  -9   1 1311.87   39.00
  -3  -9  -1 1340.87   38.40
   3  -9   1 1283.57   39.20
  -3  -9  -1 1380.76   40.20
   3   9   1 1274.57   37.00
   3   9   1 1339.47   38.30
  -3   9  -1 1283.27   36.90
  -3   9  -1 1270.27   37.50
   3   9   1 1307.77   39.90
  -3   9  -1 1292.27   35.50
  -3   9  -1 1294.97   39.90
   3   9   1 1365.46   33.60
   4  -9   1  322.77   14.10
   4  -9   1  305.57   15.20
   4  -9   1  324.37   14.20
  -4  -9  -1  356.96   16.60
  -4  -9  -1  331.37   14.70
  -4  -9  -1  306.87   14.80
  -4   9  -1  335.77   13.50
  -4   9  -1  304.57   15.40
  -4   9  -1  324.47   12.90
  -4   9  -1  316.47   14.00
   4   9   1  326.27   14.30
   4   9   1  314.77   15.80
   4   9   1  331.47   11.10
   5  -9   1  623.84   25.40
  -5  -9  -1  619.74   23.30
  -5  -9  -1  646.64   24.20
  -5  -9  -1  626.14   23.50
   5  -9   1  610.94   22.20
  -5  -9  -1  629.94   26.10
  -5   9  -1  659.73   22.60
  -5   9  -1  649.04   26.00
  -5   9  -1  672.43   23.10
   5   9   1  673.03   20.50
  -5   9  -1  693.43   24.00
   5   9   1  610.84   25.70
   6  -9   1  865.41   29.90
  -6  -9  -1  878.81   30.90
  -6  -9  -1  923.01   32.50
  -6  -9  -1  953.80   35.50
   6  -9   1  905.01   34.00
  -6   9  -1  918.71   30.30
  -6   9  -1  925.91   31.50
  -6   9  -1  855.31   33.60
   6   9   1  811.12   33.10
  -6   9  -1  940.71   30.90
   7  -9   1  628.84   24.80
  -7  -9  -1  617.64   29.20
   7  -9   1  643.54   28.40
  -7  -9  -1  649.24   25.70
  -7  -9  -1  665.13   27.30
   7   9   1  613.44   28.10
  -7   9  -1  683.43   26.70
  -7   9  -1  633.74   28.60
  -8  -9  -1   19.00    6.20
  -8  -9  -1   26.40    6.30
   8  -9   1   11.60    4.80
  -8  -9  -1   21.70    7.20
   8  -9   1   24.50    7.10
  -8   9  -1   26.70    7.70
   8   9   1   36.40    8.20
  -9  -9  -1   39.40    9.90
   9  -9   1   19.80    7.00
  -9   9  -1   22.80    7.60
   9   9   1   25.30    7.90
 -10  -9  -1  234.98   20.10
  10  -9   1  212.98   18.30
 -10   9  -1  255.77   19.90
  10   9   1  225.88   18.60
 -11  -9  -1  423.66   28.00
  11  -9   1  448.76   27.30
 -11   9  -1  449.06   27.50
  11   9   1  428.96   26.50
 -11 -10   1  144.49   16.90
  11 -10  -1   92.49   13.80
 -11  10   1  143.29   15.90
  11  10  -1  140.19   16.10
  10 -10  -1   14.80    7.00
 -10 -10   1   18.70    8.00
  10  10  -1   17.10    7.60
 -10  10   1   11.90    6.90
   9 -10  -1  324.37   21.00
  -9 -10   1  320.47   22.00
  -9  10   1  323.87   20.90
   9  10  -1  332.47   20.70
  -8 -10   1  306.97   20.10
   8 -10  -1  325.47   19.80
   8  10  -1  321.07   19.60
  -8  10   1  331.97   18.50
  -8  10   1  296.47   18.50
  -7 -10   1  221.28   15.80
   7 -10  -1  221.18   15.40
  -7 -10   1  230.28   16.70
   7 -10  -1  224.98   13.00
  -7 -10   1  238.08   14.60
   7  10  -1  191.98   14.50
   7  10  -1  223.18   11.90
  -7  10   1  205.68   13.50
  -7  10   1  212.18   14.80
  -6 -10   1    2.90    3.30
  -6 -10   1    2.00    3.20
   6 -10  -1    2.60    2.70
   6 -10  -1    3.50    4.00
  -6 -10   1    8.10    4.30
   6  10  -1    3.20    2.30
   6  10  -1    1.50    3.10
  -6  10   1    4.30    3.30
   6  10  -1    6.60    2.80
  -6  10   1    3.60    3.70
  -6  10   1    2.80    2.70
  -5 -10   1  282.87   15.50
   5 -10  -1  276.67   14.20
  -5 -10   1  287.77   14.30
   5 -10  -1  282.47   15.70
   5 -10  -1  299.27   14.20
  -5 -10   1  286.47   15.70
   5  10  -1  273.87   11.70
  -5  10   1  283.87   13.30
  -5  10   1  269.77   13.50
  -5  10   1  276.97   11.30
   5  10  -1  268.87   15.00
   5  10  -1  301.87   12.60
   5  10  -1  295.57   14.40
  -5  10   1  280.87   14.80
   4 -10  -1 1211.18   35.60
  -4 -10   1 1183.88   37.50
  -4 -10   1 1112.39   38.30
  -4 -10   1 1144.09   35.50
   4 -10  -1 1178.08   37.70
   4 -10  -1 1138.79   36.70
   4  10  -1 1153.78   32.50
  -4  10   1 1187.08   37.00
  -4  10   1 1164.88   32.20
   4  10  -1 1143.29   37.00
   4  10  -1 1196.28   33.70
  -4  10   1 1144.39   34.90
  -4  10   1 1167.08   34.20
   4  10  -1 1145.89   35.30
  -3 -10   1  421.26   19.00
   3 -10  -1  402.16   17.00
  -3 -10   1  427.56   16.30
   3 -10  -1  465.55   16.60
  -3 -10   1  396.76   16.50
   3 -10  -1  378.96   17.40
   3  10  -1  420.36   13.90
   3  10  -1  422.06   16.20
  -3  10   1  460.55   17.80
  -3  10   1  419.56   15.90
   3  10  -1  416.56   15.00
  -3  10   1  460.75   15.50
   3  10  -1  418.16   17.30
  -3  10   1  431.36   13.90
   2 -10  -1   45.10    4.70
  -2 -10   1   33.50    4.00
  -2 -10   1   42.30    4.50
   2 -10  -1   46.00    4.60
  -2 -10   1   37.80    5.50
   2 -10  -1   37.60    3.70
   2 -10  -1   46.60    5.80
   2  10  -1   45.20    4.50
  -2  10   1   43.90    4.80
   2  10  -1   47.70    4.20
   2  10  -1   44.90    3.60
  -2  10   1   46.20    4.40
   2  10  -1   37.00    4.80
  -2  10   1   39.50    3.40
  -1 -10   1  681.33   21.00
  -1 -10   1  698.53   21.30
  -1 -10   1  702.73   22.60
   1 -10  -1  741.93   21.90
   1 -10  -1  730.63   25.80
   1 -10  -1  725.93   22.00
   1 -10  -1  721.23   22.70
  -1 -10   1  741.13   26.30
  -1  10   1  694.33   22.00
  -1  10   1  744.83   21.40
   1  10  -1  707.13   23.00
   1  10  -1  713.53   22.50
   1  10  -1  738.13   22.60
  -1  10   1  711.03   23.50
   0 -10   1 1400.06   38.40
   0 -10  -1 1311.77   35.80
   0 -10   1 1387.56   35.90
   0 -10  -1 1335.67   38.20
   0 -10  -1 1387.06   37.90
   0 -10   1 1421.06   42.20
   0 -10   1 1331.17   37.30
   0 -10  -1 1329.77   41.50
   0  10   1 1418.46   37.80
   0  10  -1 1373.36   38.70
   0  10  -1 1338.77   38.20
   0  10  -1 1338.27   37.80
   0  10   1 1387.86   37.70
   0  10   1 1380.86   39.10
  -1 -10  -1  867.31   26.60
   1 -10   1  842.72   26.10
   1 -10   1  868.41   29.10
   1 -10   1  857.31   23.40
   1 -10   1  869.51   26.30
  -1 -10  -1  862.01   29.50
  -1 -10  -1  870.81   22.70
  -1 -10  -1  867.31   26.40
  -1  10  -1  847.62   27.20
  -1  10  -1  867.71   26.20
  -1  10  -1  867.11   26.00
   1  10   1  853.71   26.70
   1  10   1  866.01   25.60
   1  10   1  868.21   26.60
  -2 -10  -1   63.79    5.50
  -2 -10  -1   63.69    2.90
   2 -10   1   61.19    5.20
  -2 -10  -1   68.99    7.00
   2 -10   1   59.29    6.30
  -2 -10  -1   67.49    6.00
   2 -10   1   53.39    5.30
  -2  10  -1   77.89    6.50
  -2  10  -1   65.89    3.90
   2  10   1   74.49    6.20
  -2  10  -1   62.99    5.30
   2  10   1   55.09    5.20
   2  10   1   65.99    5.10
  -2  10  -1   70.19    5.30
  -3 -10  -1   62.19    6.50
   3 -10   1   70.99    6.50
  -3 -10  -1   58.49    5.60
  -3 -10  -1   55.89    6.50
   3 -10   1   59.89    5.70
   3 -10   1   74.09    6.70
  -3  10  -1   79.39    6.20
   3  10   1   63.59    5.30
  -3  10  -1   68.39    5.50
   3  10   1   68.09    3.40
  -3  10  -1   67.29    4.60
   3  10   1   56.49    6.50
   3  10   1   64.49    5.70
  -3  10  -1   58.69    6.20
   4 -10   1  646.84   24.30
  -4 -10  -1  600.04   23.80
   4 -10   1  639.44   22.80
  -4 -10  -1  614.84   22.70
  -4 -10  -1  636.74   24.80
   4  10   1  633.34   18.20
  -4  10  -1  651.43   22.60
   4  10   1  569.64   21.90
  -4  10  -1  640.14   20.70
   4  10   1  607.54   24.40
  -4  10  -1  653.33   21.60
   5 -10   1  809.42   27.40
  -5 -10  -1  829.62   31.50
  -5 -10  -1  784.02   28.70
   5 -10   1  781.32   30.20
  -5 -10  -1  797.42   28.80
   5  10   1  803.12   28.10
  -5  10  -1  824.02   28.20
  -5  10  -1  851.91   27.10
   5  10   1  833.52   30.90
  -5  10  -1  797.32   30.50
  -5  10  -1  816.42   27.00
  -6 -10  -1  118.39   11.10
   6 -10   1  104.69   10.70
  -6 -10  -1  126.39    9.70
  -6 -10  -1  124.59   10.40
  -6  10  -1  121.79    9.00
  -6  10  -1  120.49    9.80
   6  10   1  116.79   10.80
  -6  10  -1  109.19   10.60
  -7 -10  -1   89.39    9.00
   7 -10   1   88.89    8.40
  -7 -10  -1   73.29   10.00
  -7 -10  -1   71.49    9.30
   7 -10   1   96.49   10.60
   7  10   1   88.19   10.60
  -7  10  -1   86.29    9.20
  -7  10  -1   86.89   10.80
   8 -10   1  384.86   22.60
  -8 -10  -1  443.36   21.10
  -8 -10  -1  442.16   25.10
  -8 -10  -1  416.66   22.30
  -8  10  -1  435.66   24.20
   8  10   1  376.66   22.50
   9 -10   1  172.48   15.60
  -9 -10  -1  150.58   15.70
  -9  10  -1  183.28   16.30
   9  10   1  144.19   14.90
 -10 -10  -1   44.80   11.20
  10 -10   1   14.10    8.10
  10  10   1   29.00    9.20
 -10  10  -1   36.60   10.40
  11  10   1   21.60   10.20
 -11  10  -1   17.70    8.60
 -11 -11   1    9.60    8.00
  11 -11  -1   -5.90    5.30
 -11  11   1   11.40    7.40
  11  11  -1   11.60    7.70
 -10 -11   1   86.19   13.70
  10 -11  -1   64.49   12.10
 -10  11   1  111.79   13.40
  10  11  -1  116.49   14.30
  -9 -11   1    7.80    6.20
   9 -11  -1   11.20    6.10
  -9  11   1    2.50    5.10
   9  11  -1    9.20    6.50
   8 -11  -1    5.80    4.90
  -8 -11   1    1.30    4.90
  -8  11   1    1.50    3.60
  -8  11   1    3.00    4.50
   8  11  -1   -1.20    4.00
   7 -11  -1  186.88   14.30
   7 -11  -1  179.78   12.00
  -7 -11   1  184.38   13.50
  -7 -11   1  203.38   15.40
   7  11  -1  177.68   14.20
  -7  11   1  197.08   12.90
  -7  11   1  181.28   13.60
   6 -11  -1   22.80    6.00
   6 -11  -1   24.50    5.10
  -6 -11   1   27.40    6.00
  -6 -11   1   20.80    5.90
  -6 -11   1   18.90    5.20
  -6  11   1   18.90    5.60
  -6  11   1   17.10    4.30
   6  11  -1   25.70    4.30
   6  11  -1   21.00    5.70
   6  11  -1   17.50    4.00
  -5 -11   1    1.30    2.60
  -5 -11   1    5.70    3.20
   5 -11  -1    6.10    3.20
  -5 -11   1    6.00    3.70
   5 -11  -1    6.30    4.10
   5 -11  -1    2.60    3.00
  -5  11   1    3.30    2.40
  -5  11   1    4.70    3.40
   5  11  -1    9.00    2.80
   5  11  -1    5.80    2.30
  -5  11   1    4.20    2.80
   5  11  -1    4.40    3.60
  -5  11   1    6.40    2.30
   4 -11  -1    6.40    3.00
  -4 -11   1   10.80    3.40
  -4 -11   1    5.90    3.20
  -4 -11   1    6.70    3.50
   4 -11  -1    8.70    3.80
   4 -11  -1    9.40    3.30
  -4  11   1    7.20    3.20
   4  11  -1    8.80    3.50
  -4  11   1   11.20    3.30
  -4  11   1    9.70    2.90
  -4  11   1    9.40    2.30
   4  11  -1   13.20    4.20
   4  11  -1   12.30    2.80
   4  11  -1    6.70    2.40
   3 -11  -1   12.60    3.40
  -3 -11   1   15.60    3.70
  -3 -11   1   21.20    5.10
   3 -11  -1   15.00    3.60
   3 -11  -1   12.60    3.70
  -3 -11   1   16.70    3.60
   3  11  -1   17.50    3.40
   3  11  -1   10.30    3.30
  -3  11   1   14.20    3.40
   3  11  -1   15.40    3.50
  -3  11   1   16.20    2.70
  -3  11   1   14.80    3.80
  -3  11   1   14.80    3.10
   3  11  -1   18.50    2.70
   2 -11  -1   11.40    2.60
   2 -11  -1    7.30    2.40
  -2 -11   1    8.00    3.40
   2 -11  -1    7.40    3.20
  -2 -11   1    5.30    2.20
   2 -11  -1    9.60    2.80
  -2 -11   1    7.10    2.40
  -2  11   1    1.70    1.40
   2  11  -1    9.30    2.70
   2  11  -1   10.00    2.60
   2  11  -1    6.90    2.70
  -2  11   1    9.80    2.50
   2  11  -1    8.40    2.10
  -2  11   1   10.70    3.10
   1 -11  -1  195.18    8.90
   1 -11  -1  202.88    9.90
   1 -11  -1  201.58    9.10
   1 -11  -1  191.48   11.70
  -1 -11   1  203.38    9.80
  -1 -11   1  197.88    8.40
  -1 -11   1  189.38    8.60
  -1 -11   1  211.98   12.50
   1  11  -1  206.98    9.80
   1  11  -1  194.78   10.00
   1  11  -1  203.58    9.80
  -1  11   1  190.68    9.20
  -1  11   1  197.48   10.40
  -1  11   1  195.38    8.70
   0 -11   1   -1.10    1.90
   0 -11   1    3.40    1.70
   0 -11  -1    0.80    2.00
   0 -11  -1    2.70    1.70
   0 -11   1    1.40    1.30
   0 -11   1    1.60    1.70
   0 -11  -1    4.30    2.00
   0 -11  -1    2.00    1.30
   0  11   1    3.30    1.90
   0  11   1    2.50    1.70
   0  11   1   -1.00    1.50
   0  11  -1    3.90    2.00
   0  11  -1    1.70    1.80
   0  11  -1    0.70    1.60
   1 -11   1  112.59    7.00
  -1 -11  -1  105.29    8.70
   1 -11   1  115.29    7.20
   1 -11   1  102.59    5.00
  -1 -11  -1   99.69    6.80
  -1 -11  -1  105.19    6.90
   1 -11   1  127.19    9.30
  -1 -11  -1  110.09    4.70
   1  11   1  102.09    6.90
  -1  11  -1  105.59    6.90
  -1  11  -1  107.79    7.40
  -1  11  -1  102.99    6.60
   1  11   1   90.59    6.80
  -2 -11  -1  239.28   11.70
   2 -11   1  232.48   11.00
   2 -11   1  238.08   12.90
  -2 -11  -1  233.38    7.30
  -2 -11  -1  248.88   11.40
   2 -11   1  221.28   11.20
  -2 -11  -1  242.98   13.70
  -2  11  -1  240.78   12.30
   2  11   1  250.87   12.10
  -2  11  -1  234.08   11.00
  -2  11  -1  231.98    8.60
  -2  11  -1  222.58   10.40
   2  11   1  241.18   10.70
   2  11   1  224.78   11.10
   3 -11   1   10.60    3.50
   3 -11   1   13.80    3.40
   3 -11   1    5.90    2.60
  -3 -11  -1    5.50    3.30
  -3 -11  -1    5.20    2.90
  -3 -11  -1    4.30    2.40
   3  11   1    9.10    2.20
  -3  11  -1   10.40    2.90
  -3  11  -1    1.60    2.60
   3  11   1    2.70    2.30
  -3  11  -1    7.10    2.80
   3  11   1   11.90    3.80
  -3  11  -1    7.80    2.00
  -4 -11  -1   29.70    5.80
  -4 -11  -1   32.00    5.20
   4 -11   1   34.70    5.40
   4 -11   1   37.00    5.70
  -4 -11  -1   27.30    5.60
  -4  11  -1   31.20    5.00
  -4  11  -1   34.70    4.60
   4  11   1   36.10    6.60
  -4  11  -1   21.20    5.00
  -4  11  -1   26.60    3.70
   4  11   1   30.30    4.80
  -5 -11  -1   20.20    4.90
  -5 -11  -1   18.70    5.30
  -5 -11  -1   18.70    4.90
   5 -11   1   23.70    5.80
   5 -11   1   20.90    4.80
  -5  11  -1   25.40    6.40
  -5  11  -1   19.30    4.20
   5  11   1   24.10    5.00
  -5  11  -1   27.00    5.20
   5  11   1   36.70    6.20
   6 -11   1    2.30    3.70
  -6 -11  -1    2.60    3.60
  -6 -11  -1    5.30    4.90
   6  11   1    3.90    3.60
  -6  11  -1    9.70    3.80
  -6  11  -1    5.00    4.00
  -6  11  -1    6.50    3.60
   6  11   1   10.60    4.30
  -7 -11  -1  117.09   10.20
  -7 -11  -1  115.39   12.20
   7 -11   1  117.19    9.90
  -7 -11  -1  140.59   12.10
   7 -11   1  140.99   13.10
  -7  11  -1  100.39   11.20
   7  11   1  120.49   10.50
   7  11   1  124.89   12.50
  -7  11  -1  146.89   11.80
  -8 -11  -1   20.40    5.90
  -8 -11  -1    4.70    5.70
   8 -11   1   23.90    8.00
  -8 -11  -1   26.80    7.00
  -8  11  -1    9.50    5.50
   8  11   1   15.60    6.20
  -9 -11  -1   -3.20    4.80
   9 -11   1    2.50    4.90
  -9  11  -1   -1.00    5.00
   9  11   1    2.10    5.60
 -10 -11  -1   39.40   11.50
  10 -11   1   35.50    9.80
  10  11   1   35.80    9.60
 -10  11  -1   44.50   11.00
 -11 -12   1  130.69   19.00
  11 -12  -1  133.59   19.30
 -11  12   1  114.69   15.60
  11  12  -1  123.39   14.80
  10 -12  -1    7.40    6.60
 -10 -12   1    1.60    5.70
  10  12  -1    2.30    5.80
 -10  12   1   -4.60    5.30
   9 -12  -1  331.87   22.40
  -9 -12   1  342.07   23.30
  -9  12   1  350.36   22.30
   9  12  -1  345.67   22.20
  -8 -12   1  631.94   30.80
   8 -12  -1  622.74   29.90
  -8  12   1  635.14   29.40
   8  12  -1  609.84   29.40
   7 -12  -1  313.67   19.60
   7 -12  -1  334.27   17.40
  -7 -12   1  348.87   19.50
  -7 -12   1  338.67   20.40
   7  12  -1  350.36   19.90
  -7  12   1  344.77   17.60
  -7  12   1  351.06   19.80
  -6 -12   1   -0.40    2.70
   6 -12  -1    4.30    3.30
   6 -12  -1   -0.50    3.30
  -6 -12   1   -1.40    3.20
  -6 -12   1   -1.00    3.30
  -6  12   1    1.00    2.60
  -6  12   1    1.80    3.70
   6  12  -1    1.30    2.40
   6  12  -1   -3.00    3.00
  -5 -12   1  567.24   25.20
  -5 -12   1  564.74   22.70
  -5 -12   1  617.44   25.10
   5 -12  -1  579.94   23.70
   5 -12  -1  548.95   24.40
   5 -12  -1  567.74   22.50
  -5  12   1  591.04   25.50
  -5  12   1  606.94   21.60
   5  12  -1  551.74   24.00
  -5  12   1  537.85   23.70
   5  12  -1  577.44   20.80
   5  12  -1  607.34   19.60
   4 -12  -1 1142.29   37.80
  -4 -12   1 1144.49   36.90
  -4 -12   1 1107.39   39.20
   4 -12  -1 1150.28   35.50
  -4 -12   1 1151.48   35.80
   4 -12  -1 1055.39   37.00
  -4  12   1 1115.29   33.70
   4  12  -1 1127.59   31.80
   4  12  -1 1105.89   33.70
  -4  12   1 1146.19   35.20
   4  12  -1 1150.78   35.60
   4  12  -1 1150.58   37.40
  -4  12   1 1067.49   36.70
  -4  12   1 1158.88   32.10
   3 -12  -1  858.61   30.60
  -3 -12   1  862.91   28.30
   3 -12  -1  834.32   28.90
  -3 -12   1  846.62   27.90
   3 -12  -1  875.21   27.90
  -3 -12   1  868.01   32.00
  -3  12   1  860.11   29.40
   3  12  -1  826.12   28.90
  -3  12   1  850.71   26.10
   3  12  -1  815.62   26.50
  -3  12   1  858.11   25.10
   3  12  -1  820.92   24.60
  -3  12   1  878.91   27.60
   2 -12  -1   23.20    3.30
  -2 -12   1   18.80    5.00
   2 -12  -1   21.10    4.90
   2 -12  -1   28.70    4.70
  -2 -12   1   15.90    3.30
  -2 -12   1   27.50    4.30
   2 -12  -1   26.80    4.30
   2  12  -1   29.40    4.20
  -2  12   1   19.10    3.00
  -2  12   1   29.50    4.10
   2  12  -1   17.80    2.80
   2  12  -1   22.00    3.60
   2  12  -1   19.10    4.00
  -2  12   1   28.70    5.10
   1 -12  -1  897.61   31.60
  -1 -12   1  890.01   27.70
  -1 -12   1  803.32   31.10
  -1 -12   1  896.01   26.10
   1 -12  -1  871.41   27.70
   1 -12  -1  882.21   26.70
   1 -12  -1  838.22   26.20
  -1 -12   1  888.21   25.80
   1  12  -1  849.02   27.80
   1  12  -1  879.91   27.50
  -1  12   1  890.41   28.80
   1  12  -1  915.71   27.90
  -1  12   1  876.91   27.00
  -1  12   1  891.41   26.20
   0 -12   1 2070.49   55.29
   0 -12  -1 2112.99   55.89
   0 -12  -1 2115.39   61.29
   0 -12  -1 2025.70   53.59
   0 -12   1 2102.69   56.49
   0 -12   1 2081.49   60.79
   0 -12   1 2073.29   53.59
   0 -12  -1 2121.09   56.59
   0  12  -1 2084.09   56.19
   0  12   1 2071.49   55.69
   0  12   1 2047.60   57.29
   0  12  -1 2120.09   56.59
   0  12   1 2060.89   55.69
   0  12  -1 2010.20   56.89
   1 -12   1 1398.76   41.20
  -1 -12  -1 1467.15   41.70
  -1 -12  -1 1492.45   41.90
   1 -12   1 1462.95   45.40
   1 -12   1 1472.35   38.20
  -1 -12  -1 1459.45   37.50
  -1 -12  -1 1425.56   45.70
   1 -12   1 1461.35   41.80
  -1  12  -1 1455.65   41.50
  -1  12  -1 1435.26   41.10
   1  12   1 1437.76   40.70
   1  12   1 1525.25   42.10
  -1  12  -1 1464.35   43.00
   1  12   1 1363.16   41.90
  -2 -12  -1  111.89    8.00
   2 -12   1  123.99    7.80
  -2 -12  -1   98.09    9.10
   2 -12   1  103.29    7.50
  -2 -12  -1  102.49    7.40
   2 -12   1  114.29    9.20
  -2  12  -1   88.99    7.60
   2  12   1   98.39    7.40
   2  12   1  114.19    8.30
  -2  12  -1   96.89    5.20
  -2  12  -1   98.09    6.80
   2  12   1   99.19    7.00
  -2  12  -1  110.29    7.50
  -3 -12  -1  428.46   18.00
  -3 -12  -1  392.46   16.60
  -3 -12  -1  376.66   18.70
   3 -12   1  395.96   16.40
   3 -12   1  390.06   17.20
   3 -12   1  404.96   18.10
  -3  12  -1  383.66   18.00
   3  12   1  349.67   15.90
  -3  12  -1  391.46   16.20
   3  12   1  373.66   17.40
  -3  12  -1  391.56   15.30
  -3  12  -1  411.36   13.70
  -4 -12  -1 1147.49   39.40
   4 -12   1 1177.68   38.80
  -4 -12  -1 1150.98   38.70
   4 -12   1 1184.68   38.00
  -4 -12  -1 1147.49   37.00
  -4  12  -1 1159.78   39.10
   4  12   1 1174.18   39.00
  -4  12  -1 1177.98   35.10
  -4  12  -1 1172.78   36.50
   4  12   1 1118.09   36.40
  -5 -12  -1 1035.30   34.50
   5 -12   1  941.61   35.40
   5 -12   1 1000.40   33.70
  -5 -12  -1  974.30   36.30
  -5 -12  -1 1012.80   35.50
  -5  12  -1  992.30   31.70
   5  12   1 1016.20   33.50
  -5  12  -1  992.50   36.20
  -5  12  -1  999.60   33.50
   5  12   1  941.71   35.70
  -6 -12  -1   94.49    9.50
   6 -12   1   87.49   12.40
  -6 -12  -1   80.49    9.80
   6 -12   1   69.59    9.10
  -6  12  -1   70.89    8.40
   6  12   1  102.79   10.50
   6  12   1  104.59    9.30
  -6  12  -1   70.49    7.30
  -6  12  -1   87.09    9.90
  -7 -12  -1  143.69   13.90
   7 -12   1  167.48   14.10
  -7 -12  -1  143.29   12.50
  -7  12  -1  169.18   14.30
   7  12   1  164.78   14.10
   7  12   1  149.59   11.70
   8 -12   1  441.86   24.80
  -8 -12  -1  429.96   25.60
  -8  12  -1  471.65   26.10
   8  12   1  428.76   24.80
  -9 -12  -1  433.66   27.00
   9 -12   1  403.66   25.10
   9  12   1  415.06   25.30
  -9  12  -1  382.86   25.30
  10 -12   1   39.10   10.20
 -10 -12  -1   64.89   13.90
 -10  12  -1   46.80   11.80
  10  12   1   62.89   12.50
 -10 -13   1    9.30    7.90
  10 -13  -1   33.10    9.40
 -10  13   1   29.70    9.70
  10  13  -1   41.00   10.40
  -9 -13   1   42.50   10.40
   9 -13  -1   69.39   11.20
   9  13  -1   61.79   11.40
  -9  13   1   38.60    9.20
   8 -13  -1    4.80    5.20
  -8 -13   1    5.60    5.30
   8  13  -1   -3.90    4.20
  -8  13   1    5.60    5.40
  -7 -13   1   46.70    9.60
   7 -13  -1   58.09    9.20
  -7 -13   1   48.00    9.50
   7 -13  -1   47.50    7.30
   7  13  -1   37.70    8.30
  -7  13   1   44.20    8.80
  -6 -13   1  570.14   25.80
  -6 -13   1  515.75   25.00
   6 -13  -1  545.75   23.50
   6 -13  -1  561.94   25.60
   6  13  -1  525.85   24.70
  -6  13   1  522.65   21.30
  -6  13   1  511.05   24.10
  -5 -13   1  191.28   14.30
   5 -13  -1  221.28   14.10
  -5 -13   1  226.08   13.30
  -5 -13   1  217.48   14.10
   5 -13  -1  246.88   15.30
   5  13  -1  213.68   14.20
   5  13  -1  224.18   11.60
  -5  13   1  233.98   14.60
  -5  13   1  265.97   12.60
  -4 -13   1    4.30    2.80
   4 -13  -1    0.40    2.40
  -4 -13   1   -2.40    3.00
   4 -13  -1    1.70    3.00
  -4 -13   1    1.20    2.90
   4 -13  -1   -2.20    2.10
  -4  13   1    2.80    2.10
  -4  13   1    1.90    2.70
   4  13  -1    1.60    2.60
   4  13  -1    1.30    1.80
   4  13  -1    1.90    2.10
  -4  13   1    3.80    2.10
  -3 -13   1  287.27   13.70
   3 -13  -1  307.07   14.80
   3 -13  -1  281.57   15.60
  -3 -13   1  288.67   13.80
  -3 -13   1  288.47   16.80
   3 -13  -1  298.27   13.70
   3  13  -1  264.37   14.20
   3  13  -1  293.47   11.20
  -3  13   1  278.77   14.60
  -3  13   1  283.27   13.40
   3  13  -1  268.77   12.60
   3  13  -1  294.57   13.60
  -3  13   1  296.17   11.60
  -3  13   1  272.17   11.90
  -2 -13   1  648.64   22.80
  -2 -13   1  631.24   26.60
   2 -13  -1  609.14   25.50
   2 -13  -1  637.14   22.70
  -2 -13   1  650.33   20.10
   2 -13  -1  664.43   21.20
  -2 -13   1  633.04   21.70
   2 -13  -1  663.13   22.90
   2  13  -1  578.74   21.80
   2  13  -1  664.03   23.70
  -2  13   1  639.44   23.80
  -2  13   1  634.94   22.00
   2  13  -1  653.13   22.30
  -2  13   1  649.43   20.60
  -1 -13   1  340.77   14.30
   1 -13  -1  313.27   13.10
  -1 -13   1  311.77   12.30
   1 -13  -1  317.17   16.80
  -1 -13   1  326.87   12.70
   1 -13  -1  339.07   13.20
   1 -13  -1  313.07   13.90
  -1 -13   1  350.26   17.90
  -1  13   1  318.07   12.80
   1  13  -1  340.07   14.30
   1  13  -1  323.57   13.80
  -1  13   1  320.97   14.80
   1  13  -1  315.47   14.20
  -1  13   1  326.17   13.70
   0 -13  -1   51.29    6.90
   0 -13  -1   40.60    3.80
   0 -13   1   46.90    6.70
   0 -13  -1   50.29    5.20
   0 -13   1   41.50    4.40
   0 -13   1   49.10    5.30
   0 -13  -1   59.39    5.30
   0 -13   1   38.30    3.70
   0  13  -1   40.20    5.00
   0  13   1   43.30    5.20
   0  13  -1   44.30    5.10
   0  13   1   48.30    5.00
   0  13  -1   42.90    5.00
   0  13   1   46.60    4.90
  -1 -13  -1  269.77   12.90
   1 -13   1  296.37   10.60
  -1 -13  -1  292.87   16.10
   1 -13   1  303.87   16.20
   1 -13   1  306.57   13.50
   1 -13   1  273.27   12.60
  -1 -13  -1  271.37   12.70
  -1 -13  -1  286.97   10.60
   1  13   1  297.07   13.40
   1  13   1  275.27   12.70
  -1  13  -1  292.27   12.70
  -1  13  -1  274.67   13.70
  -1  13  -1  301.67   13.20
   1  13   1  301.87   13.80
  -2 -13  -1  407.36   16.50
   2 -13   1  359.76   17.80
  -2 -13  -1  367.36   16.20
   2 -13   1  363.06   16.10
  -2 -13  -1  417.16   19.90
   2 -13   1  394.36   15.90
   2  13   1  382.66   16.30
  -2  13  -1  371.66   12.70
  -2  13  -1  363.66   17.00
  -2  13  -1  395.76   15.30
  -2  13  -1  401.66   16.10
   2  13   1  349.17   16.20
   3 -13   1  629.04   25.30
  -3 -13  -1  648.84   23.70
  -3 -13  -1  640.04   24.40
   3 -13   1  633.04   24.20
  -3 -13  -1  654.33   27.00
  -3  13  -1  612.34   24.90
   3  13   1  613.74   23.20
  -3  13  -1  667.13   22.30
   3  13   1  644.94   24.70
  -3  13  -1  650.13   23.20
  -4 -13  -1    0.40    2.60
  -4 -13  -1    2.00    3.10
   4 -13   1    2.80    3.10
  -4 -13  -1   -0.10    2.30
   4 -13   1    2.40    3.10
  -4  13  -1    4.90    3.20
   4  13   1    2.10    2.80
  -4  13  -1    0.00    2.20
   4  13   1    3.50    3.40
  -4  13  -1    4.40    3.50
   5 -13   1   66.89    7.60
  -5 -13  -1   36.70    6.40
   5 -13   1   49.10    7.90
  -5 -13  -1   55.19    7.90
  -5 -13  -1   39.10    6.90
   5  13   1   77.09    9.10
   5  13   1   58.69    7.20
  -5  13  -1   55.19    7.90
  -5  13  -1   62.19    7.50
  -5  13  -1   59.99    6.50
   6 -13   1  319.27   19.10
  -6 -13  -1  350.66   18.50
  -6 -13  -1  368.76   20.70
  -6  13  -1  354.76   20.20
   6  13   1  318.37   16.90
  -6  13  -1  360.66   18.30
   6  13   1  324.27   19.40
  -6  13  -1  357.56   16.40
  -7 -13  -1  197.38   14.50
  -7 -13  -1  183.18   15.50
   7 -13   1  177.48   14.90
   7  13   1  182.58   15.30
  -7  13  -1  149.19   14.10
   7  13   1  167.88   12.60
   8 -13   1   28.60    8.20
  -8 -13  -1   26.50    8.40
   8  13   1   37.00    9.30
  -8  13  -1   29.80    8.40
  -9 -13  -1   64.69   12.70
   9 -13   1   71.69   12.90
   9  13   1   70.69   12.90
  -9  13  -1   79.59   12.80
 -10 -13  -1   53.79   12.70
  10 -13   1   66.29   12.90
 -10  13  -1   68.99   13.40
  10  13   1   79.49   14.30
  10 -14  -1    1.40    6.70
 -10 -14   1    2.70    6.30
 -10  14   1    7.30    6.50
  10  14  -1    1.70    6.00
  -9 -14   1  115.09   13.70
   9 -14  -1  121.59   14.40
  -9  14   1  100.29   12.80
   9  14  -1   77.19   12.30
  -8 -14   1  267.87   19.30
   8 -14  -1  261.17   19.30
  -8  14   1  272.77   19.20
   8  14  -1  271.37   19.10
  -7 -14   1   67.19   10.10
   7 -14  -1   57.19    9.30
   7 -14  -1   58.29    8.20
  -7 -14   1   66.89   11.00
   7  14  -1   76.99   10.00
  -7  14   1   53.09    8.70
   6 -14  -1   12.30    5.20
  -6 -14   1    2.20    3.80
   6 -14  -1    6.00    4.20
  -6 -14   1    4.20    4.20
   6  14  -1   -0.40    3.50
  -6  14   1    5.30    4.50
   5 -14  -1  126.09   10.80
  -5 -14   1  121.29   12.00
   5 -14  -1  120.69   10.90
  -5 -14   1  115.99   10.60
   5  14  -1  107.29    8.00
   5  14  -1  119.19   10.80
  -5  14   1   96.19    7.80
  -5  14   1  111.19   10.50
   4 -14  -1  330.47   15.70
  -4 -14   1  369.76   17.00
  -4 -14   1  342.07   16.00
  -4 -14   1  311.57   18.70
   4 -14  -1  320.57   17.10
   4 -14  -1  336.07   18.00
  -4  14   1  295.67   16.50
   4  14  -1  312.17   14.30
   4  14  -1  311.37   16.70
  -4  14   1  330.07   14.00
  -4  14   1  341.37   14.40
   3 -14  -1  443.36   21.20
   3 -14  -1  468.85   19.60
  -3 -14   1  441.46   18.50
  -3 -14   1  480.15   23.10
  -3 -14   1  428.36   18.10
   3 -14  -1  450.35   18.40
   3  14  -1  420.06   17.50
  -3  14   1  438.76   16.50
  -3  14   1  460.45   20.20
   3  14  -1  433.26   19.30
   3  14  -1  427.86   17.90
   3  14  -1  454.95   15.40
  -3  14   1  461.45   16.10
   2 -14  -1    5.80    3.70
   2 -14  -1    0.90    2.00
  -2 -14   1    3.30    2.50
  -2 -14   1   -4.10    2.60
   2 -14  -1    1.70    1.90
  -2 -14   1    5.20    2.60
   2 -14  -1    1.50    2.40
  -2 -14   1    4.30    1.90
   2  14  -1    3.30    2.20
  -2  14   1    2.30    2.80
  -2  14   1    4.30    2.10
   2  14  -1    4.40    2.80
   2  14  -1    1.10    2.30
   1 -14  -1  171.38    9.40
   1 -14  -1  191.28   10.60
  -1 -14   1  161.18    9.90
   1 -14  -1  167.38    9.00
   1 -14  -1  173.58   12.50
  -1 -14   1  170.08    8.70
  -1 -14   1  175.98   12.90
  -1 -14   1  181.68    9.00
  -1  14   1  182.58    9.40
   1  14  -1  182.48   10.30
  -1  14   1  171.78   10.70
   1  14  -1  177.98   10.10
   1  14  -1  188.78   10.70
   0 -14  -1  751.12   25.90
   0 -14  -1  789.12   23.60
   0 -14   1  819.62   23.40
   0 -14  -1  764.02   30.50
   0 -14  -1  774.62   25.10
   0 -14   1  746.73   29.90
   0 -14   1  776.92   24.70
   0 -14   1  746.43   25.80
   0  14   1  750.72   25.10
   0  14   1  739.03   26.60
   0  14  -1  739.43   26.40
   0  14  -1  769.72   25.70
   0  14  -1  780.82   25.90
  -1 -14  -1  623.94   26.30
   1 -14   1  598.54   21.90
   1 -14   1  577.14   24.90
   1 -14   1  567.04   21.10
   1 -14   1  618.24   18.60
  -1 -14  -1  615.54   22.10
  -1 -14  -1  599.04   21.60
  -1  14  -1  623.94   21.50
   1  14   1  578.44   22.30
   1  14   1  605.24   21.90
  -1  14  -1  548.85   22.30
  -1  14  -1  582.34   21.50
  -2 -14  -1   14.60    3.80
   2 -14   1   25.80    4.80
   2 -14   1   29.20    6.20
  -2 -14  -1   25.10    5.20
  -2 -14  -1   22.30    6.10
  -2  14  -1   25.50    5.30
   2  14   1   17.50    4.10
   2  14   1   24.80    5.10
  -2  14  -1   19.90    4.10
  -2  14  -1   17.00    3.70
  -3 -14  -1  203.48   14.60
   3 -14   1  201.58   13.50
  -3 -14  -1  236.68   12.70
   3 -14   1  223.98   13.10
  -3 -14  -1  211.78   12.60
   3  14   1  198.58   12.50
   3  14   1  224.88   12.50
  -3  14  -1  217.48   11.90
  -3  14  -1  185.08   12.70
  -3  14  -1  223.28   11.30
   4 -14   1  448.16   20.90
  -4 -14  -1  451.45   22.40
   4 -14   1  476.85   21.30
  -4 -14  -1  439.86   20.60
  -4 -14  -1  467.95   20.00
  -4  14  -1  432.36   21.20
  -4  14  -1  460.05   18.00
   4  14   1  450.35   20.90
   4  14   1  410.46   18.90
  -4  14  -1  438.56   19.20
  -5 -14  -1  323.97   17.20
   5 -14   1  324.77   18.50
   5 -14   1  357.36   18.00
  -5 -14  -1  308.27   18.50
  -5 -14  -1  332.97   18.90
  -5  14  -1  364.06   19.50
   5  14   1  311.47   18.50
  -5  14  -1  333.87   17.00
  -5  14  -1  352.16   15.80
   5  14   1  334.67   16.80
   6 -14   1    6.10    4.90
  -6 -14  -1    3.90    4.70
  -6 -14  -1    5.40    4.10
   6  14   1    7.30    4.40
  -6  14  -1    8.50    5.10
   6  14   1   10.40    5.50
  -7 -14  -1  134.59   12.60
   7 -14   1  151.18   14.50
  -7 -14  -1  115.49   12.80
   7  14   1  136.59   11.80
  -7  14  -1  144.49   13.80
   7  14   1  164.28   14.40
   8 -14   1   62.89   11.50
  -8 -14  -1   71.19   11.90
  -8  14  -1   49.00   10.30
   8  14   1   74.69   10.80
   9 -14   1  154.48   16.70
  -9 -14  -1  150.48   17.10
  -9  14  -1  144.69   16.50
   9  14   1  148.09   16.20
 -10  14  -1   16.80    8.20
 -10 -15   1  173.98   18.30
  10 -15  -1  180.38   18.60
 -10  15   1  183.28   19.10
  10  15  -1  222.28   19.70
  -9 -15   1  176.98   18.10
   9 -15  -1  248.78   20.00
  -9  15   1  253.17   20.10
   8 -15  -1    3.50    5.40
  -8 -15   1    5.80    6.20
  -8  15   1    3.40    5.40
   8  15  -1   -2.80    3.60
   7 -15  -1  446.46   22.20
  -7 -15   1  444.76   24.50
   7 -15  -1  390.66   23.00
  -7  15   1  418.86   23.30
   7  15  -1  437.96   23.70
   6 -15  -1  847.02   33.10
  -6 -15   1  844.92   34.40
  -6 -15   1  862.01   35.80
   6 -15  -1  819.02   34.20
   6  15  -1  804.22   33.70
  -6  15   1  888.51   34.60
  -5 -15   1  427.56   20.80
   5 -15  -1  417.56   21.40
   5 -15  -1  388.56   20.50
  -5 -15   1  444.26   23.60
  -5  15   1  418.36   21.10
   5  15  -1  392.16   17.60
   5  15  -1  438.26   21.50
   4 -15  -1    3.90    3.70
  -4 -15   1    0.30    2.40
  -4 -15   1    4.20    4.30
   4 -15  -1    4.20    3.40
   4  15  -1    1.50    2.40
   4  15  -1    3.10    3.30
  -4  15   1   -2.00    2.70
  -4  15   1    6.20    2.80
   3 -15  -1  495.85   23.50
  -3 -15   1  515.75   20.80
   3 -15  -1  505.95   20.30
  -3 -15   1  513.15   20.30
   3 -15  -1  503.15   21.30
  -3 -15   1  481.75   24.60
  -3  15   1  497.25   17.80
   3  15  -1  513.75   19.90
   3  15  -1  506.95   21.60
  -3  15   1  508.05   18.40
  -3  15   1  496.35   21.90
  -2 -15   1  996.90   30.40
   2 -15  -1  916.91   31.30
  -2 -15   1  936.31   36.60
  -2 -15   1  955.10   28.30
   2 -15  -1  927.71   31.10
  -2 -15   1  994.10   31.90
   2 -15  -1  950.20   29.30
   2 -15  -1  961.00   35.80
   2  15  -1  939.51   31.00
  -2  15   1  888.71   32.40
   2  15  -1  917.51   30.80
  -2  15   1  954.10   29.00
   2  15  -1  948.71   32.20
  -1 -15   1  858.11   33.60
   1 -15  -1  816.02   32.60
   1 -15  -1  932.91   29.40
   1 -15  -1  848.92   27.20
  -1 -15   1  818.12   26.10
  -1 -15   1  843.82   28.70
  -1 -15   1  843.82   26.40
   1 -15  -1  855.81   27.10
  -1  15   1  868.01   27.10
  -1  15   1  816.72   29.60
   1  15  -1  844.72   28.80
   1  15  -1  803.62   28.40
   1  15  -1  849.52   28.20
   0 -15  -1  176.08   13.70
   0 -15   1  177.08    8.70
   0 -15  -1  189.18   11.00
   0 -15   1  187.28    9.90
   0 -15   1  190.58   13.70
   0 -15   1  185.38   10.90
   0 -15  -1  194.38   10.30
   0  15   1  210.28   12.20
   0  15  -1  175.18   10.50
   0  15  -1  179.98   11.10
   0  15  -1  179.18   10.50
   0  15   1  196.48   10.50
   1 -15   1  616.74   22.50
   1 -15   1  647.54   27.20
  -1 -15  -1  640.34   27.80
  -1 -15  -1  632.34   22.70
  -1 -15  -1  578.44   22.70
  -1  15  -1  633.84   24.40
   1  15   1  631.24   23.00
  -1  15  -1  627.14   22.70
  -1  15  -1  576.44   21.90
   1  15   1  629.94   23.90
  -2 -15  -1 1077.59   39.40
  -2 -15  -1 1067.99   34.50
  -2 -15  -1 1029.10   34.00
   2 -15   1 1021.30   34.20
   2 -15   1 1072.09   38.00
   2  15   1 1022.10   34.40
  -2  15  -1 1044.60   36.00
   2  15   1 1067.19   34.90
  -2  15  -1 1026.40   32.60
  -2  15  -1 1075.89   34.00
  -3 -15  -1  798.22   29.00
   3 -15   1  789.72   29.00
   3 -15   1  738.43   30.00
  -3 -15  -1  756.22   31.80
  -3 -15  -1  791.22   28.10
   3  15   1  755.22   27.70
   3  15   1  777.62   29.00
  -3  15  -1  755.52   27.40
  -3  15  -1  794.82   26.50
  -3  15  -1  797.82   30.30
  -4 -15  -1   35.00    7.30
   4 -15   1   20.90    5.70
   4 -15   1   20.50    5.60
  -4 -15  -1   25.50    5.70
  -4 -15  -1   28.70    6.50
   4  15   1   19.40    5.50
  -4  15  -1   21.40    5.20
  -4  15  -1   23.00    4.60
  -4  15  -1   34.20    7.50
   4  15   1   21.80    5.00
  -5 -15  -1   91.69   10.60
  -5 -15  -1   87.49    9.90
   5 -15   1   91.59   10.10
  -5 -15  -1   96.69    9.60
   5 -15   1   84.39    9.40
  -5  15  -1   96.09    8.10
   5  15   1   95.09    9.20
   5  15   1   99.79   10.20
  -5  15  -1   96.29   10.60
   6 -15   1  678.63   30.30
   6 -15   1  660.03   39.00
  -6 -15  -1  670.93   30.60
  -6 -15  -1  703.63   28.80
   6  15   1  628.04   26.80
  -6  15  -1  644.84   30.10
   6  15   1  701.23   30.70
  -7 -15  -1  518.65   27.50
   7 -15   1  547.65   27.80
  -7  15  -1  480.55   26.60
   7  15   1  469.25   26.30
   8 -15   1   57.99   11.20
  -8 -15  -1   89.19   12.90
   8  15   1   74.89   11.40
  -8  15  -1   94.69   13.20
   9 -15   1   39.60   10.80
  -9 -15  -1   26.40    9.20
   9  15   1   40.60   11.00
  -9  15  -1   27.30    9.90
  10 -16  -1   -9.90    6.10
 -10 -16   1   -1.20    6.20
 -10  16   1    3.40    6.30
  -9 -16   1    6.50    6.70
   9 -16  -1   19.00    8.00
  -9  16   1   -0.20    6.00
   9  16  -1    5.30    6.00
   8 -16  -1   30.90    8.70
  -8 -16   1   34.10    9.20
  -8  16   1   29.80    8.30
   8  16  -1   29.80    8.40
   7 -16  -1   22.60    6.70
  -7 -16   1   15.00    6.30
   7 -16  -1   28.30    8.00
   7  16  -1   20.60    7.50
  -7  16   1   13.40    6.10
  -6 -16   1   25.30    7.10
   6 -16  -1   54.89   10.00
  -6 -16   1   58.99    9.30
   6 -16  -1   50.69    8.30
   6  16  -1   34.60    7.70
  -6  16   1   41.20    8.20
   5 -16  -1   29.30    7.00
  -5 -16   1   49.30    9.60
   5 -16  -1   33.40    7.10
  -5 -16   1   37.20    7.40
   5  16  -1   21.40    6.40
  -5  16   1   34.10    7.60
   4 -16  -1   81.99    9.60
  -4 -16   1   70.99    8.00
  -4 -16   1   60.79    9.50
   4 -16  -1   69.69    8.80
   4  16  -1   73.99    8.50
  -4  16   1   84.89    9.20
   4  16  -1   80.69    7.60
   3 -16  -1    7.80    3.70
   3 -16  -1    1.30    2.90
   3 -16  -1    1.80    3.80
  -3 -16   1   -0.30    2.60
  -3 -16   1    2.90    4.40
  -3  16   1    1.70    2.10
   3  16  -1    2.40    3.00
  -3  16   1    0.70    2.90
   3  16  -1    2.40    2.70
  -3  16   1    3.70    2.30
   2 -16  -1    2.00    3.40
   2 -16  -1    1.30    2.20
   2 -16  -1    4.20    3.20
  -2 -16   1    2.10    2.40
   2 -16  -1    5.50    3.00
  -2 -16   1    4.20    4.10
  -2  16   1    5.80    2.50
   2  16  -1    0.20    2.10
  -2  16   1    2.60    3.00
   2  16  -1    1.40    3.10
  -1 -16   1   30.70    4.40
   1 -16  -1   26.50    4.70
   1 -16  -1   34.50    5.50
  -1 -16   1   32.60    7.40
   1 -16  -1   37.80    7.40
  -1 -16   1   21.10    3.90
   1  16  -1   29.80    6.60
   1  16  -1   21.60    4.60
  -1  16   1   26.30    5.70
   1  16  -1   31.30    5.20
  -1  16   1   27.60    4.50
   0 -16   1    6.30    4.40
   0 -16  -1    7.60    4.30
   0 -16   1    3.70    2.50
   0 -16  -1   10.00    3.40
   0 -16  -1    7.60    2.90
   0 -16   1    3.90    2.30
   0  16  -1    7.70    3.50
   0  16   1    7.20    3.30
   0  16  -1    5.80    3.10
   0  16  -1    3.70    2.70
   0  16   1    8.50    3.80
  -1 -16  -1  105.29   11.10
  -1 -16  -1  106.99    8.30
  -1 -16  -1  109.49    8.80
   1 -16   1  102.19   10.50
   1 -16   1  108.09    8.20
  -1  16  -1  117.99    8.50
  -1  16  -1   97.79    8.30
   1  16   1  106.19    9.10
  -1  16  -1  114.79    9.70
   1  16   1  100.99    8.30
  -2 -16  -1   -1.40    2.10
   2 -16   1    0.70    2.60
  -2 -16  -1    3.20    4.10
  -2 -16  -1    2.60    2.70
   2 -16   1   -0.70    3.50
  -2  16  -1   -1.20    2.30
   2  16   1    1.80    2.60
  -2  16  -1   -0.50    2.90
  -2  16  -1   -1.00    2.50
   2  16   1    9.00    3.70
   3 -16   1   23.80    6.00
  -3 -16  -1   30.40    7.30
  -3 -16  -1   31.50    6.10
  -3 -16  -1   21.20    4.70
   3 -16   1   31.20    6.80
  -3  16  -1   35.10    5.50
  -3  16  -1   20.20    4.80
   3  16   1   37.80    6.30
   3  16   1   24.30    5.60
  -3  16  -1   44.40    7.00
  -4 -16  -1    7.30    5.10
   4 -16   1    3.90    3.70
  -4 -16  -1    7.80    4.10
  -4 -16  -1    5.00    3.90
   4 -16   1   14.00    5.40
  -4  16  -1   18.00    4.30
   4  16   1    6.20    4.10
  -4  16  -1   13.00    5.60
   4  16   1    5.80    4.00
   5 -16   1   20.70    6.10
  -5 -16  -1   12.10    4.80
  -5 -16  -1   14.90    6.10
   5 -16   1   22.40    6.20
  -5 -16  -1   25.10    7.10
   5  16   1   18.10    5.50
  -5  16  -1   16.30    5.80
   5  16   1    8.20    4.60
   6 -16   1    2.90    4.70
  -6 -16  -1   11.70    5.80
  -6 -16  -1    7.30    5.00
   6  16   1    4.50    4.60
   6  16   1    2.90    4.10
  -6  16  -1   15.70    6.50
   7 -16   1    5.70    6.00
  -7 -16  -1   14.00    6.60
   7  16   1   19.60    6.80
  -7  16  -1   10.30    6.50
   8 -16   1   27.90    9.50
  -8 -16  -1   30.80    9.70
   8  16   1   35.80    9.50
  -8  16  -1   24.40    8.10
  -9 -16  -1   23.70    8.50
   9 -16   1   38.90   10.50
  -9  16  -1   28.60    9.80
   9  16   1   30.40   10.30
  -9 -17   1   77.09   14.40
   9 -17  -1   61.09   12.80
  -9  17   1   77.79   13.90
   9  17  -1   54.69   12.30
  -8 -17   1   17.90    7.80
   8 -17  -1   12.00    7.60
  -8  17   1    7.60    5.80
   8  17  -1   14.70    6.90
   7 -17  -1  195.08   16.30
  -7 -17   1  190.98   16.40
   7 -17  -1  205.68   15.60
  -7  17   1  178.18   15.60
   7  17  -1  191.88   16.50
   6 -17  -1  393.86   22.60
  -6 -17   1  419.96   24.00
   6 -17  -1  392.56   21.80
  -6 -17   1  362.96   21.10
   6  17  -1  355.26   21.30
  -6  17   1  422.86   23.10
  -5 -17   1  331.87   18.50
  -5 -17   1  311.57   20.90
   5 -17  -1  330.97   19.90
   5 -17  -1  345.37   19.80
   5  17  -1  345.97   19.70
  -5  17   1  336.37   19.90
  -4 -17   1   20.80    6.70
   4 -17  -1   30.30    6.90
   4 -17  -1   18.60    6.00
  -4 -17   1   14.30    4.90
   4  17  -1   20.40    5.10
   4  17  -1   21.10    5.70
  -4  17   1   24.50    6.50
   3 -17  -1  290.37   16.40
  -3 -17   1  307.17   15.40
  -3 -17   1  333.07   20.80
   3 -17  -1  315.87   19.00
   3  17  -1  310.57   17.00
   3  17  -1  338.97   16.10
  -3  17   1  310.67   17.70
  -2 -17   1  757.52   25.90
   2 -17  -1  789.42   27.90
   2 -17  -1  713.83   31.40
   2 -17  -1  749.53   25.20
  -2 -17   1  766.62   33.30
   2 -17  -1  760.02   27.80
  -2  17   1  743.13   25.00
  -2  17   1  747.63   29.00
   2  17  -1  704.73   27.00
   2  17  -1  745.83   28.10
   1 -17  -1  270.57   14.50
   1 -17  -1  283.17   13.00
   1 -17  -1  266.87   17.80
  -1 -17   1  295.57   18.70
  -1 -17   1  275.07   12.50
   1  17  -1  259.47   14.10
   1  17  -1  257.47   14.50
  -1  17   1  284.57   13.40
  -1  17   1  251.87   14.90
   0 -17  -1    7.50    3.00
   0 -17   1    2.80    2.40
   0 -17  -1    8.60    3.90
   0 -17  -1    7.00    4.70
   0 -17   1    3.60    4.50
   0  17   1    7.60    3.40
   0  17   1    3.20    3.30
   0  17  -1    3.40    3.10
   0  17  -1    1.90    2.70
  -1 -17  -1   54.39    6.50
  -1 -17  -1   77.19    7.90
  -1 -17  -1   73.59   10.10
   1 -17   1   63.19    6.60
   1 -17   1   72.89    9.30
   1  17   1   65.19    7.90
  -1  17  -1   69.49    8.30
   1  17   1   69.79    7.30
  -1  17  -1   73.19    6.90
   2 -17   1  321.97   16.20
  -2 -17  -1  297.07   15.30
  -2 -17  -1  271.07   18.70
  -2 -17  -1  306.57   16.00
   2 -17   1  301.27   18.80
  -2  17  -1  328.87   15.00
  -2  17  -1  323.47   17.70
   2  17   1  327.27   16.80
   2  17   1  307.57   16.00
  -3 -17  -1  574.94   24.20
   3 -17   1  574.34   26.80
   3 -17   1  582.04   24.90
  -3 -17  -1  619.34   24.60
  -3 -17  -1  580.84   28.50
   3  17   1  567.34   24.00
   3  17   1  582.24   25.00
  -3  17  -1  586.34   26.00
  -3  17  -1  614.44   22.60
  -4 -17  -1   71.99   10.40
  -4 -17  -1   67.29    8.30
  -4 -17  -1   69.79    8.90
   4 -17   1   94.79   10.50
   4 -17   1   45.60    8.40
   4  17   1   87.49    9.80
  -4  17  -1   66.99    9.20
  -4  17  -1   69.59    7.30
   4  17   1   74.29    8.20
  -5 -17  -1  146.59   12.70
   5 -17   1  146.99   12.90
  -5 -17  -1  126.19   13.10
  -5 -17  -1  139.39   12.10
   5 -17   1  148.49   13.10
  -5  17  -1  140.49   13.30
   5  17   1  143.79   13.00
   5  17   1  138.69   11.50
  -6 -17  -1  402.56   23.40
   6 -17   1  412.56   23.60
   6  17   1  418.26   21.20
   6  17   1  411.16   23.50
  -6  17  -1  398.36   23.90
   7 -17   1  181.08   16.30
  -7 -17  -1  205.28   17.40
   7  17   1  172.38   16.20
  -7  17  -1  183.18   16.70
  -8 -17  -1   32.40    9.70
   8 -17   1   49.20   11.10
  -8  17  -1   39.90   10.00
   8  17   1   28.70    9.30
   9 -17   1   -2.00    6.80
  -9 -17  -1   20.30    9.30
  -9  17  -1    8.20    9.50
  -9 -18   1  178.18   18.70
   9 -18  -1  191.48   19.10
  -9  18   1  239.98   20.60
   9  18  -1  215.68   19.30
  -8 -18   1  327.67   22.60
   8 -18  -1  300.77   22.40
  -8  18   1  343.37   23.30
   8  18  -1  342.47   23.00
   7 -18  -1  191.28   15.90
  -7 -18   1  151.28   15.10
   7 -18  -1  195.98   17.00
   7  18  -1  190.38   16.20
  -7  18   1  179.88   16.20
   6 -18  -1   26.60    8.40
  -6 -18   1   17.60    6.70
   6 -18  -1   24.10    6.90
  -6 -18   1   22.40    7.70
   6  18  -1   24.80    7.80
  -6  18   1   14.90    6.30
   5 -18  -1  161.48   14.30
   5 -18  -1  160.98   13.80
  -5 -18   1  160.98   13.00
  -5 -18   1  133.09   14.20
   5  18  -1  171.38   14.20
  -5  18   1  181.98   15.00
   4 -18  -1  617.74   27.20
  -4 -18   1  622.04   25.60
  -4 -18   1  655.43   31.80
   4 -18  -1  607.84   29.00
  -4  18   1  617.64   27.80
   4  18  -1  621.64   24.80
   4  18  -1  640.14   27.60
   3 -18  -1  437.26   23.40
  -3 -18   1  397.36   18.40
   3 -18  -1  429.06   20.40
  -3 -18   1  412.46   24.10
  -3  18   1  403.56   20.90
   3  18  -1  397.26   18.70
   3  18  -1  389.26   19.80
  -2 -18   1   45.20    9.40
  -2 -18   1   35.60    5.50
   2 -18  -1   33.00    7.70
  -2  18   1   45.50    7.70
  -2  18   1   47.50    5.80
   2  18  -1   34.80    6.70
   2  18  -1   43.50    6.60
   1 -18  -1  516.85   22.00
   1 -18  -1  558.04   20.30
   1 -18  -1  474.35   25.50
  -1 -18   1  515.95   26.70
   1  18  -1  534.65   22.30
  -1  18   1  516.05   20.10
   1  18  -1  529.95   22.50
  -1  18   1  487.15   22.60
   0 -18  -1  580.34   21.70
   0 -18  -1  577.94   23.40
   0 -18   1  575.54   27.80
   0 -18  -1  571.54   28.20
   0  18  -1  558.24   22.40
   0  18  -1  542.95   23.50
   0  18   1  536.65   23.60
   0  18   1  536.15   21.70
  -1 -18  -1  525.25   21.80
   1 -18   1  483.65   24.80
  -1 -18  -1  493.25   20.40
   1 -18   1  473.45   20.30
  -1 -18  -1  476.75   25.80
   1  18   1  484.45   20.70
  -1  18  -1  492.15   20.40
   1  18   1  512.95   22.50
  -1  18  -1  491.65   22.60
  -2 -18  -1   10.70    5.60
   2 -18   1   23.70    5.70
  -2 -18  -1   19.80    4.80
  -2 -18  -1   14.50    4.50
   2 -18   1   12.50    5.40
  -2  18  -1    8.30    3.70
   2  18   1   27.40    6.20
   2  18   1   24.10    5.90
  -2  18  -1   15.20    5.30
   3 -18   1  131.29   12.50
  -3 -18  -1  138.89   11.20
  -3 -18  -1  129.19   10.70
   3 -18   1  137.69   11.40
  -3 -18  -1  119.09   13.00
  -3  18  -1  129.29   11.90
  -3  18  -1  131.29    9.70
   3  18   1  139.19   11.00
   3  18   1  120.99   11.00
   4 -18   1  432.16   22.80
  -4 -18  -1  422.76   24.40
  -4 -18  -1  399.76   20.90
  -4 -18  -1  426.86   20.70
   4 -18   1  416.46   21.60
   4  18   1  370.56   20.80
   4  18   1  391.56   19.80
  -4  18  -1  427.56   22.70
  -5 -18  -1  405.26   22.40
   5 -18   1  444.86   23.30
   5 -18   1  435.46   23.30
  -5 -18  -1  394.06   24.00
  -5  18  -1  427.16   24.00
   5  18   1  421.86   21.00
   6 -18   1   20.50    7.10
  -6 -18  -1   32.50    8.50
  -6  18  -1   32.30    8.80
   6  18   1   34.80    9.10
   7 -18   1   30.90    8.70
  -7 -18  -1   25.20    8.60
   7  18   1   19.70    8.10
  -7  18  -1   50.59   11.00
   8 -18   1  297.37   21.90
  -8 -18  -1  243.68   21.20
  -8  18  -1  282.97   22.10
   8  18   1  266.47   21.30
   8 -19  -1   -4.50    4.80
  -8 -19   1    3.10    5.80
  -8  19   1    4.70    5.60
   8  19  -1   -1.10    5.40
   7 -19  -1   52.09   10.60
   7 -19  -1   47.10   15.40
  -7 -19   1   43.00    9.70
   7  19  -1   45.50   10.00
   6 -19  -1   38.80    9.50
  -6 -19   1   42.80   10.30
  -6 -19   1   31.50    8.10
   6 -19  -1   30.60    8.20
   6  19  -1   46.80    9.90
  -6  19   1   34.80    8.50
  -5 -19   1    8.10    4.70
  -5 -19   1   -1.60    5.40
   5 -19  -1   -0.20    4.30
   5 -19  -1   -1.20    4.30
   5  19  -1    2.40    4.50
  -5  19   1    1.50    4.10
  -4 -19   1    1.00    3.30
   4 -19  -1   15.40    5.70
  -4 -19   1   12.30    6.70
   4 -19  -1   13.00    5.80
   4  19  -1    7.50    5.00
  -4  19   1   16.50    6.70
   3 -19  -1   10.20    5.80
  -3 -19   1    0.90    5.30
  -3 -19   1    2.20    2.80
   3  19  -1   -0.40    3.50
   3  19  -1   -0.70    3.00
  -3  19   1   -1.00    3.30
  -2 -19   1   -2.20    3.70
   2 -19  -1    8.30    5.10
   2  19  -1    1.20    3.30
   2  19  -1    2.10    3.60
  -2  19   1   -0.10    3.80
   1 -19  -1   49.90    9.70
  -1 -19   1   25.40    7.70
   1  19  -1   44.40    7.30
  -1  19   1   46.90    6.10
  -1  19   1   47.60    8.00
   1  19  -1   40.80    6.70
   0 -19  -1    6.40    5.10
   0 -19   1    2.10    3.80
   0 -19  -1    1.30    2.50
   0  19   1    2.50    3.30
   0  19  -1    2.50    3.50
   0  19   1    5.80    3.30
   0  19  -1    3.70    3.40
   1 -19   1    9.10    5.10
  -1 -19  -1    7.50    5.40
  -1 -19  -1   21.30    4.90
  -1 -19  -1   13.40    4.40
  -1  19  -1   14.80    4.50
  -1  19  -1   16.60    5.50
   1  19   1   14.70    4.60
   1  19   1    6.80    3.90
   2 -19   1   38.80    7.10
  -2 -19  -1   41.90    7.10
  -2 -19  -1   26.80    6.30
  -2 -19  -1   25.50    8.00
   2 -19   1   48.90    9.50
  -2  19  -1   39.20    6.20
   2  19   1   30.30    6.80
   2  19   1   31.40    6.20
  -2  19  -1   37.90    8.00
   3 -19   1    2.90    4.60
   3 -19   1    2.00    3.90
  -3 -19  -1    6.60    6.20
  -3 -19  -1    5.00    4.00
  -3  19  -1    3.30    4.30
   3  19   1    8.30    4.60
  -3  19  -1    3.60    3.10
   3  19   1   -2.70    2.80
   4 -19   1    0.40    3.60
   4 -19   1    2.50    4.60
  -4 -19  -1   -5.70    2.70
  -4 -19  -1   -2.60    4.10
  -4  19  -1    0.80    3.80
   4  19   1    5.10    3.90
   4  19   1    1.40    4.10
  -5 -19  -1   -1.70    3.80
   5 -19   1    3.20    4.80
   5 -19   1   -2.70    4.00
  -5 -19  -1   -4.10    4.20
  -5  19  -1   -4.80    4.60
   5  19   1    0.30    3.90
   5  19   1    0.40    4.50
   6 -19   1    0.80    5.70
  -6 -19  -1    2.00    4.20
  -6  19  -1   13.20    6.70
   6  19   1    9.10    5.80
   7 -19   1   39.40    9.90
  -7 -19  -1   31.50    9.70
   7  19   1   37.80    9.90
  -7  19  -1   40.40   10.60
  -8 -19  -1   18.30    8.60
   8 -19   1   15.90    8.00
  -8  19  -1   19.30    9.10
   8  19   1   18.60    8.20
   8 -20  -1  361.86   25.00
  -8 -20   1  391.66   25.40
  -8  20   1  331.07   24.20
   8  20  -1  330.97   24.00
   7 -20  -1  447.06   25.80
  -7 -20   1  328.27   22.50
  -7  20   1  385.46   24.40
   7  20  -1  374.26   24.30
  -6 -20   1    1.90    5.00
   6 -20  -1    6.10    5.70
   6 -20  -1   -0.80    4.70
  -6 -20   1    5.30    6.80
  -6  20   1   -0.40    5.70
   6  20  -1    4.70    5.30
   5 -20  -1  325.07   22.80
  -5 -20   1  272.87   21.40
   5 -20  -1  287.77   20.00
  -5 -20   1  296.37   18.00
   5  20  -1  271.77   18.60
  -5  20   1  312.77   20.50
  -4 -20   1  613.24   32.80
   4 -20  -1  631.04   31.10
  -4 -20   1  631.54   26.30
  -4  20   1  589.34   28.60
   4  20  -1  630.24   28.40
   3 -20  -1  253.77   19.00
  -3 -20   1  283.27   21.00
   3  20  -1  237.58   15.00
  -3  20   1  254.57   17.40
   3  20  -1  259.17   16.20
   2 -20  -1   79.89   11.20
  -2 -20   1   88.79   12.60
   2  20  -1   61.49    8.40
  -2  20   1   74.99    9.50
   2  20  -1   64.79    8.60
  -1 -20   1  221.58   17.90
   1 -20  -1  193.28   16.80
  -1  20   1  211.48   12.40
  -1  20   1  242.98   15.70
   1  20  -1  214.08   14.50
   1  20  -1  196.78   13.50
   0 -20   1  712.63   33.40
   0 -20  -1  709.83   33.90
   0  20   1  713.33   27.00
   0  20  -1  718.93   27.70
   0  20   1  720.33   29.50
   0  20  -1  715.03   29.50
  -1 -20  -1  719.13   27.00
  -1 -20  -1  746.53   35.20
   1 -20   1  743.83   34.30
   1  20   1  725.33   29.70
   1  20   1  723.33   27.90
  -1  20  -1  687.13   27.00
  -1  20  -1  708.03   30.00
   2 -20   1   32.70    8.30
  -2 -20  -1   24.70    5.70
  -2 -20  -1   40.40    9.80
  -2  20  -1   23.00    5.30
   2  20   1   29.20    6.90
   2  20   1   27.50    6.60
  -2  20  -1   25.00    7.00
   3 -20   1  212.38   15.00
   3 -20   1  204.28   16.90
  -3 -20  -1  227.38   19.10
  -3 -20  -1  205.28   14.00
   3  20   1  218.58   15.10
  -3  20  -1  216.98   16.10
   3  20   1  196.28   14.50
  -4 -20  -1  446.96   27.20
  -4 -20  -1  417.76   22.10
   4 -20   1  468.35   25.40
   4 -20   1  472.25   24.10
  -4  20  -1  463.25   25.20
   4  20   1  433.06   22.20
   4  20   1  431.16   23.10
   5 -20   1  293.87   19.90
  -5 -20  -1  286.37   21.60
  -5 -20  -1  259.67   18.20
   5 -20   1  243.58   18.40
   5  20   1  258.87   25.20
   5  20   1  270.87   18.50
  -5  20  -1  274.37   20.00
   6 -20   1   50.49   10.70
  -6 -20  -1   45.10    9.70
   6  20   1   36.80    9.60
  -6  20  -1   45.50   11.30
   7 -20   1   28.40    9.60
  -7 -20  -1   21.30    8.30
  -7  20  -1   14.80    8.00
   7  20   1    4.80    6.00
   7 -21  -1   88.99   14.60
  -7 -21   1  121.29   14.30
   7  21  -1   95.79   14.00
  -7  21   1  112.69   15.20
   6 -21  -1  164.68   16.20
  -6 -21   1  158.68   17.70
  -6 -21   1  159.38   14.70
  -6  21   1  165.98   15.90
   6  21  -1  156.38   15.40
  -5 -21   1   24.40    9.00
  -5 -21   1   24.00   11.50
   5 -21  -1   27.00    8.60
   5  21  -1   27.50    7.90
  -5  21   1   23.20    8.30
  -4 -21   1    6.20    6.50
   4 -21  -1   -1.90    4.10
  -4  21   1   -4.40    4.50
   4  21  -1   -3.00    3.20
  -3 -21   1   27.00    9.00
   3 -21  -1   42.40    9.70
   3  21  -1   37.90    8.10
  -3  21   1   39.20    8.50
   3  21  -1   47.30    9.50
  -2 -21   1  212.18   18.90
   2 -21  -1  220.98   18.00
  -2  21   1  192.48   15.20
   2  21  -1  232.28   15.00
   2  21  -1  208.18   14.70
   1 -21  -1  248.28   19.50
  -1 -21   1  216.98   18.40
   1  21  -1  249.48   15.90
  -1  21   1  222.98   15.90
   1  21  -1  215.88   14.50
   0 -21  -1   27.70    8.40
   0 -21   1   36.40    9.70
   0  21   1   32.50    7.20
   0  21  -1   34.60    6.70
   0  21  -1   33.10    7.30
   0  21   1   40.20    7.10
   1 -21   1  142.69   14.80
  -1 -21  -1  195.48   17.90
  -1  21  -1  152.38   11.50
   1  21   1  176.18   13.70
   1  21   1  170.98   12.40
  -1  21  -1  149.29   12.90
  -2 -21  -1  234.68   19.70
  -2 -21  -1  269.17   15.50
   2 -21   1  258.67   19.50
  -2  21  -1  264.47   17.70
   2  21   1  241.78   15.70
   2  21   1  232.88   16.10
  -2  21  -1  280.57   15.40
   3 -21   1  186.78   16.30
  -3 -21  -1  191.88   13.90
  -3 -21  -1  179.28   17.90
  -3  21  -1  176.98   15.20
   3  21   1  183.68   14.40
   3  21   1  208.48   14.90
   4 -21   1    8.10    5.70
  -4 -21  -1   -5.70    4.70
   4 -21   1   -2.00    4.30
  -4 -21  -1   -2.00    3.70
   4  21   1   -5.00    3.60
  -4  21  -1   -2.90    4.00
   4  21   1    3.30    4.40
  -5 -21  -1   12.40    7.20
   5 -21   1    2.00    5.30
   5 -21   1   -2.20    4.90
  -5 -21  -1    9.60    5.90
  -5  21  -1   17.10    8.10
   5  21   1    6.60    5.30
  -6 -21  -1   44.40   10.30
   6 -21   1   66.19   12.70
   6  21   1   60.69   11.80
  -6  21  -1   71.09   13.20
  -7 -21  -1   58.89   12.30
   7 -21   1   84.59   13.00
  -7  21  -1   96.19   14.50
   7  21   1   95.79   13.60
  -7 -22   1   31.90    9.20
  -7  22   1   33.30   16.90
   7  22  -1   26.80    8.70
  -6 -22   1   -2.40    6.50
   6 -22  -1   -3.70    4.30
  -6  22   1   -0.20    6.20
   6  22  -1    1.40    5.90
  -5 -22   1   31.10   10.60
   5 -22  -1   12.70    7.00
  -5  22   1   28.40    8.60
   5  22  -1   26.90    8.10
  -4 -22   1  221.28   20.10
   4 -22  -1  191.78   17.60
   4  22  -1  192.68   15.70
  -4  22   1  225.38   17.30
  -3 -22   1   97.69   14.60
   3 -22  -1  121.49   14.10
   3  22  -1   96.09   10.90
  -3  22   1  100.39   12.40
  -2 -22   1    1.30    5.90
   2 -22  -1    3.30    5.20
   2  22  -1    0.30    3.80
  -2  22   1    1.40    4.20
   2  22  -1   -0.70    3.80
  -1 -22   1  146.49   15.90
   1 -22  -1  180.68   17.50
   1  22  -1  174.88   13.00
  -1  22   1  166.18   14.00
   1  22  -1  154.58   13.20
   0 -22  -1  153.68   16.40
   0 -22   1  142.19   15.70
   0  22  -1  146.99   12.10
   0  22   1  153.68   13.30
   0  22   1  172.98   15.30
   0  22  -1  162.28   13.80
  -1 -22  -1   66.29   13.20
   1 -22   1   44.80   10.60
   1  22   1   86.39    9.50
   1  22   1   74.59   10.30
  -1  22  -1   65.19    8.20
  -1  22  -1   69.59   10.20
  -2 -22  -1   10.50    6.80
   2 -22   1   16.50    7.40
  -2  22  -1   11.40    6.20
   2  22   1   20.80    6.20
   2  22   1   23.30    7.00
  -3 -22  -1    3.20    4.00
   3 -22   1   17.60    7.00
  -3 -22  -1   11.10    7.50
   3  22   1    8.70    5.60
   3  22   1   11.00    5.50
  -3  22  -1   15.70    6.60
  -4 -22  -1  160.78   13.70
   4 -22   1  187.38   17.10
  -4 -22  -1  152.58   17.50
  -4  22  -1  138.19   15.20
   4  22   1  164.18   14.20
   4  22   1  152.08   14.10
   5 -22   1  101.49   13.70
  -5 -22  -1   93.89   14.60
   5 -22   1  102.59   14.40
  -5 -22  -1  126.99   13.20
   5  22   1  104.49   13.30
  -5  22  -1  120.79   14.20
  -6 -22  -1    4.20    6.10
   6 -22   1    2.80    6.50
  -6  22  -1   10.80    7.70
   6  22   1   12.90    6.70
   6 -23  -1  292.17   22.30
  -6 -23   1  329.77   25.60
  -6  23   1  250.97   20.50
   6  23  -1  292.87   21.60
   5 -23  -1  199.58   18.20
  -5 -23   1  170.68   18.70
   5  23  -1  190.48   16.50
  -5  23   1  147.59   16.00
   4 -23  -1    2.60    6.00
  -4 -23   1    4.20    7.10
   4  23  -1    7.20    5.60
  -4  23   1    9.50    6.40
   3 -23  -1  293.77   22.60
  -3 -23   1  290.77   23.80
  -3  23   1  272.17   19.40
   3  23  -1  326.97   19.90
  -2 -23   1  619.24   35.10
   2 -23  -1  708.33   35.80
   2  23  -1  711.03   30.50
   2  23  -1  660.23   29.60
  -2  23   1  717.33   32.40
  -1 -23   1  147.79   16.90
   1 -23  -1  250.67   20.60
   1  23  -1  188.48   13.90
  -1  23   1  183.38   15.50
   1  23  -1  175.08   14.80
   0 -23  -1    2.60    5.60
   0 -23   1    3.00    5.20
   0  23  -1   -0.30    4.60
   0  23   1    3.20    4.80
   0  23  -1   -3.90    3.30
  -1 -23  -1  120.49   15.50
   1 -23   1  129.89   15.10
   1  23   1  102.49   10.70
   1  23   1  127.59   12.60
  -1  23  -1  120.49   13.20
  -2 -23  -1  290.97   23.80
   2 -23   1  336.97   23.10
  -2  23  -1  297.67   20.30
   2  23   1  293.87   19.10
   2  23   1  302.07   18.30
  -3 -23  -1  536.65   32.20
   3 -23   1  561.74   30.60
   3  23   1  541.95   26.80
   3  23   1  577.34   27.20
  -3  23  -1  526.95   28.50
   4 -23   1   57.39   11.70
  -4 -23  -1   31.40   10.60
   4  23   1   80.19   11.50
  -4  23  -1   48.20   10.90
   5 -23   1   76.49   13.20
  -5 -23  -1   86.49   11.90
  -5 -23  -1   84.09   14.80
  -5  23  -1   83.89   13.80
   5  23   1   70.89   11.40
  -6 -23  -1  328.17   22.70
   6  23   1  345.37   23.50
  -5 -24   1   -8.30    6.40
   5 -24  -1   -2.90    4.90
  -5  24   1   -6.00    5.60
   5  24  -1    5.20    5.80
  -4 -24   1   41.50   12.10
   4 -24  -1   33.20   10.00
   4  24  -1   20.70    7.50
  -4  24   1   31.30    9.90
  -3 -24   1   38.80   11.50
  -3  24   1   52.49   10.50
   3  24  -1   40.90    9.00
  -2 -24   1   12.70    8.30
   2 -24  -1    8.10    6.50
  -2  24   1    8.70    6.70
   2  24  -1    9.30    5.50
  -1 -24   1    7.40    7.40
   1 -24  -1   10.40    7.50
   1  24  -1   10.60    6.20
  -1  24   1   -3.00    4.30
   1  24  -1    8.80    5.30
   0 -24   1   47.10   11.10
   0 -24  -1   29.90    9.90
   0  24   1   22.20    7.40
   0  24  -1   19.20    7.50
   0  24  -1   29.90    7.30
   1 -24   1   17.40    8.30
  -1 -24  -1   12.40    7.60
  -1  24  -1   17.50    7.10
   1  24   1   15.70    7.30
   2 -24   1    1.40    5.50
  -2 -24  -1   -4.50    5.20
   2  24   1   -5.20    3.80
  -2  24  -1    7.40    6.60
   2  24   1    4.90    5.70
   3 -24   1    6.40    6.40
  -3 -24  -1   -0.10    6.60
  -3  24  -1    9.60    6.90
   3  24   1   -4.10    4.30
   3  24   1    1.70    4.80
   4 -24   1   24.40    9.40
  -4 -24  -1   22.10    9.10
  -4  24  -1   18.60    8.30
   4  24   1   28.70    8.20
   5 -24   1   41.40   10.20
  -5 -24  -1   22.30   10.80
   5  24   1   19.70    8.10
  -5  24  -1   35.20   11.50
   4 -25  -1    3.20    6.40
  -4 -25   1    1.60    7.50
  -4  25   1    0.50    5.80
   4  25  -1    8.40    6.70
  -3 -25   1   50.69   13.50
   3 -25  -1   49.40   12.30
   3  25  -1   46.60   10.10
  -3  25   1   51.99   11.00
  -2 -25   1  248.38   23.70
   2 -25  -1  217.58   20.60
  -2  25   1  223.08   18.60
   2  25  -1  213.38   16.60
   1 -25  -1  154.78   18.90
  -1 -25   1  169.78   19.70
   1  25  -1  154.08   14.90
  -1  25   1  157.88   15.90
   1  25  -1  181.08   14.80
   0 -25   1   14.20    8.10
   0 -25  -1   10.30    8.70
   0  25   1   10.50    6.10
   0  25  -1   20.40    7.10
  -1 -25  -1   82.59   15.50
   1 -25   1  103.99   14.90
   1  25   1   91.89   12.60
  -1  25  -1   94.09   13.20
   2 -25   1  159.78   18.20
  -2 -25  -1  183.38   20.90
   2  25   1  187.58   19.00
  -2  25  -1  206.28   17.60
   2  25   1  177.08   16.30
  -3 -25  -1  179.48   20.30
   3 -25   1  182.38   18.60
   3  25   1  180.38   15.80
  -3  25  -1  201.38   18.50
   4 -25   1   13.90    8.20
  -4 -25  -1    6.70    8.60
  -4  25  -1    6.30    7.60
   4  25   1    8.90    6.70
   3 -26  -1  154.28   22.30
  -3 -26   1  215.08   26.00
   3  26  -1  194.38   16.40
  -3  26   1  169.78   18.10
   2 -26  -1    2.90    7.10
  -2 -26   1   11.80    9.50
  -2  26   1   17.40    7.90
   2  26  -1   22.40    7.50
  -1 -26   1  161.48   20.10
   1 -26  -1  124.89   19.20
  -1  26   1  170.78   16.90
   0 -26   1  297.77   25.00
   0 -26  -1  338.67   27.10
   0  26   1  309.07   21.60
   0  26  -1  329.07   22.10
  -1 -26  -1  188.48   21.50
   1 -26   1  179.18   20.30
  -1  26  -1  152.68   16.40
   1  26   1  193.58   17.40
  -2 -26  -1    5.60    8.50
   2 -26   1    7.30    7.60
  -2  26  -1   11.50    7.40
   2  26   1    5.10    6.30
 -12   0   2  389.96   26.20
  12   0  -2  411.26   24.50
 -11   0   2  333.87   23.00
  11   0  -2  390.56   22.40
  10   0  -2   26.40    6.50
  10   0  -2   20.00    6.30
 -10   0   2   19.20    7.50
  -9   0   2  181.88   12.40
   9   0  -2  222.08   15.20
  -9   0   2  206.28   16.00
   9   0  -2  213.88   13.70
  -8   0   2 1352.06   43.10
   8   0  -2 1375.96   46.20
   8   0  -2 1448.26   44.50
  -8   0   2 1460.55   48.50
  -7   0   2  836.02   29.10
  -7   0   2  739.53   30.20
   7   0  -2  805.52   27.70
   7   0  -2  790.02   29.50
  -7   0   2  799.82   27.00
   7   0  -2  808.92   29.20
  -7   0   2  792.82   26.80
   6   0  -2   60.99    6.70
   6   0  -2   59.49    5.80
   6   0  -2   58.09    6.30
  -6   0   2   72.49    6.00
  -6   0   2   62.09    6.50
   6   0  -2   58.39    5.60
  -6   0   2   61.89    7.00
   5   0  -2 1299.87   38.60
  -5   0   2 1263.17   36.50
  -5   0   2 1263.27   39.70
   5   0  -2 1291.27   38.80
  -5   0   2 1254.27   37.80
   5   0  -2 1361.26   37.60
   5   0  -2 1297.17   36.90
   4   0  -2 1653.43   46.00
   4   0  -2 1695.43   46.70
  -4   0   2 1668.73   44.40
  -4   0   2 1648.94   45.80
  -4   0   2 1789.72   47.80
   4   0  -2 1726.63   46.70
   4   0  -2 1648.14   44.60
   3   0  -2 1719.43   42.90
  -3   0   2 1681.63   45.10
  -3   0   2 1687.73   43.90
   3   0  -2 1688.53   44.70
   3   0  -2 1638.14   45.00
  -3   0   2 1657.53   42.40
   3   0  -2 1667.83   44.40
  -2   0   2    3.70    1.60
   2   0  -2    7.70    1.60
  -2   0   2    6.10    1.00
   2   0  -2    3.10    1.30
   2   0  -2    3.50    1.70
   2   0  -2    6.70    1.20
  -1   0   2   86.79    3.90
   1   0  -2   89.89    3.40
   1   0  -2   81.89    3.90
   1   0  -2   90.19    4.90
   1   0  -2   84.59    2.80
   1   0  -2   87.69    2.80
  -1   0   2   83.99    3.20
   0   0  -2 4827.52  117.09
   0   0  -2 4824.82  119.19
   0   0  -2 4847.51  117.99
   0   0  -2 4960.20  117.49
   0   0  -2 4845.52  117.49
  -1   0  -2 9666.93  231.88
  -1   0  -2 9093.09  226.18
  -1   0  -2 9474.45  230.78
  -1   0  -2 9398.56  227.58
  -1   0  -2 8987.30  228.18
   1   0   2 9999.00  232.98
  -1   0  -2 9243.97  228.38
  -2   0  -2  805.42   23.20
  -2   0  -2  790.42   23.70
  -2   0  -2  823.52   25.20
  -2   0  -2  809.82   22.70
   2   0   2  893.41   24.90
   2   0   2  874.21   20.50
   2   0   2  827.12   23.50
  -3   0  -2 1827.22   48.80
   3   0   2 1849.11   49.40
   3   0   2 1751.02   47.70
  -3   0  -2 1748.43   47.20
  -3   0  -2 1761.42   49.80
  -4   0  -2 3231.28   85.39
  -4   0  -2 3297.07   87.99
   4   0   2 3406.36   87.59
  -4   0  -2 3348.57   87.39
   4   0   2 3298.17   85.89
  -5   0  -2  486.55   20.20
  -5   0  -2  515.05   19.30
  -5   0  -2  494.95   20.70
   5   0   2  522.45   19.80
   5   0   2  442.56   19.50
  -6   0  -2  514.15   22.70
   6   0   2  579.34   23.40
   6   0   2  535.55   22.00
  -6   0  -2  528.55   23.00
  -6   0  -2  561.64   22.00
   7   0   2   97.79    9.60
   7   0   2  110.89    9.80
  -7   0  -2   94.69    9.80
  -7   0  -2   86.39    9.10
  -7   0  -2  118.19    9.90
  -8   0  -2  518.85   23.60
  -8   0  -2  520.85   25.30
  -8   0  -2  532.95   24.70
   8   0   2  471.05   22.70
   8   0   2  502.55   24.10
  -9   0  -2  729.03   32.70
   9   0   2  756.02   31.20
   9   0   2  727.03   31.70
  -9   0  -2  744.43   31.40
  -9   0  -2  723.73   31.70
 -10   0  -2  101.29   12.20
 -10   0  -2  109.29   13.60
  10   0   2   77.69   10.80
  10   0   2  100.29   12.40
  11   0   2   36.80    9.80
  11   0   2   18.70    6.90
 -11   0  -2   11.30    7.30
 -11   0  -2   29.10    9.00
 -12  -1   2    7.40    6.70
  12  -1  -2    2.60    6.00
  12   1  -2   -1.00    5.30
 -12   1   2   -0.10    5.10
  11  -1  -2   20.30    7.40
 -11  -1   2   39.80   10.30
 -11   1   2   24.10    8.40
  11   1  -2   47.50   10.10
  10  -1  -2   87.09   10.70
 -10  -1   2   64.59   10.20
  10   1  -2   74.99    9.30
  10   1  -2   46.30    9.40
 -10   1   2   65.39   10.80
  -9  -1   2   32.20    6.10
   9  -1  -2   57.99    8.80
   9  -1  -2   41.00    6.90
  -9  -1   2   40.10    8.20
  -9   1   2   55.39    9.90
   9   1  -2   46.10    8.40
   9   1  -2   60.19    8.10
  -9   1   2   45.30    6.80
   8  -1  -2   51.19    6.30
  -8  -1   2   29.90    5.50
   8  -1  -2   33.10    7.10
  -8  -1   2   35.80    7.50
  -8   1   2   39.80    7.80
   8   1  -2   23.70    5.60
  -8   1   2   31.50    6.10
   8   1  -2   35.60    6.70
  -7  -1   2   67.49    7.40
  -7  -1   2   55.39    6.00
   7  -1  -2   63.69    6.30
  -7  -1   2   62.49    7.90
  -7  -1   2   67.19    6.40
   7  -1  -2   57.09    7.10
   7  -1  -2   61.99    7.40
   7  -1  -2   65.49    6.20
  -7   1   2   75.49    7.70
   7   1  -2   63.09    7.40
  -7   1   2   67.29    8.10
   7   1  -2   66.29    7.60
  -7   1   2   60.49    6.50
   7   1  -2   53.09    6.30
  -6  -1   2  535.95   23.30
  -6  -1   2  567.84   20.20
   6  -1  -2  555.34   20.40
  -6  -1   2  588.84   21.30
  -6  -1   2  595.04   21.90
   6  -1  -2  604.04   23.20
   6  -1  -2  619.44   21.00
   6  -1  -2  604.04   22.60
  -6   1   2  575.54   23.60
  -6   1   2  627.44   22.40
   6   1  -2  613.24   22.90
  -6   1   2  629.84   21.60
   6   1  -2  579.44   22.50
   6   1  -2  558.14   21.10
  -5  -1   2  222.88   10.80
  -5  -1   2  213.88   10.50
   5  -1  -2  221.18    9.70
   5  -1  -2  211.98   11.30
  -5  -1   2  213.38   12.10
   5  -1  -2  213.38   10.30
   5  -1  -2  191.68   10.70
  -5  -1   2  210.48    9.40
   5   1  -2  207.18   10.00
  -5   1   2  212.28    9.90
   5   1  -2  206.08   11.00
   5   1  -2  197.58   10.80
  -5   1   2  206.08   10.50
  -5   1   2  198.28   11.20
  -4  -1   2   10.40    2.10
   4  -1  -2   10.60    2.10
   4  -1  -2   10.20    2.70
   4  -1  -2   11.80    2.80
   4  -1  -2   16.50    3.10
  -4  -1   2   15.00    3.00
  -4  -1   2   11.90    3.20
   4   1  -2   10.40    2.50
   4   1  -2   15.10    3.40
  -4   1   2   14.70    2.70
   4   1  -2    9.20    2.70
  -4   1   2    8.40    2.80
   4   1  -2   14.80    2.90
  -4   1   2   16.10    3.00
  -3  -1   2  220.68    8.60
  -3  -1   2  210.18    7.40
   3  -1  -2  222.08    7.50
   3  -1  -2  238.28    9.10
  -3  -1   2  205.18    9.60
   3  -1  -2  206.38    9.20
   3  -1  -2  233.48    9.70
   3   1  -2  212.68    9.20
   3   1  -2  223.58    8.30
  -3   1   2  207.28    8.60
   3   1  -2  216.98    9.00
   3   1  -2  205.88    9.40
  -3   1   2  226.78    9.40
  -3   1   2  217.58    7.90
  -2  -1   2  323.37   11.30
   2  -1  -2  340.57   11.30
   2  -1  -2  340.87   10.50
  -2  -1   2  332.67    8.80
   2  -1  -2  341.77    9.30
   2  -1  -2  341.47   12.10
  -2   1   2  347.67   10.00
  -2   1   2  345.87   11.30
   2   1  -2  320.27   12.00
   2   1  -2  345.97   10.30
   2   1  -2  339.77   11.10
   2   1  -2  335.97   11.10
   1  -1  -2   20.00    1.40
   1  -1  -2   24.50    2.70
   1  -1  -2   20.00    1.20
   1  -1  -2   21.00    2.00
  -1  -1   2   20.20    2.00
   1  -1  -2   17.50    1.40
   1  -1  -2   15.10    2.00
   1   1  -2   21.10    2.60
   1   1  -2   24.70    2.10
   1   1  -2   22.70    1.70
  -1   1   2   17.10    2.00
   1   1  -2   22.90    1.40
   1   1  -2   17.00    1.20
  -1   1   2   21.10    1.90
   1   1  -2   20.10    1.90
   0  -1  -2  114.79    5.10
   0  -1  -2  110.89    4.60
   0  -1  -2  107.89    4.10
   0  -1   2  111.19    5.20
   0  -1  -2   96.79    4.50
   0  -1  -2  115.69    4.60
   0   1  -2  107.59    4.60
   0   1  -2  108.19    4.80
   0   1  -2  112.59    4.00
   0   1  -2  114.29    4.70
  -1  -1  -2  353.86   12.20
  -1  -1  -2  360.96   10.80
   1  -1   2  378.76   11.60
  -1  -1  -2  360.16   10.20
  -1  -1  -2  371.76   10.30
   1  -1   2  389.76   11.00
  -1  -1  -2  358.86   11.60
   1   1   2  370.26   10.90
  -1   1  -2  376.46   10.90
  -1   1  -2  365.26   11.90
  -1   1  -2  365.86   10.80
  -1   1  -2  361.96   12.80
   1   1   2  401.36   12.40
  -1   1  -2  368.56   10.20
  -2  -1  -2 1277.57   31.80
   2  -1   2 1313.87   34.80
  -2  -1  -2 1272.47   35.10
  -2  -1  -2 1297.27   36.10
  -2  -1  -2 1283.27   33.90
  -2  -1  -2 1312.67   34.00
   2  -1   2 1336.57   31.80
  -2   1  -2 1252.97   33.40
  -2   1  -2 1285.87   34.50
  -2   1  -2 1270.17   36.50
  -2   1  -2 1295.57   34.40
  -2   1  -2 1306.57   35.50
   2   1   2 1248.28   34.00
   3  -1   2  750.92   23.00
  -3  -1  -2  713.83   22.40
   3  -1   2  762.22   23.70
  -3  -1  -2  694.63   23.40
  -3  -1  -2  737.03   24.20
   3   1   2  759.72   22.60
  -3   1  -2  747.13   24.90
   3   1   2  748.93   24.30
  -3   1  -2  768.02   23.40
  -3   1  -2  739.03   22.10
   4  -1   2    2.90    2.00
  -4  -1  -2    1.90    2.20
  -4  -1  -2    2.20    2.30
   4  -1   2    3.30    2.20
  -4  -1  -2    1.80    2.30
  -4   1  -2    2.80    2.00
  -4   1  -2    3.40    2.50
   4   1   2    4.70    2.10
   4   1   2    1.80    2.30
  -4   1  -2    5.20    2.20
   5  -1   2   72.19    6.80
  -5  -1  -2   69.29    7.00
  -5  -1  -2   64.09    6.90
  -5  -1  -2   74.09    6.70
   5  -1   2   68.49    6.70
  -5   1  -2   65.59    6.30
   5   1   2   63.29    6.70
  -5   1  -2   64.09    7.00
   5   1   2   65.79    6.30
  -5   1  -2   60.49    6.50
  -6  -1  -2   72.49    7.80
   6  -1   2   72.39    7.40
   6  -1   2   89.39    8.50
  -6  -1  -2   79.89    7.70
  -6  -1  -2   68.59    7.70
  -6   1  -2   72.09    7.70
   6   1   2   75.39    7.50
  -6   1  -2   66.59    7.30
  -6   1  -2   76.19    8.50
   6   1   2   53.59    7.50
  -7  -1  -2   90.89    9.00
   7  -1   2   71.09    8.40
   7  -1   2   93.89    9.30
  -7  -1  -2   79.69    9.30
  -7  -1  -2   87.89    9.10
   7   1   2   96.79    9.10
  -7   1  -2   81.49    9.00
   7   1   2   84.09    9.60
  -7   1  -2   80.19    9.00
  -7   1  -2   94.49    9.20
  -8  -1  -2  100.79   11.20
  -8  -1  -2   99.29   10.30
  -8  -1  -2  101.79   10.40
   8  -1   2   63.29    8.60
   8  -1   2   94.79   10.10
  -8   1  -2  111.29   11.10
   8   1   2   98.39   10.40
   8   1   2   77.59    9.20
  -8   1  -2   88.89    9.60
  -8   1  -2  111.79   11.40
   9  -1   2    3.90    4.60
  -9  -1  -2   -1.10    4.00
  -9  -1  -2    3.40    5.30
   9  -1   2   -1.70    3.30
  -9  -1  -2    6.00    4.60
   9   1   2    0.40    3.80
  -9   1  -2    3.90    4.90
  -9   1  -2    2.00    4.10
   9   1   2    8.20    5.30
  -9   1  -2   -2.40    3.60
  10  -1   2   61.89   10.20
 -10  -1  -2   67.39   11.90
  10  -1   2   40.70    9.50
 -10  -1  -2   60.39   10.60
 -10   1  -2   46.20   10.00
  10   1   2   46.30    9.20
 -10   1  -2   66.59   10.50
  10   1   2   65.19   11.30
 -11  -1  -2  130.89   15.50
 -11  -1  -2  113.79   13.50
  11  -1   2  109.09   13.80
  11  -1   2  108.09   13.40
 -11   1  -2  131.39   14.50
  11   1   2  122.39   13.80
  11   1   2  118.39   14.30
 -11   1  -2  112.29   14.30
 -12  -2   2  213.48   19.60
  12  -2  -2  177.28   16.90
  12   2  -2  185.88   16.70
 -12   2   2  210.58   19.10
  11  -2  -2  298.77   20.20
 -11  -2   2  265.57   20.80
  11   2  -2  280.77   19.10
 -11   2   2  284.07   20.70
 -10  -2   2   -1.90    4.30
  10  -2  -2   -1.70    3.60
 -10   2   2   11.10    6.10
  10   2  -2    8.20    4.70
  10   2  -2    3.80    4.30
 -10   2   2   -2.80    3.00
   9  -2  -2  289.47   17.70
  -9  -2   2  279.67   18.50
   9  -2  -2  277.17   15.20
   9   2  -2  288.07   17.00
  -9   2   2  267.07   15.50
  -9   2   2  289.47   18.70
   9   2  -2  256.47   16.00
   8  -2  -2  780.92   27.80
  -8  -2   2  775.22   32.10
   8  -2  -2  806.62   31.30
  -8  -2   2  779.82   27.00
  -8   2   2  760.42   31.40
   8   2  -2  727.33   29.40
   8   2  -2  818.12   29.70
  -8   2   2  763.12   28.60
  -7  -2   2   70.89    7.50
  -7  -2   2   72.69    6.80
  -7  -2   2   77.29    6.70
   7  -2  -2   62.79    6.10
   7  -2  -2   62.79    7.60
  -7  -2   2   78.69    8.80
   7  -2  -2   66.89    8.00
   7  -2  -2   81.79    7.00
   7   2  -2   65.89    7.60
  -7   2   2   76.99    7.40
   7   2  -2   75.09    8.10
   7   2  -2   75.69    7.40
  -7   2   2   73.59    7.70
  -7   2   2   69.09    8.50
   6  -2  -2  123.79    9.20
  -6  -2   2  143.29    8.80
   6  -2  -2  118.39    8.00
  -6  -2   2  135.69    7.70
   6  -2  -2  141.79    8.20
  -6  -2   2  125.09    9.90
  -6  -2   2  123.89    8.80
   6  -2  -2  120.39    9.50
   6   2  -2  114.29    8.70
  -6   2   2  136.09    9.90
  -6   2   2  132.59    8.70
   6   2  -2  127.09    8.70
  -6   2   2  122.59    8.70
   6   2  -2  124.29    9.10
  -5  -2   2  164.88    7.80
   5  -2  -2  169.18   10.20
  -5  -2   2  158.68    9.10
   5  -2  -2  150.58    8.50
   5  -2  -2  146.89    7.70
   5  -2  -2  168.78    9.50
  -5  -2   2  145.39   10.00
   5   2  -2  161.18    9.60
  -5   2   2  155.38    9.00
  -5   2   2  149.88    8.30
  -5   2   2  158.48    9.80
   5   2  -2  165.28    8.90
   5   2  -2  161.28    9.20
  -4  -2   2  969.70   26.60
   4  -2  -2  955.20   29.00
   4  -2  -2  998.40   29.00
   4  -2  -2  937.71   26.80
   4  -2  -2  954.20   29.90
  -4  -2   2  959.90   29.70
  -4  -2   2 1001.30   31.30
  -4  -2   2  989.90   28.60
  -4   2   2  970.10   28.80
   4   2  -2  988.50   29.10
  -4   2   2 1027.20   29.90
  -4   2   2  952.10   27.80
   4   2  -2 1001.90   28.50
   4   2  -2  924.91   29.30
  -3  -2   2 1930.31   49.70
   3  -2  -2 1909.61   50.99
  -3  -2   2 1860.91   51.59
   3  -2  -2 1898.11   49.70
   3  -2  -2 1956.20   47.70
  -3  -2   2 1903.21   47.40
   3  -2  -2 1958.40   51.19
  -3  -2   2 1892.51   51.69
  -3   2   2 1888.61   49.90
   3   2  -2 1930.21   50.19
   3   2  -2 1957.60   50.79
  -3   2   2 1944.01   50.59
   3   2  -2 1899.61   49.60
  -3   2   2 1954.80   49.10
   2  -2  -2   48.00    1.70
   2  -2  -2   45.20    3.40
  -2  -2   2   44.80    3.30
   2  -2  -2   50.19    3.10
   2  -2  -2   48.30    4.10
  -2  -2   2   51.09    3.80
  -2  -2   2   37.10    4.10
  -2   2   2   45.20    3.50
   2   2  -2   44.50    3.20
   2   2  -2   40.10    3.00
  -2   2   2   44.10    2.90
   2   2  -2   48.80    3.60
   1  -2  -2  124.79    4.90
   1  -2  -2  129.49    4.50
   1  -2  -2  129.09    4.20
  -1  -2   2  138.09    5.20
   1  -2  -2  118.49    5.30
   1  -2  -2  120.09    6.10
   1  -2  -2  130.49    4.30
  -1  -2   2  138.49    6.70
  -1   2   2  140.89    5.30
   1   2  -2  135.59    5.00
   1   2  -2  129.39    4.50
   1   2  -2  133.69    4.30
   1   2  -2  139.39    5.50
   1   2  -2  133.79    5.30
   0  -2  -2 2324.07   57.79
   0  -2  -2 2274.37   57.19
   0  -2  -2 2258.77   55.39
   0  -2   2 2434.46   58.19
   0  -2  -2 2279.17   55.09
   0  -2  -2 2238.68   57.09
   0  -2  -2 2297.87   55.79
   0   2  -2 2340.87   57.29
   0   2   2 2399.66   57.19
   0   2  -2 2290.97   55.39
   0   2  -2 2296.37   55.49
   0   2  -2 2160.18   57.39
   0   2  -2 2294.77   55.49
   0   2  -2 2262.07   57.09
   1  -2   2 2642.84   63.69
  -1  -2  -2 2591.14   62.49
  -1  -2  -2 2515.15   62.89
  -1  -2  -2 2600.84   64.59
  -1  -2  -2 2585.44   64.89
  -1  -2  -2 2508.55   63.59
   1  -2   2 2625.54   64.39
  -1   2  -2 2539.95   64.49
  -1   2  -2 2546.95   62.69
   1   2   2 2571.24   65.29
  -1   2  -2 2525.35   65.79
  -1   2  -2 2509.55   63.09
   1   2   2 2707.13   62.89
  -1   2  -2 2528.85   62.69
   2  -2   2  438.46   14.00
  -2  -2  -2  409.76   14.10
  -2  -2  -2  413.96   14.50
   2  -2   2  417.96   11.60
  -2  -2  -2  387.26   11.50
  -2  -2  -2  390.46   12.90
  -2  -2  -2  408.46   12.80
   2   2   2  406.06   12.60
  -2   2  -2  399.46   13.80
  -2   2  -2  405.16   12.90
  -2   2  -2  408.56   15.30
  -2   2  -2  398.16   13.10
  -2   2  -2  398.06   12.50
  -3  -2  -2   15.20    2.90
   3  -2   2   21.50    3.70
   3  -2   2   16.70    1.40
  -3  -2  -2   17.10    3.40
  -3  -2  -2   23.80    3.70
  -3  -2  -2   15.90    1.30
   3   2   2    9.30    2.90
  -3   2  -2   12.40    2.70
  -3   2  -2   14.70    3.10
  -3   2  -2    9.90    3.30
   3   2   2   12.50    2.50
  -3   2  -2   14.40    2.50
  -4  -2  -2 1419.16   40.00
  -4  -2  -2 1425.56   41.90
   4  -2   2 1538.25   41.40
  -4  -2  -2 1324.67   41.10
   4  -2   2 1408.66   40.70
  -4   2  -2 1355.46   42.20
   4   2   2 1333.67   41.60
   4   2   2 1371.26   39.50
  -4   2  -2 1369.46   40.40
  -4   2  -2 1368.56   39.20
   5  -2   2  755.22   26.50
   5  -2   2  698.33   26.00
  -5  -2  -2  744.33   27.50
  -5  -2  -2  753.22   27.10
  -5  -2  -2  786.02   26.00
  -5   2  -2  759.22   27.90
   5   2   2  759.42   25.50
  -5   2  -2  765.22   26.70
  -5   2  -2  745.23   25.50
   5   2   2  724.83   27.20
   6  -2   2  244.88   14.10
  -6  -2  -2  245.38   14.10
  -6  -2  -2  247.98   13.60
   6  -2   2  238.18   13.80
  -6  -2  -2  227.08   14.50
  -6   2  -2  236.58   13.20
   6   2   2  269.37   15.10
  -6   2  -2  221.28   13.50
  -6   2  -2  239.48   14.50
   6   2   2  251.17   13.20
  -7  -2  -2  149.09   12.60
  -7  -2  -2  127.39   11.20
   7  -2   2  149.79   11.50
  -7  -2  -2  145.29   11.30
   7  -2   2  126.59   10.90
   7   2   2  132.19   10.40
  -7   2  -2  139.29   11.00
  -7   2  -2  140.59   11.50
   7   2   2  142.29   12.10
  -7   2  -2  177.38   12.80
  -8  -2  -2  147.69   12.50
   8  -2   2  132.89   12.00
  -8  -2  -2  153.48   12.50
   8  -2   2  137.19   11.70
  -8  -2  -2  139.49   13.20
  -8   2  -2  129.79   12.40
   8   2   2  144.19   11.40
  -8   2  -2  122.79   11.30
   8   2   2  145.99   13.00
  -8   2  -2  120.99   11.70
  -9  -2  -2  244.98   18.00
  -9  -2  -2  230.88   16.30
   9  -2   2  244.58   16.50
  -9  -2  -2  258.57   17.40
   9  -2   2  226.98   16.20
   9   2   2  241.28   15.90
  -9   2  -2  265.47   17.10
  -9   2  -2  251.57   17.50
   9   2   2  237.38   17.00
  -9   2  -2  252.47   17.50
  10  -2   2   27.90    7.50
 -10  -2  -2   28.00    8.70
  10  -2   2   27.00    8.10
 -10  -2  -2   35.10    8.70
 -10   2  -2   26.20    7.90
 -10   2  -2   32.00    9.10
  10   2   2   10.90    5.80
  10   2   2   25.70    7.90
 -11  -2  -2    2.40    6.10
  11  -2   2   -0.50    5.20
 -11  -2  -2   -4.50    4.70
  11  -2   2    3.80    6.40
 -11   2  -2   -0.70    5.10
  11   2   2    1.90    5.80
  12  -3  -2   -7.40    4.50
 -12  -3   2    0.80    7.10
 -12   3   2   19.00    7.80
  12   3  -2    5.50    5.90
  11  -3  -2  143.69   14.10
 -11  -3   2  162.18   16.50
  11   3  -2  137.79   13.80
  11   3  -2  122.79   13.20
 -11   3   2  154.78   15.50
  10  -3  -2  850.01   36.10
 -10  -3   2  866.21   38.10
 -10   3   2  931.91   38.10
  10   3  -2  895.31   35.60
  10   3  -2  905.61   35.30
 -10   3   2  892.81   34.40
   9  -3  -2  379.46   20.70
  -9  -3   2  389.66   22.20
  -9   3   2  358.96   20.90
  -9   3   2  324.27   18.00
   9   3  -2  371.56   19.20
   9   3  -2  346.17   18.90
  -8  -3   2   12.70    4.00
   8  -3  -2    9.20    4.60
   8  -3  -2   16.00    4.40
  -8  -3   2   12.00    5.10
  -8   3   2   16.00    5.40
  -8   3   2   10.70    4.20
   8   3  -2   10.60    4.60
   8   3  -2   13.90    5.10
   7  -3  -2  518.05   19.40
  -7  -3   2  475.35   22.80
  -7  -3   2  486.05   20.80
   7  -3  -2  533.05   22.00
   7  -3  -2  484.85   19.00
   7  -3  -2  500.35   22.40
  -7  -3   2  525.95   19.00
  -7  -3   2  499.75   19.90
   7   3  -2  513.85   21.40
   7   3  -2  509.05   21.80
  -7   3   2  495.15   22.50
   7   3  -2  505.55   21.00
  -7   3   2  500.55   20.90
  -7   3   2  490.55   20.60
   6  -3  -2 1257.57   41.10
   6  -3  -2 1271.37   37.20
   6  -3  -2 1280.17   39.80
  -6  -3   2 1272.07   42.20
   6  -3  -2 1305.07   38.30
  -6  -3   2 1308.07   39.20
  -6  -3   2 1270.27   39.20
  -6  -3   2 1289.17   36.80
   6   3  -2 1275.07   39.50
  -6   3   2 1272.57   39.30
  -6   3   2 1311.17   41.10
   6   3  -2 1375.16   40.00
  -6   3   2 1293.17   38.90
   6   3  -2 1276.37   40.20
  -5  -3   2 1174.88   37.00
   5  -3  -2 1232.48   38.60
  -5  -3   2 1285.47   36.90
   5  -3  -2 1231.48   36.50
  -5  -3   2 1249.07   34.20
  -5  -3   2 1257.77   39.70
   5  -3  -2 1287.37   34.90
   5  -3  -2 1215.98   37.00
  -5   3   2 1232.28   36.20
  -5   3   2 1260.07   37.00
   5   3  -2 1263.17   37.10
   5   3  -2 1270.57   38.00
  -5   3   2 1262.27   38.00
   5   3  -2 1232.08   36.90
   4  -3  -2  217.98   10.30
  -4  -3   2  220.88    9.90
  -4  -3   2  210.48   10.70
   4  -3  -2  212.98    8.20
   4  -3  -2  236.68   10.20
  -4  -3   2  228.88    8.10
  -4  -3   2  215.28   11.60
   4  -3  -2  221.58   11.00
  -4   3   2  225.68    9.60
   4   3  -2  222.28   10.70
   4   3  -2  209.98    9.80
  -4   3   2  227.08   10.60
   4   3  -2  220.08   10.00
  -4   3   2  238.98   10.40
   3  -3  -2  906.81   26.30
  -3  -3   2  943.01   23.80
   3  -3  -2  943.31   24.00
  -3  -3   2  960.30   26.50
   3  -3  -2  952.40   27.80
  -3  -3   2  874.01   28.20
  -3  -3   2  957.20   28.80
   3  -3  -2  953.60   27.90
   3   3  -2  927.41   26.60
  -3   3   2  965.90   27.20
  -3   3   2  949.01   26.70
  -3   3   2  925.41   26.10
   3   3  -2  921.81   27.30
   3   3  -2  921.81   26.50
   2  -3  -2 3213.78   80.79
   2  -3  -2 3230.28   81.89
  -2  -3   2 3198.48   82.59
   2  -3  -2 3264.27   79.59
  -2  -3   2 3276.77   81.59
   2   3  -2 3235.28   80.59
   2   3  -2 3226.48   77.19
  -2   3   2 3343.57   80.69
  -2   3   2 3176.38   79.89
   2   3  -2 3199.18   80.29
   2   3  -2 3259.07   80.19
  -1  -3   2 2617.84   69.99
   1  -3  -2 2698.63   67.09
   1  -3  -2 2762.12   68.39
  -1  -3   2 2864.31   67.89
   1  -3  -2 2786.02   67.49
   1  -3  -2 2812.02   67.09
   1   3  -2 2791.02   66.89
   1   3  -2 2708.83   67.59
   1   3  -2 2638.84   67.99
   1   3  -2 2731.03   67.69
   1   3  -2 2774.92   68.29
  -1   3   2 2777.72   68.09
  -1   3   2 2825.92   66.49
   0  -3  -2   15.60    1.40
   0  -3   2   13.80    2.40
   0  -3   2   15.90    1.10
   0  -3  -2   17.60    1.30
   0  -3  -2   16.20    1.50
   0  -3  -2   13.90    2.00
   0  -3  -2   15.60    2.50
   0   3  -2   22.70    2.30
   0   3   2   21.40    2.40
   0   3  -2   18.90    2.40
   0   3   2   21.50    2.40
   0   3  -2   20.00    1.70
   0   3  -2   18.20    1.70
   0   3  -2   19.30    2.20
  -1  -3  -2   32.70    2.20
   1  -3   2   36.40    3.10
  -1  -3  -2   32.20    3.20
  -1  -3  -2   30.60    2.80
   1  -3   2   39.10    3.10
  -1  -3  -2   30.90    2.30
  -1  -3  -2   30.20    3.00
   1   3   2   37.50    2.00
  -1   3  -2   42.00    3.80
   1   3   2   29.70    3.30
  -1   3  -2   32.30    1.80
  -1   3  -2   31.30    2.40
  -1   3  -2   34.10    3.00
  -1   3  -2   33.40    2.40
  -2  -3  -2 2321.87   58.59
  -2  -3  -2 2299.17   60.89
   2  -3   2 2336.37   60.59
  -2  -3  -2 2345.17   59.69
  -2  -3  -2 2338.17   59.09
   2  -3   2 2319.77   58.39
  -2  -3  -2 2334.87   61.09
  -2   3  -2 2321.17   60.49
   2   3   2 2473.85   62.29
  -2   3  -2 2329.67   62.59
   2   3   2 2377.96   58.69
  -2   3  -2 2341.47   58.89
  -2   3  -2 2369.06   58.99
  -3  -3  -2 1317.97   36.80
  -3  -3  -2 1297.77   38.00
   3  -3   2 1379.06   37.80
  -3  -3  -2 1314.07   38.40
   3  -3   2 1290.67   33.60
  -3  -3  -2 1303.17   33.80
   3   3   2 1316.07   39.00
   3   3   2 1339.07   36.10
  -3   3  -2 1366.46   39.90
  -3   3  -2 1339.17   36.10
  -3   3  -2 1279.87   36.50
  -4  -3  -2  611.54   21.00
  -4  -3  -2  603.14   21.90
   4  -3   2  627.04   21.30
  -4  -3  -2  593.94   16.20
   4  -3   2  610.74   16.30
  -4  -3  -2  616.64   22.60
   4  -3   2  627.44   21.70
   4   3   2  630.84   20.50
  -4   3  -2  561.34   19.90
   4   3   2  584.34   22.40
  -4   3  -2  584.04   20.80
  -4   3  -2  607.64   23.10
  -5  -3  -2  106.19    8.70
   5  -3   2   94.29    7.80
  -5  -3  -2  109.29    8.20
   5  -3   2   95.19    8.00
  -5  -3  -2  107.59    9.10
  -5   3  -2  100.59    7.60
  -5   3  -2  114.09    9.40
   5   3   2  100.19    8.70
  -5   3  -2  107.99    8.10
   5   3   2  100.59    7.40
  -6  -3  -2  964.70   33.90
   6  -3   2  929.81   33.40
  -6  -3  -2  974.00   35.20
   6  -3   2  959.30   33.20
  -6  -3  -2 1025.40   33.60
   6   3   2  985.10   34.90
  -6   3  -2  935.31   33.00
  -6   3  -2  977.00   34.90
  -6   3  -2  944.01   32.40
   6   3   2  987.50   32.20
   7  -3   2  851.71   31.50
  -7  -3  -2  792.32   32.80
   7  -3   2  793.82   31.30
  -7  -3  -2  850.11   31.30
  -7  -3  -2  783.12   31.10
  -7   3  -2  891.31   32.20
   7   3   2  832.72   30.00
  -7   3  -2  900.31   33.50
   7   3   2  760.92   31.70
  -7   3  -2  874.51   31.30
  -8  -3  -2  262.07   17.70
  -8  -3  -2  263.87   16.10
   8  -3   2  251.47   16.20
  -8  -3  -2  230.38   15.60
   8  -3   2  239.18   15.70
   8   3   2  268.67   17.40
  -8   3  -2  246.98   16.60
   8   3   2  219.48   14.30
  -8   3  -2  256.57   16.30
  -8   3  -2  261.57   16.00
  -9  -3  -2   13.60    5.80
  -9  -3  -2   28.00    8.40
   9  -3   2    8.30    5.20
  -9  -3  -2   22.40    7.10
   9  -3   2   19.20    6.40
  -9   3  -2   22.50    6.30
  -9   3  -2   12.60    5.80
   9   3   2   14.00    5.50
   9   3   2   19.80    6.70
  -9   3  -2   20.10    7.10
  10  -3   2  233.88   17.90
 -10  -3  -2  247.68   19.80
 -10  -3  -2  268.37   18.50
  10  -3   2  225.48   17.20
 -10   3  -2  244.68   18.30
 -10   3  -2  250.77   18.70
  10   3   2  239.78   18.00
 -11  -3  -2  376.06   25.60
  11  -3   2  411.56   24.30
  11  -3   2  355.86   23.40
 -11  -3  -2  424.26   24.20
  11   3   2  355.56   23.30
 -11   3  -2  392.86   24.50
  12  -4  -2    5.40    6.10
 -12  -4   2   -1.60    5.80
  12   4  -2   -3.40    5.20
 -12   4   2    3.20    6.90
  11  -4  -2   -3.90    4.30
 -11  -4   2    3.20    6.00
  11   4  -2    1.70    5.00
  11   4  -2    4.00    5.20
 -11   4   2    0.50    5.40
  10  -4  -2    9.70    5.80
 -10  -4   2   -1.50    4.70
 -10   4   2   -1.20    3.90
  10   4  -2    1.40    4.30
 -10   4   2    4.60    5.00
  10   4  -2    2.60    3.80
   9  -4  -2   -1.20    3.20
  -9  -4   2    1.70    4.50
  -9   4   2    2.70    4.00
   9   4  -2    3.80    4.00
  -9   4   2   -0.40    3.90
   9   4  -2    3.30    3.90
  -8  -4   2    0.60    2.40
  -8  -4   2   17.40    5.90
   8  -4  -2   -2.30    2.70
   8  -4  -2   -0.10    2.30
   8   4  -2    1.20    3.10
   8   4  -2    5.90    3.60
  -8   4   2   -0.40    3.80
  -8   4   2   -0.20    3.20
   7  -4  -2   31.50    5.00
  -7  -4   2   41.60    6.90
   7  -4  -2   32.10    4.60
  -7  -4   2   29.70    5.10
  -7  -4   2   43.10    6.40
  -7  -4   2   37.10    4.70
   7  -4  -2   21.50    5.40
   7  -4  -2   27.90    5.50
  -7   4   2   31.60    5.90
  -7   4   2   35.50    6.60
   7   4  -2   26.80    5.90
  -7   4   2   33.10    5.90
   7   4  -2   32.10    5.80
   7   4  -2   26.00    5.60
   6  -4  -2   28.20    3.80
  -6  -4   2   21.50    4.60
  -6  -4   2   30.50    6.30
  -6  -4   2   29.50    4.80
   6  -4  -2   25.20    5.40
  -6  -4   2   26.10    3.70
   6  -4  -2   25.80    4.30
   6  -4  -2   19.10    4.30
  -6   4   2   35.70    6.20
  -6   4   2   22.40    4.70
   6   4  -2   27.00    5.20
   6   4  -2   25.30    4.90
   6   4  -2   21.10    4.70
  -6   4   2   22.30    4.50
   5  -4  -2    0.20    2.00
   5  -4  -2   -0.20    1.80
  -5  -4   2   -2.00    1.00
   5  -4  -2    1.10    1.40
  -5  -4   2    1.30    2.00
   5  -4  -2   -1.60    1.50
  -5  -4   2    1.30    2.10
  -5  -4   2   -4.40    2.10
   5   4  -2    2.80    2.20
  -5   4   2    2.60    2.10
   5   4  -2   -2.80    1.40
  -5   4   2    0.30    1.50
  -5   4   2   -0.80    1.70
   5   4  -2    2.00    1.90
   4  -4  -2  104.89    7.30
  -4  -4   2   91.19    6.90
   4  -4  -2   98.99    6.70
  -4  -4   2   87.59    6.10
   4  -4  -2   93.79    4.70
  -4  -4   2  101.39    7.70
   4  -4  -2   88.89    6.10
  -4  -4   2   90.19    4.50
   4   4  -2  100.49    6.30
  -4   4   2   91.49    6.20
   4   4  -2   84.19    6.10
  -4   4   2   91.39    6.00
  -4   4   2   85.79    6.30
   3  -4  -2   17.90    2.70
  -3  -4   2   17.30    1.60
   3  -4  -2   16.70    1.50
  -3  -4   2   15.70    3.20
   3  -4  -2   19.30    3.40
  -3  -4   2   11.50    2.30
   3  -4  -2   19.40    3.10
  -3  -4   2   20.00    3.80
   3   4  -2   18.60    2.60
  -3   4   2   18.60    2.80
   3   4  -2   20.50    3.00
   3   4  -2   14.70    2.90
  -3   4   2   17.00    2.60
  -3   4   2   19.70    2.90
  -2  -4   2    2.30    1.10
   2  -4  -2    1.00    1.20
   2  -4  -2    0.20    1.50
  -2  -4   2    1.90    1.60
   2  -4  -2   -0.30    0.80
  -2  -4   2   -0.50    1.20
   2   4  -2    2.20    0.70
   2   4  -2    1.00    1.20
   2   4  -2    1.60    1.10
  -2   4   2    0.10    1.00
  -2   4   2    0.20    1.20
   2   4  -2    0.70    1.20
  -2   4   2    0.60    1.20
  -1  -4   2  158.88    8.00
   1  -4  -2  164.18    5.90
   1  -4  -2  159.08    5.90
  -1  -4   2  159.78    6.30
   1  -4  -2  157.48    5.80
   1  -4  -2  143.29    7.30
   1  -4  -2  156.18    6.60
   1   4  -2  164.98    6.30
  -1   4   2  171.98    5.30
  -1   4   2  174.58    6.80
   1   4  -2  158.08    5.60
   1   4  -2  156.48    6.40
   1   4  -2  160.48    6.70
   0  -4   2   38.30    3.70
   0  -4  -2   41.10    2.40
   0  -4  -2   35.80    3.10
   0  -4  -2   38.00    1.70
   0  -4  -2   36.80    2.40
   0  -4   2   41.10    1.50
   0  -4  -2   35.60    3.40
   0   4   2   41.10    3.10
   0   4  -2   39.30    3.10
   0   4  -2   43.00    3.20
   0   4   2   37.50    3.20
   0   4  -2   33.90    3.00
   0   4  -2   36.80    2.60
   1  -4   2  217.58    8.60
  -1  -4  -2  215.98    7.30
   1  -4   2  205.58    8.40
  -1  -4  -2  207.98    8.50
  -1  -4  -2  220.88    7.60
  -1  -4  -2  214.58    8.80
  -1  -4  -2  210.78    8.50
  -1   4  -2  209.88    5.80
  -1   4  -2  214.48    7.50
   1   4   2  212.38    6.10
  -1   4  -2  212.98    9.20
   1   4   2  192.88    8.70
  -1   4  -2  200.78    8.20
  -2  -4  -2   27.30    3.00
  -2  -4  -2   31.40    2.90
  -2  -4  -2   30.50    3.50
   2  -4   2   29.50    3.50
  -2  -4  -2   29.30    2.90
  -2  -4  -2   28.50    3.40
   2  -4   2   31.40    3.00
  -2   4  -2   35.20    4.10
  -2   4  -2   30.40    2.60
   2   4   2   22.70    3.60
  -2   4  -2   25.00    3.10
   2   4   2   32.50    2.60
  -2   4  -2   27.00    2.80
   3  -4   2   16.00    2.30
  -3  -4  -2   16.80    3.00
  -3  -4  -2   20.30    3.90
  -3  -4  -2   14.90    3.40
  -3  -4  -2   22.40    2.50
   3  -4   2   25.60    3.80
  -3   4  -2   18.40    4.10
  -3   4  -2   18.60    3.30
  -3   4  -2   13.60    2.80
   3   4   2   25.20    4.60
   3   4   2   21.60    2.80
  -3   4  -2   21.10    3.00
  -4  -4  -2    7.80    1.70
   4  -4   2    9.80    3.40
  -4  -4  -2   14.20    4.00
  -4  -4  -2   11.40    3.50
  -4  -4  -2    9.50    2.90
   4  -4   2   12.00    1.90
   4   4   2    9.90    3.40
   4   4   2    8.50    2.50
  -4   4  -2   10.40    3.20
  -4   4  -2   13.00    3.00
  -4   4  -2   11.40    3.90
  -4   4  -2   20.50    3.80
  -5  -4  -2   11.40    4.00
  -5  -4  -2    3.20    2.80
   5  -4   2   14.90    3.70
   5  -4   2   12.60    4.20
  -5  -4  -2    9.40    3.10
  -5   4  -2   11.60    3.50
   5   4   2    6.60    3.70
   5   4   2    9.00    3.00
  -5   4  -2    9.00    3.00
  -5   4  -2   11.00    3.90
  -6  -4  -2    2.20    2.80
   6  -4   2    1.80    3.00
  -6  -4  -2    1.10    3.10
  -6  -4  -2   -0.70    2.40
   6  -4   2    3.80    3.30
  -6   4  -2   -1.50    2.20
  -6   4  -2    2.10    2.70
   6   4   2    0.90    3.50
  -6   4  -2    2.60    3.20
   6   4   2    2.90    2.70
   7  -4   2   -2.00    3.10
  -7  -4  -2    3.10    3.30
   7  -4   2    3.30    3.20
  -7  -4  -2   -2.80    3.10
  -7  -4  -2    0.60    3.50
  -7   4  -2   -2.60    2.70
   7   4   2    0.00    3.40
   7   4   2    3.60    3.40
  -7   4  -2   -2.10    2.70
  -7   4  -2    2.20    3.40
   8  -4   2   71.49    8.80
   8  -4   2   71.79    9.70
  -8  -4  -2   69.29    9.00
  -8  -4  -2   84.89    9.80
  -8  -4  -2   71.69   10.00
  -8   4  -2   81.29   10.50
   8   4   2   69.99    9.60
   8   4   2   64.69    8.20
  -8   4  -2   77.29    9.40
  -8   4  -2   66.19    8.80
   9  -4   2    1.70    4.30
   9  -4   2    0.10    4.10
  -9  -4  -2    5.10    3.90
  -9  -4  -2   -1.60    3.80
  -9  -4  -2    2.40    4.60
   9   4   2    2.30    4.30
  -9   4  -2   -1.00    4.10
  -9   4  -2    2.40    4.10
   9   4   2   -4.50    3.00
  -9   4  -2    4.40    4.90
  10  -4   2    3.60    4.90
  10  -4   2    5.70    5.30
 -10  -4  -2    5.10    5.70
 -10  -4  -2    6.70    5.90
 -10   4  -2    3.10    5.20
  10   4   2    2.90    5.40
 -11  -4  -2    1.90    7.20
  11  -4   2   -5.90    4.80
 -11   4  -2    5.30    5.80
  11   4   2    3.70    6.30
  12  -5  -2   10.00    7.00
 -12  -5   2   33.80   10.20
  12   5  -2   19.40    8.60
 -12   5   2   27.40    9.80
  11  -5  -2  184.48   16.10
 -11  -5   2  180.18   17.90
 -11   5   2  187.28   17.10
  11   5  -2  187.58   15.40
  11   5  -2  191.78   16.20
 -10  -5   2  592.84   30.10
  10  -5  -2  550.14   27.90
  10   5  -2  595.44   27.00
 -10   5   2  597.34   29.20
 -10   5   2  561.84   26.60
  10   5  -2  573.24   27.10
   9  -5  -2  229.78   16.30
  -9  -5   2  204.58   16.50
   9   5  -2  198.68   14.00
   9   5  -2  189.08   14.10
  -9   5   2  212.88   14.60
  -9   5   2  205.78   15.60
  -8  -5   2    5.10    4.20
   8  -5  -2    8.50    4.50
  -8   5   2   13.70    5.30
   8   5  -2    4.20    3.70
  -8   5   2    4.80    4.00
   8   5  -2    9.10    4.70
  -7  -5   2  424.56   21.00
  -7  -5   2  413.96   18.60
   7  -5  -2  390.26   19.60
   7  -5  -2  383.56   18.30
  -7  -5   2  412.96   17.80
   7  -5  -2  357.66   15.40
  -7  -5   2  377.26   15.20
   7  -5  -2  382.76   16.70
  -7   5   2  378.36   18.90
   7   5  -2  366.56   17.40
   7   5  -2  376.46   18.40
  -7   5   2  391.96   18.00
   7   5  -2  345.07   17.60
  -6  -5   2 1726.73   50.19
  -6  -5   2 1734.23   50.59
  -6  -5   2 1711.43   46.50
   6  -5  -2 1725.73   50.29
  -6  -5   2 1711.63   53.29
   6  -5  -2 1751.32   47.10
   6  -5  -2 1668.63   52.19
   6  -5  -2 1731.23   49.30
   6   5  -2 1721.93   51.09
   6   5  -2 1723.33   50.89
  -6   5   2 1767.92   50.19
  -6   5   2 1628.14   50.49
   6   5  -2 1732.03   49.70
  -6   5   2 1726.03   50.19
  -5  -5   2 1847.12   53.59
   5  -5  -2 1802.72   50.29
  -5  -5   2 1806.92   50.19
  -5  -5   2 1767.42   46.70
  -5  -5   2 1703.33   51.19
   5  -5  -2 1700.23   49.90
   5  -5  -2 1837.62   47.20
   5  -5  -2 1787.42   52.49
  -5   5   2 1810.32   50.89
   5   5  -2 1730.53   49.40
   5   5  -2 1878.11   51.39
   5   5  -2 1825.72   51.29
  -5   5   2 1787.62   50.19
  -5   5   2 1763.42   49.99
  -4  -5   2   76.39    6.90
  -4  -5   2   77.99    5.70
   4  -5  -2   89.29    6.50
   4  -5  -2   91.39    6.10
  -4  -5   2   81.89    4.20
  -4  -5   2   78.09    6.70
   4  -5  -2   72.99    6.40
   4  -5  -2   75.49    4.20
   4   5  -2   83.59    5.70
   4   5  -2   80.29    6.30
   4   5  -2   88.19    6.40
  -4   5   2   86.39    6.10
  -4   5   2   77.49    5.90
  -4   5   2   80.59    5.70
   3  -5  -2 2247.48   52.89
  -3  -5   2 2132.69   58.39
   3  -5  -2 2116.89   55.99
   3  -5  -2 2164.68   57.99
  -3  -5   2 2202.28   59.29
   3  -5  -2 2139.49   57.99
  -3  -5   2 2153.38   56.09
  -3   5   2 2082.59   56.09
   3   5  -2 2121.89   56.89
   3   5  -2 2202.48   57.19
  -3   5   2 2280.07   56.79
  -3   5   2 2188.88   56.49
   3   5  -2 2175.98   53.39
   3   5  -2 2104.39   55.79
  -2  -5   2 1413.86   36.50
  -2  -5   2 1406.06   37.80
   2  -5  -2 1408.36   37.50
  -2  -5   2 1350.06   39.50
   2  -5  -2 1320.67   36.10
   2  -5  -2 1403.96   38.80
   2   5  -2 1407.26   34.50
  -2   5   2 1419.86   37.20
  -2   5   2 1351.96   36.90
  -2   5   2 1413.96   33.50
   2   5  -2 1332.57   36.80
   2   5  -2 1383.06   37.40
  -2   5   2 1324.67   36.10
   2   5  -2 1372.86   36.40
   1  -5  -2 2341.47   61.79
  -1  -5   2 2361.06   62.29
  -1  -5   2 2386.46   59.09
   1  -5  -2 2387.96   58.79
   1  -5  -2 2321.97   59.89
  -1  -5   2 2409.86   58.89
   1  -5  -2 2305.77   58.89
   1   5  -2 2365.96   60.29
  -1   5   2 2314.07   60.09
   1   5  -2 2337.97   59.59
   1   5  -2 2393.36   59.39
  -1   5   2 2450.15   57.89
   1   5  -2 2362.46   58.59
   0  -5  -2  358.16   13.30
   0  -5  -2  364.86    9.50
   0  -5  -2  353.56   11.20
   0  -5   2  369.46   12.20
   0  -5  -2  364.96   11.00
   0  -5  -2  384.76   12.60
   0  -5   2  364.26   13.50
   0  -5   2  360.16    9.20
   0   5  -2  357.36   12.20
   0   5  -2  373.76   12.30
   0   5   2  380.86   12.60
   0   5  -2  361.86   12.20
   0   5  -2  370.96   11.50
   0   5   2  380.16   12.00
  -1  -5  -2   18.10    2.80
   1  -5   2   22.50    2.90
   1  -5   2   19.80    2.70
  -1  -5  -2   24.30    2.60
  -1  -5  -2   24.10    2.30
  -1  -5  -2   20.30    2.80
  -1  -5  -2   21.90    3.00
   1   5   2   22.10    3.20
  -1   5  -2   26.20    2.50
   1   5   2   25.30    3.00
  -1   5  -2   21.70    3.00
  -1   5  -2   23.70    2.80
   2  -5   2 2589.24   63.89
  -2  -5  -2 2600.94   65.69
  -2  -5  -2 2481.05   63.59
  -2  -5  -2 2456.45   64.89
  -2  -5  -2 2515.85   64.19
   2  -5   2 2219.08   64.29
   2   5   2 2528.05   61.39
  -2   5  -2 2486.95   64.29
  -2   5  -2 2530.05   63.19
  -2   5  -2 2485.65   66.29
  -2   5  -2 2504.05   61.89
   2   5   2 2499.95   66.19
  -3  -5  -2 1133.59   31.20
  -3  -5  -2 1063.59   32.00
   3  -5   2 1038.10   29.20
  -3  -5  -2 1089.29   33.00
   3  -5   2 1071.09   32.20
  -3  -5  -2 1077.89   29.90
   3   5   2 1074.09   29.20
  -3   5  -2 1065.49   30.30
  -3   5  -2 1035.50   33.50
   3   5   2  994.30   33.00
  -3   5  -2 1048.30   31.20
  -3   5  -2 1057.79   29.90
  -4  -5  -2  299.57   11.10
  -4  -5  -2  296.47   14.60
   4  -5   2  307.07   13.00
   4  -5   2  301.17   10.70
   4  -5   2  312.87   14.20
  -4  -5  -2  317.87   14.10
  -4  -5  -2  304.57   13.30
  -4   5  -2  298.87   12.60
  -4   5  -2  274.87   12.30
   4   5   2  305.27   15.00
   4   5   2  317.77   12.20
  -4   5  -2  287.47   12.90
  -4   5  -2  294.47   15.30
  -5  -5  -2  163.68   11.70
   5  -5   2  169.78   10.20
  -5  -5  -2  180.98   10.70
  -5  -5  -2  167.78   10.90
   5  -5   2  173.48   11.10
   5  -5   2  181.18    7.90
  -5   5  -2  168.58   10.10
   5   5   2  189.88    9.90
  -5   5  -2  185.38   10.40
   5   5   2  175.78   11.80
  -5   5  -2  166.88   11.90
  -6  -5  -2  587.64   23.70
  -6  -5  -2  588.04   25.70
   6  -5   2  540.95   23.50
   6  -5   2  564.34   22.70
  -6  -5  -2  537.65   22.60
  -6   5  -2  536.65   22.00
   6   5   2  593.44   25.20
  -6   5  -2  584.34   22.90
  -6   5  -2  571.44   25.10
   6   5   2  582.54   21.50
   7  -5   2  675.13   28.50
  -7  -5  -2  724.03   28.20
   7  -5   2  661.23   27.10
  -7  -5  -2  729.83   28.40
  -7  -5  -2  656.93   29.70
   7   5   2  721.33   26.20
   7   5   2  701.33   29.60
  -7   5  -2  705.53   29.90
  -7   5  -2  690.43   27.30
  -7   5  -2  709.23   27.60
   8  -5   2  212.98   15.60
   8  -5   2  257.67   15.90
  -8  -5  -2  247.78   16.00
  -8  -5  -2  274.17   16.80
  -8  -5  -2  257.67   18.10
  -8   5  -2  251.77   16.10
   8   5   2  264.87   14.90
  -8   5  -2  257.07   16.00
   8   5   2  241.48   17.20
  -8   5  -2  243.88   17.00
   9  -5   2   33.30    8.20
   9  -5   2   29.60    7.20
  -9  -5  -2   30.40    7.80
  -9  -5  -2   33.10    9.10
  -9  -5  -2   27.10    7.30
  -9   5  -2   32.10    7.70
   9   5   2   36.50    8.70
  -9   5  -2   29.70    7.70
  10  -5   2  238.48   17.40
 -10  -5  -2  225.88   17.30
 -10  -5  -2  254.67   20.50
  10  -5   2  223.48   18.20
  10   5   2  235.08   18.70
 -10   5  -2  273.47   19.40
 -11  -5  -2  392.46   26.10
  11  -5   2  365.66   23.90
 -11   5  -2  322.77   22.50
  11   5   2  304.57   22.60
 -12  -6   2  163.48   17.70
 -12   6   2  171.48   17.40
  12   6  -2  151.38   15.70
  11  -6  -2  152.88   15.00
 -11  -6   2  167.88   16.50
 -11   6   2  163.78   16.20
  11   6  -2  145.39   13.60
 -11   6   2  183.58   15.30
  11   6  -2  152.78   15.00
  10  -6  -2   20.10    6.80
 -10  -6   2   25.80    8.20
 -10   6   2   18.40    6.30
  10   6  -2   13.80    5.70
 -10   6   2   11.90    6.40
  10   6  -2    7.40    5.70
   9  -6  -2  111.49   11.50
  -9  -6   2  126.59   12.90
  -9   6   2  128.99   11.90
  -9   6   2   97.69   11.20
   9   6  -2   89.19   10.60
   9   6  -2  103.39   10.20
  -8  -6   2  697.43   30.70
   8  -6  -2  678.93   29.40
   8   6  -2  701.03   28.40
  -8   6   2  679.73   27.70
  -8   6   2  686.53   28.90
   8   6  -2  643.64   26.30
   7  -6  -2  699.53   26.50
  -7  -6   2  706.53   22.80
   7  -6  -2  651.23   24.30
   7  -6  -2  657.03   22.90
  -7  -6   2  617.94   27.90
   7  -6  -2  655.73   27.60
  -7  -6   2  716.13   26.50
  -7  -6   2  643.94   25.10
   7   6  -2  634.84   26.20
   7   6  -2  667.83   25.10
  -7   6   2  710.53   27.10
   7   6  -2  675.53   26.50
  -7   6   2  657.43   25.80
   6  -6  -2   65.79    7.70
   6  -6  -2   62.49    5.00
  -6  -6   2   54.89    6.50
   6  -6  -2   60.29    6.70
   6  -6  -2   60.79    6.40
  -6  -6   2   41.30    6.70
  -6  -6   2   49.90    4.60
  -6  -6   2   59.49    6.60
  -6   6   2   48.10    6.20
   6   6  -2   66.69    6.90
  -6   6   2   68.39    6.90
  -6   6   2   56.69    6.40
   6   6  -2   58.29    6.10
   6   6  -2   50.49    6.60
   5  -6  -2  289.17   13.40
  -5  -6   2  314.67   11.20
   5  -6  -2  323.47   15.50
  -5  -6   2  309.87   15.80
  -5  -6   2  312.67   14.90
   5  -6  -2  321.07   14.10
   5  -6  -2  297.47   11.10
  -5  -6   2  307.47   13.70
  -5   6   2  304.07   13.90
  -5   6   2  297.47   13.50
   5   6  -2  316.57   14.40
   5   6  -2  299.87   14.20
  -5   6   2  322.07   14.10
   5   6  -2  293.57   12.90
  -4  -6   2 1743.73   49.90
  -4  -6   2 1677.73   49.50
   4  -6  -2 1806.82   47.40
   4  -6  -2 1690.73   48.20
   4  -6  -2 1687.23   43.50
  -4  -6   2 1622.54   46.70
   4  -6  -2 1716.33   49.30
   4   6  -2 1741.63   46.30
   4   6  -2 1725.53   48.20
   4   6  -2 1672.93   43.80
  -4   6   2 1764.92   47.70
  -4   6   2 1679.33   46.90
   4   6  -2 1730.93   48.00
  -4   6   2 1732.23   47.30
  -3  -6   2 1914.61   50.59
  -3  -6   2 1922.21   52.69
   3  -6  -2 1809.02   51.99
   3  -6  -2 1917.41   50.49
  -3  -6   2 1883.91   53.79
   3  -6  -2 1962.40   52.79
   3   6  -2 1886.91   49.99
  -3   6   2 1954.00   51.29
   3   6  -2 1967.00   51.79
  -3   6   2 1938.51   50.49
  -3   6   2 1899.71   46.90
  -3   6   2 1887.01   50.79
   3   6  -2 1925.81   48.00
   3   6  -2 1957.10   51.49
   2  -6  -2  496.05   17.90
   2  -6  -2  503.65   16.50
  -2  -6   2  492.35   15.70
  -2  -6   2  493.05   16.40
   2  -6  -2  516.15   16.20
   2  -6  -2  500.75   15.70
  -2  -6   2  501.25   18.50
   2   6  -2  474.15   15.90
  -2   6   2  500.55   15.40
   2   6  -2  484.65   14.10
  -2   6   2  498.15   16.40
  -2   6   2  498.85   13.10
   2   6  -2  498.75   16.60
   2   6  -2  479.85   15.40
  -2   6   2  531.95   16.20
   1  -6  -2  246.98    9.20
  -1  -6   2  269.37    9.50
   1  -6  -2  270.57   10.10
  -1  -6   2  253.07    8.70
  -1  -6   2  300.67   12.50
   1  -6  -2  268.07    9.10
   1  -6  -2  264.07   11.50
  -1   6   2  276.97    8.50
   1   6  -2  261.37    9.60
   1   6  -2  266.97    9.10
   1   6  -2  262.67    9.60
  -1   6   2  278.47   10.40
   1   6  -2  262.87   10.30
   0  -6  -2 2119.49   53.79
   0  -6  -2 2115.39   56.69
   0  -6  -2 2068.99   54.99
   0  -6  -2 2163.08   51.39
   0  -6   2 2158.18   56.99
   0  -6   2 2134.79   51.29
   0  -6   2 2077.49   54.69
   0  -6   2 2207.78   54.09
   0   6  -2 2207.88   54.19
   0   6  -2 2117.09   54.99
   0   6  -2 2037.30   54.69
   0   6   2 2150.48   54.29
   0   6   2 2118.49   55.19
   1  -6   2 1075.99   30.00
  -1  -6  -2 1027.20   28.60
   1  -6   2 1048.30   30.60
  -1  -6  -2 1015.40   30.10
   1  -6   2 1080.59   28.70
  -1  -6  -2 1074.39   30.90
  -1   6  -2 1019.60   28.60
   1   6   2 1048.70   30.20
  -1   6  -2 1039.10   29.50
   1   6   2 1080.59   30.10
  -1   6  -2 1041.40   30.50
  -2  -6  -2  123.59    7.50
  -2  -6  -2  128.19    7.20
   2  -6   2  119.79    7.20
  -2  -6  -2  118.59    6.50
  -2  -6  -2  117.59    7.10
   2  -6   2  137.89    7.20
   2  -6   2  143.89    6.70
   2   6   2  119.29    7.70
  -2   6  -2  125.59    7.80
  -2   6  -2  128.79    7.00
   2   6   2  132.09    4.50
  -2   6  -2  131.59    6.50
  -2   6  -2  127.89    5.20
   3  -6   2   69.09    5.80
  -3  -6  -2   57.89    5.50
  -3  -6  -2   59.59    4.90
   3  -6   2   55.39    4.80
  -3  -6  -2   68.59    5.40
  -3  -6  -2   57.09    5.80
   3  -6   2   58.69    4.50
  -3   6  -2   55.19    6.00
  -3   6  -2   53.69    4.10
   3   6   2   61.99    6.10
   3   6   2   57.29    3.80
  -3   6  -2   59.89    4.80
  -3   6  -2   61.99    5.20
  -4  -6  -2  761.62   24.20
  -4  -6  -2  800.22   26.90
  -4  -6  -2  811.42   26.30
   4  -6   2  775.42   27.10
   4  -6   2  811.52   25.80
   4  -6   2  797.82   23.60
  -4  -6  -2  807.42   28.40
   4   6   2  819.32   24.00
  -4   6  -2  790.12   28.80
   4   6   2  757.82   28.10
  -4   6  -2  801.32   26.00
  -4   6  -2  808.52   25.20
  -4   6  -2  856.51   25.90
  -5  -6  -2  690.23   26.70
  -5  -6  -2  655.43   24.00
   5  -6   2  652.93   19.90
  -5  -6  -2  644.84   24.40
   5  -6   2  665.13   25.30
  -5   6  -2  662.13   23.30
  -5   6  -2  660.53   23.70
  -5   6  -2  650.93   26.50
   5   6   2  640.14   25.90
  -5   6  -2  643.84   23.20
   5   6   2  643.04   21.80
   6  -6   2  204.78   12.20
  -6  -6  -2  162.98   12.90
   6  -6   2  168.78   12.20
  -6  -6  -2  168.18   11.50
  -6  -6  -2  171.98   11.70
   6   6   2  161.38   12.70
  -6   6  -2  196.18   11.70
   6   6   2  202.08   10.80
  -6   6  -2  181.38   13.20
  -6   6  -2  205.88   12.10
   7  -6   2   23.10    5.90
   7  -6   2   12.30    4.90
  -7  -6  -2    8.90    4.40
  -7  -6  -2   16.60    4.90
  -7  -6  -2   15.70    6.20
   7   6   2   26.10    5.30
  -7   6  -2   18.20    6.00
  -7   6  -2   16.50    5.10
  -7   6  -2   12.80    4.50
   7   6   2   31.00    7.30
  -8  -6  -2  450.65   21.90
  -8  -6  -2  384.66   22.90
   8  -6   2  427.96   22.40
  -8  -6  -2  388.96   20.70
   8  -6   2  383.46   20.10
  -8   6  -2  404.06   20.90
  -8   6  -2  381.36   22.00
   8   6   2  401.96   22.20
  -8   6  -2  396.36   22.10
  -9  -6  -2  426.06   22.40
   9  -6   2  401.06   23.10
  -9  -6  -2  378.46   23.80
  -9  -6  -2  417.36   22.50
   9  -6   2  379.26   21.20
   9   6   2  362.16   22.70
  -9   6  -2  398.96   23.70
  -9   6  -2  424.96   22.60
  10  -6   2   47.60    9.70
 -10  -6  -2   54.89   11.70
 -10  -6  -2   58.09   10.50
 -10   6  -2   77.99   11.30
  10   6   2   72.69   11.50
  11  -6   2   15.90    8.00
 -11  -6  -2   17.80    8.70
  11   6   2   19.00    7.60
 -11   6  -2    6.90    7.20
  12  -7  -2   -5.40    5.50
 -12  -7   2    5.60    7.30
  12   7  -2    4.70    7.00
 -12   7   2   -0.90    6.60
  11  -7  -2    2.40    5.10
 -11  -7   2    9.50    7.20
  11   7  -2    6.10    5.80
 -11   7   2    3.80    5.60
 -11   7   2    5.70    6.70
  10  -7  -2   53.59   10.50
 -10  -7   2   49.99   10.50
 -10   7   2   48.00    9.90
  10   7  -2   60.69    8.90
  10   7  -2   57.79    9.90
 -10   7   2   38.00    8.50
  -9  -7   2    9.90    5.50
   9  -7  -2    0.80    3.80
  -9   7   2    3.70    4.00
   9   7  -2    3.60    3.80
  -9   7   2    1.90    4.50
   9   7  -2   12.80    5.40
   8  -7  -2   21.30    6.60
  -8  -7   2   14.70    5.80
  -8   7   2   18.70    5.80
  -8   7   2   14.20    5.40
   8   7  -2   16.70    4.90
   8   7  -2    9.60    4.90
  -7  -7   2   56.79    7.00
   7  -7  -2   61.99    7.70
   7  -7  -2   59.19    8.20
  -7  -7   2   59.99    8.40
  -7  -7   2   68.19    6.10
   7  -7  -2   64.99    7.00
   7   7  -2   75.19    7.50
  -7   7   2   56.99    7.70
   7   7  -2   63.19    7.80
  -7   7   2   64.79    7.70
  -6  -7   2  196.78    9.00
  -6  -7   2  191.98   11.50
  -6  -7   2  188.98   11.90
   6  -7  -2  174.28   10.70
  -6  -7   2  181.98   12.80
   6  -7  -2  184.28    8.80
   6  -7  -2  185.98   12.60
   6  -7  -2  182.68   11.20
  -6   7   2  179.88   11.10
   6   7  -2  195.58   12.20
   6   7  -2  175.98   11.50
  -6   7   2  174.78   11.20
  -6   7   2  180.48   11.20
   6   7  -2  200.38   10.80
   5  -7  -2  253.27   12.50
  -5  -7   2  276.97   12.80
   5  -7  -2  244.48    9.60
   5  -7  -2  266.57   13.00
   5  -7  -2  242.08   13.60
  -5  -7   2  266.47   14.70
  -5  -7   2  248.28   13.50
   5   7  -2  276.17   13.50
  -5   7   2  241.48   12.40
   5   7  -2  268.67   13.30
   5   7  -2  262.07   11.70
   5   7  -2  257.67   10.10
  -5   7   2  259.47   12.50
  -5   7   2  248.18   12.20
  -4  -7   2  166.88   10.50
   4  -7  -2  167.28    6.30
   4  -7  -2  170.58    8.90
  -4  -7   2  158.38    8.70
   4  -7  -2  157.98    9.50
   4  -7  -2  164.18    9.90
  -4  -7   2  147.39    9.70
  -4   7   2  148.29    8.40
   4   7  -2  167.68    8.20
   4   7  -2  160.58    6.80
   4   7  -2  155.68    9.30
  -4   7   2  154.08    8.90
  -4   7   2  174.68    8.90
   4   7  -2  147.89    8.90
  -3  -7   2  479.75   17.80
   3  -7  -2  471.65   17.70
  -3  -7   2  486.85   19.40
  -3  -7   2  484.65   16.50
   3  -7  -2  514.55   16.70
   3  -7  -2  481.85   18.20
  -3   7   2  476.95   16.50
  -3   7   2  472.15   13.20
   3   7  -2  488.35   17.00
   3   7  -2  493.95   15.90
   3   7  -2  469.25   14.30
  -3   7   2  475.15   17.10
   3   7  -2  497.85   17.60
  -3   7   2  479.35   16.20
   2  -7  -2  111.19    7.60
   2  -7  -2  123.19    6.40
  -2  -7   2  126.89    6.40
   2  -7  -2  124.09    6.50
  -2  -7   2  125.39    6.70
  -2  -7   2  127.29    8.40
   2  -7  -2  124.59    6.80
   2   7  -2  125.39    6.70
  -2   7   2  122.39    4.50
  -2   7   2  119.39    6.90
   2   7  -2  115.49    6.80
   2   7  -2  122.29    5.40
  -2   7   2  124.29    6.20
   2   7  -2  114.09    5.90
   1  -7  -2  705.53   23.20
  -1  -7   2  691.13   23.50
   1  -7  -2  662.93   20.70
  -1  -7   2  717.23   20.50
   1  -7  -2  688.33   20.30
   1  -7  -2  704.13   19.80
  -1  -7   2  713.63   19.30
   1   7  -2  702.23   20.60
   1   7  -2  693.23   19.90
  -1   7   2  681.83   19.00
   1   7  -2  693.13   20.50
  -1   7   2  658.93   21.30
  -1   7   2  674.13   19.80
   1   7  -2  686.73   21.30
   0  -7   2   28.90    4.40
   0  -7  -2   33.70    3.20
   0  -7  -2   29.00    3.50
   0  -7   2   34.70    3.20
   0  -7   2   36.40    1.80
   0  -7  -2   36.90    1.80
   0  -7  -2   44.60    4.60
   0  -7   2   34.00    3.40
   0   7   2   35.20    3.20
   0   7  -2   31.30    3.20
   0   7   2   35.80    3.60
   0   7  -2   35.50    3.70
   0   7  -2   33.30    3.20
   1  -7   2    1.40    1.80
   1  -7   2    1.10    1.30
  -1  -7  -2    1.80    1.30
  -1  -7  -2    2.30    1.90
   1  -7   2    1.60    1.40
  -1  -7  -2    1.70    1.70
  -1   7  -2    4.80    1.70
   1   7   2    1.30    1.70
  -1   7  -2    0.60    1.40
  -1   7  -2    1.90    1.60
   1   7   2    1.20    1.50
   2  -7   2  194.78    9.70
  -2  -7  -2  201.48   10.00
   2  -7   2  202.08    8.80
  -2  -7  -2  200.48   10.00
  -2  -7  -2  195.18    8.90
   2  -7   2  201.98    9.70
  -2   7  -2  193.18    6.90
  -2   7  -2  192.48    8.60
   2   7   2  227.08   10.90
  -2   7  -2  185.58   10.10
  -2   7  -2  194.98    9.10
   2   7   2  197.28    9.60
   2   7   2  200.38    5.50
   3  -7   2   21.60    3.50
  -3  -7  -2   24.70    4.00
   3  -7   2   23.40    3.80
  -3  -7  -2   25.70    3.80
  -3  -7  -2   19.80    3.70
   3  -7   2   28.50    3.70
  -3  -7  -2   18.90    4.20
   3   7   2   23.40    2.40
  -3   7  -2   26.90    3.80
  -3   7  -2   21.00    3.40
  -3   7  -2   23.20    2.90
   3   7   2   29.90    4.70
  -3   7  -2   25.90    4.30
  -4  -7  -2   99.79    8.30
  -4  -7  -2   71.19    6.80
  -4  -7  -2   99.09    7.40
   4  -7   2   91.09    6.00
   4  -7   2   98.59    7.70
  -4  -7  -2   91.39    6.50
  -4   7  -2   88.99    6.60
   4   7   2   87.89    5.30
   4   7   2  100.09    8.50
  -4   7  -2   81.99    6.00
  -4   7  -2   70.09    7.50
  -4   7  -2   87.39    6.90
   5  -7   2   37.40    4.10
   5  -7   2   18.00    4.60
  -5  -7  -2   22.80    4.70
  -5  -7  -2   22.30    4.80
  -5  -7  -2   23.40    4.20
  -5  -7  -2   23.10    5.60
   5   7   2   21.30    5.70
  -5   7  -2   36.00    7.00
  -5   7  -2   20.70    4.30
  -5   7  -2   30.70    4.60
  -5   7  -2   26.80    4.60
   5   7   2   25.90    3.90
   6  -7   2   53.89    6.70
  -6  -7  -2   53.49    7.90
  -6  -7  -2   47.10    6.80
  -6  -7  -2   53.59    7.10
   6  -7   2   53.99    7.30
  -6   7  -2   46.70    7.60
   6   7   2   58.69    5.90
   6   7   2   53.29    7.70
  -6   7  -2   55.19    6.90
  -6   7  -2   35.20    5.50
  -7  -7  -2  122.69   11.00
   7  -7   2  128.09   11.90
  -7  -7  -2  116.29   12.00
   7  -7   2  112.79   10.10
  -7  -7  -2  136.99   11.00
  -7   7  -2  124.39   10.30
  -7   7  -2  125.79   11.90
   7   7   2  138.39   12.50
  -7   7  -2  111.99   10.30
   8  -7   2   15.40    5.50
  -8  -7  -2   24.80    6.90
   8  -7   2   24.00    7.10
  -8  -7  -2   23.80    6.40
  -8  -7  -2   24.50    7.70
  -8   7  -2    8.10    4.90
   8   7   2   32.30    8.00
  -8   7  -2   32.40    7.90
   9  -7   2   -0.50    4.20
  -9  -7  -2    6.60    5.10
  -9  -7  -2   10.30    5.80
  -9  -7  -2   20.90    8.10
   9  -7   2    8.10    5.50
  -9   7  -2   15.20    7.00
   9   7   2    9.40    6.50
  -9   7  -2    7.90    5.70
 -10  -7  -2    0.30    4.80
 -10  -7  -2   10.70    6.80
  10  -7   2    3.20    5.60
  10   7   2    9.90    6.70
 -10   7  -2   -1.80    4.10
  11  -7   2   79.79   13.10
 -11  -7  -2   64.19   13.90
  11   7   2   65.39   12.80
 -11   7  -2   64.79   13.30
  12   8  -2  287.07   21.50
  11  -8  -2  165.78   16.70
 -11  -8   2  165.78   17.10
 -11   8   2  208.28   17.20
 -11   8   2  175.58   16.50
  11   8  -2  179.58   16.50
  10  -8  -2    4.60    5.40
 -10  -8   2    4.30    5.70
 -10   8   2    5.00    5.60
  10   8  -2    0.40    4.80
  10   8  -2    1.70    6.50
 -10   8   2    3.90    5.30
   9  -8  -2  161.48   14.70
  -9  -8   2  179.28   15.50
  -9   8   2  175.18   13.90
   9   8  -2  183.68   12.90
   9   8  -2  167.18   14.40
  -9   8   2  185.98   14.90
  -8  -8   2 1154.28   43.40
   8  -8  -2 1123.69   42.30
  -8   8   2 1132.39   40.80
   8   8  -2 1172.48   41.60
   8   8  -2 1163.38   38.40
  -8   8   2 1138.89   40.40
  -7  -8   2  804.92   32.40
   7  -8  -2  757.32   31.10
   7  -8  -2  772.22   28.10
  -7  -8   2  783.72   29.50
   7   8  -2  824.02   31.00
   7   8  -2  771.22   27.50
  -7   8   2  762.92   29.40
  -7   8   2  769.72   29.50
   6  -8  -2   98.69    9.60
  -6  -8   2   74.29    7.90
  -6  -8   2   73.39    7.60
   6  -8  -2   87.19    7.80
  -6  -8   2   89.29    6.00
   6  -8  -2   88.59    7.90
  -6  -8   2   98.89    9.40
   6   8  -2   80.09    5.90
  -6   8   2   75.59   11.40
   6   8  -2   89.29    8.80
   6   8  -2   81.89    8.20
  -6   8   2   81.29    8.10
   6   8  -2   90.99    7.30
  -6   8   2   86.49    7.80
  -5  -8   2  800.72   28.80
   5  -8  -2  742.93   26.40
  -5  -8   2  715.13   25.40
   5  -8  -2  750.02   22.00
  -5  -8   2  760.42   28.10
   5  -8  -2  745.93   28.00
   5  -8  -2  799.22   26.20
   5   8  -2  758.92   22.70
  -5   8   2  778.52   25.70
  -5   8   2  759.52   26.60
   5   8  -2  744.53   26.90
   5   8  -2  770.42   26.50
   5   8  -2  759.02   24.50
  -5   8   2  744.63   25.60
   4  -8  -2 1845.52   52.89
   4  -8  -2 1873.91   50.59
  -4  -8   2 1820.52   52.79
   4  -8  -2 1824.72   52.29
  -4  -8   2 1801.82   50.39
  -4  -8   2 1765.32   53.69
  -4   8   2 1850.71   51.49
   4   8  -2 1814.02   49.20
  -4   8   2 1825.72   46.30
  -4   8   2 1858.21   50.39
   4   8  -2 1857.41   52.19
   4   8  -2 1797.72   47.40
  -4   8   2 1835.62   50.39
   4   8  -2 1855.41   51.29
   3  -8  -2 2602.64   65.59
  -3  -8   2 2574.34   66.99
   3  -8  -2 2425.06   67.89
   3  -8  -2 2474.55   67.09
  -3  -8   2 2520.25   65.49
  -3  -8   2 2475.35   69.49
   3   8  -2 2495.45   62.99
  -3   8   2 2448.16   65.19
  -3   8   2 2531.55   65.09
  -3   8   2 2383.96   66.19
   3   8  -2 2595.64   67.09
   3   8  -2 2549.44   64.39
  -3   8   2 2501.95   61.59
   3   8  -2 2465.65   65.79
   2  -8  -2  246.48   10.10
   2  -8  -2  231.78   10.20
  -2  -8   2  220.08    9.70
  -2  -8   2  227.48    9.80
   2  -8  -2  243.68   10.10
  -2  -8   2  246.98   12.60
   2  -8  -2  245.88   12.10
   2   8  -2  230.08   10.60
   2   8  -2  232.98    8.90
   2   8  -2  231.28   10.00
  -2   8   2  244.68    7.90
  -2   8   2  234.88   10.70
  -2   8   2  257.07    9.80
   2   8  -2  241.08    9.50
   1  -8  -2  992.70   28.50
  -1  -8   2 1014.60   32.20
   1  -8  -2  985.60   31.50
   1  -8  -2  976.20   27.60
   1  -8  -2 1050.99   29.10
  -1  -8   2  987.80   28.40
  -1  -8   2 1005.00   27.00
  -1   8   2 1010.20   27.10
   1   8  -2 1039.20   28.80
   1   8  -2 1041.80   29.70
  -1   8   2  948.51   27.60
  -1   8   2 1007.00   29.70
   1   8  -2 1033.70   28.20
   1   8  -2 1015.20   28.40
   0  -8   2 2760.32   69.59
   0  -8  -2 2785.82   69.59
   0  -8   2 2783.72   69.99
   0  -8   2 2728.63   66.39
   0  -8   2 2783.72   73.29
   0  -8  -2 2738.63   73.09
   0  -8  -2 2696.43   66.39
   0  -8  -2 2659.23   70.29
   0   8  -2 2661.13   70.19
   0   8   2 2755.42   69.39
   0   8   2 2747.63   70.89
   0   8  -2 2790.22   69.79
   0   8  -2 2675.83   70.19
  -1  -8  -2 1643.94   44.70
   1  -8   2 1734.43   47.60
  -1  -8  -2 1640.54   47.60
  -1  -8  -2 1667.13   46.20
   1  -8   2 1725.83   44.70
   1  -8   2 1643.74   45.70
   1   8   2 1739.93   46.10
  -1   8  -2 1668.63   44.80
  -1   8  -2 1608.54   40.70
   1   8   2 1738.33   46.30
  -1   8  -2 1690.73   46.50
  -1   8  -2 1667.83   45.30
  -2  -8  -2  169.88    8.50
   2  -8   2  178.38    9.30
   2  -8   2  172.18    8.30
   2  -8   2  170.38    9.30
  -2  -8  -2  185.18    9.70
  -2  -8  -2  175.98    9.80
  -2   8  -2  167.58    6.30
  -2   8  -2  181.68    8.80
   2   8   2  173.68    9.20
  -2   8  -2  175.58    9.80
  -2   8  -2  175.98    8.40
   2   8   2  175.78    9.80
   3  -8   2   93.89    6.50
  -3  -8  -2   90.09    6.60
  -3  -8  -2  100.79    7.90
  -3  -8  -2  106.79    7.30
   3  -8   2  109.59    7.00
   3  -8   2   86.29    7.10
  -3  -8  -2   85.89    7.00
   3   8   2  100.89    4.20
  -3   8  -2   94.89    6.50
  -3   8  -2  101.79    6.90
   3   8   2  103.69    7.30
   3   8   2   98.19    7.90
  -3   8  -2   97.69    7.80
  -3   8  -2  103.49    5.60
  -4  -8  -2 1139.39   34.40
  -4  -8  -2 1126.09   34.70
  -4  -8  -2 1091.89   34.80
   4  -8   2 1123.69   33.10
  -4  -8  -2 1084.89   36.70
   4  -8   2 1096.09   35.80
  -4   8  -2 1133.69   34.00
   4   8   2 1122.39   30.40
  -4   8  -2 1126.69   32.50
  -4   8  -2 1102.69   37.10
  -4   8  -2 1096.79   34.00
   4   8   2 1127.59   37.30
  -5  -8  -2 1091.19   35.10
  -5  -8  -2 1044.00   34.90
  -5  -8  -2 1088.89   37.80
   5  -8   2 1027.10   36.10
   5  -8   2 1069.89   31.60
  -5  -8  -2 1062.39   32.80
  -5   8  -2 1082.79   34.10
  -5   8  -2 1065.59   32.90
   5   8   2 1074.79   30.90
  -5   8  -2 1052.69   37.50
   5   8   2 1001.10   36.70
  -5   8  -2 1085.59   34.10
   6  -8   2  392.36   19.80
  -6  -8  -2  401.06   18.70
  -6  -8  -2  388.36   20.60
  -6  -8  -2  403.66   18.90
   6  -8   2  339.67   16.90
  -6   8  -2  379.66   17.80
  -6   8  -2  383.36   18.60
  -6   8  -2  374.66   20.40
   6   8   2  373.76   20.00
  -7  -8  -2   68.69    8.70
   7  -8   2   72.99    9.10
  -7  -8  -2   58.69    8.30
   7  -8   2   72.39    8.30
  -7  -8  -2   62.89    9.70
  -7   8  -2   68.39    9.40
  -7   8  -2   57.39    7.90
   7   8   2   76.09   10.20
  -8  -8  -2  452.65   26.00
  -8  -8  -2  524.55   24.90
  -8  -8  -2  468.65   23.20
   8  -8   2  537.65   26.20
   8  -8   2  502.85   23.20
  -8   8  -2  475.45   23.50
  -8   8  -2  464.15   25.30
   8   8   2  488.25   25.80
   9  -8   2  710.43   30.50
  -9  -8  -2  735.63   32.40
  -9  -8  -2  749.03   35.40
  -9  -8  -2  725.63   31.40
   9  -8   2  710.23   33.10
   9   8   2  723.83   33.50
  -9   8  -2  650.03   32.30
  10  -8   2   77.39   11.80
 -10  -8  -2   91.59   14.40
  10   8   2   68.19   12.30
 -10   8  -2   72.99   13.20
 -11   8  -2   10.30    7.40
  11   8   2    6.20    7.30
 -11  -9   2  148.19   17.10
  11  -9  -2  176.48   17.20
 -11   9   2  147.99   15.50
  11   9  -2  180.78   16.70
 -10  -9   2  148.69   15.90
  10  -9  -2  136.09   14.20
  10   9  -2  127.49   13.50
 -10   9   2  135.59   14.20
 -10   9   2  141.69   14.20
  -9  -9   2   93.29   12.30
   9  -9  -2  104.59   12.10
  -9   9   2   94.99   11.40
   9   9  -2   72.79   10.10
  -9   9   2   98.99   11.30
   9   9  -2   75.99    8.80
  -8  -9   2    6.00    4.60
   8  -9  -2   10.00    5.30
  -8   9   2    6.20    4.50
   8   9  -2   12.00    5.50
   8   9  -2    0.60    3.10
  -8   9   2    6.60    4.40
  -7  -9   2   32.30    6.40
  -7  -9   2   32.60    7.20
   7  -9  -2   35.40    5.90
   7  -9  -2   28.80    6.80
   7   9  -2   33.10    7.10
   7   9  -2   31.70    5.30
  -7   9   2   26.60    6.20
  -7   9   2   20.70    5.60
   6  -9  -2  289.97   16.50
  -6  -9   2  281.47   15.80
   6  -9  -2  300.87   15.10
   6  -9  -2  310.77   15.40
  -6  -9   2  277.67   16.50
  -6  -9   2  305.47   15.10
  -6   9   2  284.37   14.60
  -6   9   2  291.27   15.20
   6   9  -2  307.87   16.30
   6   9  -2  286.57   13.40
   6   9  -2  281.67   12.00
   6   9  -2  330.47   16.10
   5  -9  -2  280.77   10.50
   5  -9  -2  325.37   15.30
  -5  -9   2  283.07   15.50
  -5  -9   2  266.27   15.10
   5  -9  -2  322.67   14.50
   5  -9  -2  305.17   15.80
  -5  -9   2  290.97   14.00
  -5   9   2  299.57   13.80
  -5   9   2  309.87   14.00
   5   9  -2  295.57   15.00
  -5   9   2  298.27   14.60
   5   9  -2  297.57   12.60
   5   9  -2  298.47   14.40
   5   9  -2  284.67   11.40
  -4  -9   2    6.40    2.50
   4  -9  -2    6.70    2.50
  -4  -9   2    7.00    3.30
  -4  -9   2    2.80    2.60
   4  -9  -2    3.50    2.80
   4  -9  -2    4.60    2.70
  -4   9   2    5.40    2.80
  -4   9   2    6.40    1.60
  -4   9   2    1.30    2.20
   4   9  -2    6.40    2.80
   4   9  -2    7.90    2.10
   4   9  -2    7.70    2.90
  -4   9   2    3.50    2.00
   4   9  -2    3.80    2.00
  -3  -9   2  121.99    7.50
   3  -9  -2  139.39    7.80
  -3  -9   2  136.39    8.30
  -3  -9   2  134.79    9.80
   3  -9  -2  133.59    8.50
   3  -9  -2  132.99    9.20
  -3   9   2  133.29    5.40
   3   9  -2  134.59    8.50
   3   9  -2  122.69    7.70
   3   9  -2  126.79    6.80
  -3   9   2  133.39    7.40
   3   9  -2  138.79    6.50
  -3   9   2  150.78    8.80
  -3   9   2  132.69    7.50
   2  -9  -2  373.06   16.20
   2  -9  -2  346.07   13.80
  -2  -9   2  370.16   13.70
  -2  -9   2  356.46   16.60
  -2  -9   2  363.26   13.30
   2  -9  -2  384.06   13.80
   2  -9  -2  370.66   13.80
   2   9  -2  361.86   12.90
  -2   9   2  384.36   11.50
   2   9  -2  371.26   13.90
   2   9  -2  355.06   14.50
  -2   9   2  349.96   14.40
  -2   9   2  357.16   13.10
   2   9  -2  358.16   12.60
   1  -9  -2   30.50    3.70
  -1  -9   2   38.20    5.20
  -1  -9   2   34.70    3.70
   1  -9  -2   37.50    3.90
   1  -9  -2   32.30    3.20
  -1  -9   2   29.60    2.70
   1  -9  -2   33.40    4.70
   1   9  -2   31.80    3.90
  -1   9   2   42.90    4.40
  -1   9   2   37.40    3.60
   1   9  -2   33.40    3.50
   1   9  -2   30.70    3.50
   1   9  -2   33.70    3.70
  -1   9   2   32.90    3.10
   0  -9   2  245.98   10.00
   0  -9  -2  234.18   12.30
   0  -9   2  241.88    7.50
   0  -9  -2  237.38    7.50
   0  -9  -2  225.78   10.20
   0  -9   2  234.78   12.20
   0  -9   2  237.18   10.00
   0   9  -2  221.98   10.20
   0   9   2  231.38    9.20
   0   9   2  250.37    9.80
   0   9  -2  223.78    9.80
   0   9  -2  232.58   10.20
   0   9   2  223.48   10.50
   1  -9   2   51.59    4.40
  -1  -9  -2   51.79    4.50
   1  -9   2   50.79    4.60
  -1  -9  -2   58.39    6.00
   1  -9   2   47.50    5.60
  -1  -9  -2   51.09    4.90
  -1   9  -2   53.89    5.00
   1   9   2   44.50    4.70
  -1   9  -2   49.70    4.50
  -1   9  -2   51.19    4.50
   1   9   2   51.29    4.90
  -1   9  -2   52.79    2.40
   2  -9   2  478.15   18.30
  -2  -9  -2  497.65   18.50
  -2  -9  -2  465.75   16.90
   2  -9   2  468.55   17.80
   2  -9   2  508.95   16.90
  -2  -9  -2  480.85   19.20
  -2   9  -2  487.55   13.70
  -2   9  -2  479.75   18.70
   2   9   2  467.45   18.20
  -2   9  -2  478.05   17.10
  -2   9  -2  497.25   16.90
   2   9   2  449.16   17.50
   3  -9   2  733.33   24.40
  -3  -9  -2  699.73   25.50
  -3  -9  -2  752.82   25.80
   3  -9   2  765.92   25.50
  -3  -9  -2  717.13   24.00
   3  -9   2  727.73   23.50
   3   9   2  736.63   26.20
  -3   9  -2  675.23   25.60
   3   9   2  716.13   24.60
  -3   9  -2  734.93   23.60
  -3   9  -2  686.43   23.40
   3   9   2  725.83   18.70
  -3   9  -2  706.93   21.10
  -4  -9  -2   16.00    3.90
   4  -9   2   11.50    3.20
  -4  -9  -2   18.30    4.10
  -4  -9  -2   20.70    5.10
  -4  -9  -2   17.80    3.90
   4  -9   2   11.70    3.90
  -4   9  -2   12.20    2.80
  -4   9  -2   15.30    3.60
   4   9   2   11.60    4.30
  -4   9  -2   15.20    3.60
  -4   9  -2    9.60    4.00
   5  -9   2   19.00    3.80
   5  -9   2    9.90    4.50
  -5  -9  -2   10.80    4.10
  -5  -9  -2    9.20    4.00
  -5  -9  -2   13.50    3.70
  -5  -9  -2   13.00    3.90
  -5   9  -2   16.20    4.40
   5   9   2    1.60    3.20
  -5   9  -2   21.70    5.80
  -5   9  -2   18.00    4.40
  -6  -9  -2  145.49   11.00
  -6  -9  -2  111.89   11.60
   6  -9   2   99.59   10.00
  -6  -9  -2  108.49    9.40
  -6   9  -2  109.89    9.20
   6   9   2  124.09   11.30
  -6   9  -2  118.79   11.40
  -6   9  -2  112.79    9.50
   7  -9   2  119.69   10.30
  -7  -9  -2  113.59   10.50
   7  -9   2  130.39   12.10
  -7  -9  -2  104.39   11.90
  -7  -9  -2  130.59   11.30
  -7   9  -2  129.09   10.90
  -7   9  -2  119.09   12.50
   7   9   2  104.39   11.70
  -8  -9  -2   62.09   10.50
   8  -9   2   46.60    9.30
  -8  -9  -2   73.59    9.40
  -8  -9  -2   74.69    9.90
   8  -9   2   83.99    9.50
  -8   9  -2   64.19    9.30
   8   9   2   72.19   10.20
  -8   9  -2   67.29   10.60
  -9  -9  -2   -2.10    4.00
  -9  -9  -2    5.30    6.80
   9  -9   2    3.60    5.60
  -9  -9  -2    1.50    4.90
  -9   9  -2   -0.80    5.20
   9   9   2   -5.40    3.90
  10  -9   2   90.79   13.20
 -10  -9  -2  118.99   16.10
 -10   9  -2  119.19   15.10
  10   9   2  110.69   14.20
 -11 -10   2   83.89   13.30
  11 -10  -2   71.89   12.60
  11  10  -2   89.69   13.20
 -11  10   2   76.39   12.60
  10 -10  -2    2.30    4.90
 -10 -10   2    9.60    6.90
 -10  10   2   -2.50    4.50
  10  10  -2    2.90    4.80
 -10  10   2    0.00    4.60
  -9 -10   2  114.79   13.20
   9 -10  -2   97.29   12.50
   9  10  -2  124.39   13.00
  -9  10   2   92.89   11.30
  -9  10   2   95.39   11.00
  -8 -10   2  389.36   22.90
   8 -10  -2  375.66   22.00
   8  10  -2  398.26   18.30
   8  10  -2  399.56   21.50
  -8  10   2  396.36   21.20
  -8  10   2  395.76   20.50
  -7 -10   2   98.29    9.80
   7 -10  -2  109.49   10.90
   7 -10  -2   89.89    8.90
  -7 -10   2   95.59   10.80
   7  10  -2   84.29    9.40
   7  10  -2   87.29    7.80
  -7  10   2   95.09    9.20
  -7  10   2   89.79    9.10
   6 -10  -2   40.10    6.20
  -6 -10   2   42.70    6.80
   6 -10  -2   48.60    6.80
  -6 -10   2   47.50    7.60
   6 -10  -2   46.30    8.20
   6  10  -2   47.10    7.40
   6  10  -2   43.30    7.20
  -6  10   2   43.40    6.00
   6  10  -2   39.50    5.10
  -6  10   2   36.70    6.80
   5 -10  -2  437.26   17.70
  -5 -10   2  412.56   19.40
   5 -10  -2  387.76   18.10
  -5 -10   2  427.86   20.10
   5 -10  -2  420.26   19.30
  -5 -10   2  418.86   17.50
   5  10  -2  412.76   15.70
  -5  10   2  402.36   18.00
  -5  10   2  391.36   16.70
   5  10  -2  390.36   18.30
   5  10  -2  380.66   14.40
   5  10  -2  412.36   17.70
   4 -10  -2  466.85   19.80
   4 -10  -2  447.16   19.40
  -4 -10   2  495.35   19.80
  -4 -10   2  455.75   17.90
  -4 -10   2  453.65   20.90
   4 -10  -2  488.15   18.20
   4  10  -2  466.05   19.30
   4  10  -2  491.35   18.70
  -4  10   2  470.75   17.60
  -4  10   2  481.75   17.80
   4  10  -2  455.25   16.40
  -4  10   2  473.65   19.10
  -4  10   2  465.55   14.40
   4  10  -2  486.65   16.00
   3 -10  -2  743.03   24.30
  -3 -10   2  742.13   28.40
   3 -10  -2  773.52   27.40
  -3 -10   2  786.52   24.80
   3 -10  -2  735.53   25.70
  -3 -10   2  783.12   25.30
  -3  10   2  776.12   24.20
   3  10  -2  768.22   24.90
   3  10  -2  736.73   23.00
  -3  10   2  766.32   25.80
  -3  10   2  757.72   21.20
   3  10  -2  775.62   23.00
   3  10  -2  762.52   25.90
  -3  10   2  755.92   24.10
   2 -10  -2    4.90    2.20
   2 -10  -2    1.70    2.20
  -2 -10   2    1.10    2.30
  -2 -10   2    5.80    2.10
   2 -10  -2    5.50    2.20
   2 -10  -2    5.20    2.20
  -2 -10   2    3.60    1.90
  -2  10   2    6.10    2.00
   2  10  -2    1.10    1.60
  -2  10   2    3.30    1.40
   2  10  -2    0.90    1.30
   2  10  -2    1.20    2.00
   2  10  -2    2.80    1.70
  -2  10   2    4.60    2.50
  -1 -10   2  591.54   18.90
  -1 -10   2  613.94   17.60
  -1 -10   2  583.14   19.30
  -1 -10   2  629.44   23.50
   1 -10  -2  599.24   19.50
   1 -10  -2  581.94   22.40
   1 -10  -2  570.74   19.30
   1 -10  -2  544.85   18.10
   1  10  -2  570.64   19.30
   1  10  -2  605.24   19.30
  -1  10   2  588.44   18.00
   1  10  -2  590.64   20.20
  -1  10   2  568.14   18.60
  -1  10   2  576.24   20.40
   0 -10  -2  898.41   24.30
   0 -10   2  907.61   27.50
   0 -10  -2  930.51   27.60
   0 -10   2  958.60   27.80
   0 -10  -2  892.61   30.90
   0 -10   2  905.61   24.20
   0 -10  -2  920.11   28.10
   0 -10   2  926.81   31.10
   0  10  -2  907.71   28.10
   0  10   2  939.61   27.20
   0  10   2  945.31   26.70
   0  10   2  936.21   28.80
   0  10  -2  932.71   27.60
   0  10  -2  928.21   28.20
  -1 -10  -2  286.27   12.70
   1 -10   2  298.17   12.60
   1 -10   2  307.67   14.60
  -1 -10  -2  293.37   12.00
  -1 -10  -2  322.37   15.00
   1 -10   2  294.87   11.80
   1  10   2  303.27   11.30
   1  10   2  278.27   12.70
  -1  10  -2  281.37   12.20
  -1  10  -2  284.27   12.90
  -1  10  -2  278.27    8.50
  -1  10  -2  292.07   12.00
   1  10   2  302.17   12.60
  -2 -10  -2    2.90    2.40
  -2 -10  -2    6.60    3.10
  -2 -10  -2    3.20    2.00
   2 -10   2    8.30    3.20
   2 -10   2    5.60    2.30
   2 -10   2    4.40    2.20
  -2  10  -2    9.40    2.90
   2  10   2    2.80    2.10
  -2  10  -2    6.50    2.90
  -2  10  -2    5.60    1.40
  -2  10  -2    2.50    1.80
   2  10   2    4.80    2.50
   3 -10   2    4.40    2.70
  -3 -10  -2    3.20    2.70
  -3 -10  -2    4.00    2.40
  -3 -10  -2    5.50    3.00
   3 -10   2    1.20    2.30
   3  10   2    0.50    2.30
  -3  10  -2    2.40    2.10
   3  10   2    4.60    2.70
  -3  10  -2    5.10    3.00
  -3  10  -2    1.80    2.20
  -3  10  -2    4.50    1.60
  -4 -10  -2  337.87   17.10
  -4 -10  -2  323.57   15.90
  -4 -10  -2  358.36   15.70
   4 -10   2  330.07   16.30
   4 -10   2  333.57   14.90
  -4  10  -2  353.56   15.10
   4  10   2  356.86   16.00
  -4  10  -2  313.37   16.90
  -4  10  -2  329.97   14.80
   4  10   2  364.86   17.60
  -5 -10  -2  506.85   23.20
  -5 -10  -2  516.05   21.10
   5 -10   2  495.85   19.20
  -5 -10  -2  452.15   19.70
  -5 -10  -2  497.05   21.00
   5 -10   2  519.65   22.60
  -5  10  -2  509.85   20.00
   5  10   2  492.55   22.70
  -5  10  -2  497.55   20.20
  -5  10  -2  483.55   22.90
  -6 -10  -2  213.08   13.80
  -6 -10  -2  228.88   16.00
   6 -10   2  217.08   14.70
  -6 -10  -2  224.28   13.70
  -6  10  -2  213.98   12.80
   6  10   2  225.88   15.50
  -6  10  -2  185.78   12.50
  -6  10  -2  202.28   15.10
   7 -10   2  114.29   12.00
  -7 -10  -2   85.99   10.20
   7 -10   2  101.49    9.50
  -7 -10  -2   83.89    9.40
  -7 -10  -2  100.19   12.20
   7  10   2   98.69   11.50
  -7  10  -2   86.39   10.70
  -7  10  -2   90.39    9.70
  -8 -10  -2  104.39   13.20
   8 -10   2  132.69   13.70
   8 -10   2  150.38   12.50
  -8 -10  -2  143.39   13.30
  -8 -10  -2  147.79   12.60
   8  10   2  139.59   14.00
  -8  10  -2  131.19   12.40
  -8  10  -2  143.59   14.60
   9 -10   2  212.38   17.70
  -9 -10  -2  283.67   19.40
  -9 -10  -2  244.88   17.00
  -9 -10  -2  250.57   20.70
   9  10   2  235.38   18.60
  -9  10  -2  253.37   19.90
 -10 -10  -2    8.30    7.40
  10 -10   2   24.20    8.60
 -10  10  -2   19.90    8.50
  10  10   2   22.50    8.10
  11 -11  -2  222.88   19.30
 -11 -11   2  207.68   20.30
 -11  11   2  233.98   19.80
  11  11  -2  208.28   19.00
  10 -11  -2  663.13   32.60
 -10 -11   2  570.74   32.00
  10  11  -2  611.64   31.10
 -10  11   2  693.13   32.40
   9 -11  -2  396.26   23.90
  -9 -11   2  368.96   23.40
  -9  11   2  380.46   21.70
  -9  11   2  410.16   22.70
   9  11  -2  384.16   22.60
  -8 -11   2   -3.60    4.40
   8 -11  -2    2.30    4.70
  -8  11   2    1.50    4.10
   8  11  -2    0.60    3.70
  -8  11   2    1.80    4.30
  -7 -11   2  322.87   18.20
   7 -11  -2  320.07   18.70
   7 -11  -2  328.17   16.90
  -7 -11   2  278.87   18.20
   7  11  -2  306.17   14.60
   7  11  -2  272.17   17.20
  -7  11   2  282.77   16.00
  -7  11   2  278.07   16.90
   6 -11  -2  584.54   25.60
  -6 -11   2  576.34   25.60
   6 -11  -2  564.74   23.70
  -6 -11   2  551.84   25.30
   6 -11  -2  613.04   23.80
   6  11  -2  586.14   21.00
  -6  11   2  569.24   24.00
  -6  11   2  547.75   22.40
   6  11  -2  565.24   24.80
   5 -11  -2  732.83   28.10
  -5 -11   2  712.03   25.80
   5 -11  -2  729.83   26.00
  -5 -11   2  729.63   28.00
   5 -11  -2  695.03   27.10
  -5 -11   2  714.53   29.10
  -5  11   2  688.43   26.50
   5  11  -2  717.83   23.60
   5  11  -2  753.72   26.50
   5  11  -2  718.33   22.80
   5  11  -2  676.23   26.90
  -5  11   2  754.82   25.40
  -4 -11   2  150.48   11.80
  -4 -11   2  194.88   11.40
   4 -11  -2  173.48   11.50
  -4 -11   2  175.58   10.20
   4 -11  -2  193.28   11.50
   4 -11  -2  172.68    9.90
   4  11  -2  165.88    8.30
   4  11  -2  187.28   10.50
   4  11  -2  167.88   10.70
  -4  11   2  174.68    7.20
  -4  11   2  149.19   10.20
  -4  11   2  175.88   10.00
  -4  11   2  135.19    8.60
   4  11  -2  163.48    8.50
   3 -11  -2  270.37   14.70
  -3 -11   2  284.87   15.70
  -3 -11   2  262.17   12.40
   3 -11  -2  290.97   12.60
   3 -11  -2  257.07   13.10
  -3 -11   2  287.07   12.60
  -3  11   2  273.27    9.80
   3  11  -2  245.68   12.90
   3  11  -2  279.07   11.30
  -3  11   2  267.77   12.00
  -3  11   2  284.07   13.70
  -3  11   2  262.17   11.70
   3  11  -2  287.37   12.80
   3  11  -2  276.07   11.20
  -2 -11   2 1827.52   55.49
   2 -11  -2 1770.22   54.09
   2 -11  -2 1766.02   50.29
  -2 -11   2 1857.61   49.30
   2 -11  -2 1861.01   50.09
   2 -11  -2 1832.32   50.59
  -2 -11   2 1914.31   50.69
  -2  11   2 1760.22   51.49
  -2  11   2 1817.92   47.40
   2  11  -2 1805.52   50.39
  -2  11   2 1873.41   49.80
   2  11  -2 1825.82   49.00
   2  11  -2 1832.52   51.59
   2  11  -2 1895.01   49.50
   1 -11  -2 1611.94   49.60
   1 -11  -2 1538.05   43.80
  -1 -11   2 1699.13   45.70
  -1 -11   2 1614.74   50.19
   1 -11  -2 1677.33   45.60
  -1 -11   2 1661.33   43.10
  -1 -11   2 1671.93   44.90
   1 -11  -2 1623.04   45.50
   1  11  -2 1696.33   46.60
  -1  11   2 1666.93   44.70
   1  11  -2 1652.13   45.60
  -1  11   2 1636.54   46.90
   1  11  -2 1614.34   45.30
  -1  11   2 1652.63   43.80
   0 -11  -2   81.09    6.10
   0 -11  -2   88.49    8.10
   0 -11   2   86.19    6.10
   0 -11   2   80.49    7.70
   0 -11   2   79.49    5.80
   0 -11  -2   85.99    4.30
   0 -11  -2  103.69    6.60
   0 -11   2   79.49    4.10
   0  11  -2   81.79    6.10
   0  11   2   83.19    5.80
   0  11   2   90.09    5.80
   0  11   2   91.09    6.90
   0  11  -2   78.19    6.20
   0  11  -2   91.59    6.60
  -1 -11  -2  601.94   23.60
   1 -11   2  588.64   22.90
   1 -11   2  576.04   20.30
   1 -11   2  622.54   20.00
  -1 -11  -2  553.74   19.70
  -1 -11  -2  561.24   20.60
   1  11   2  592.54   19.00
  -1  11  -2  567.44   19.80
   1  11   2  581.84   20.30
  -1  11  -2  603.64   15.90
  -1  11  -2  555.24   20.90
  -1  11  -2  588.94   20.30
   1  11   2  557.54   20.60
   2 -11   2  814.32   28.30
  -2 -11  -2  784.92   27.20
   2 -11   2  786.32   26.80
   2 -11   2  837.32   25.80
  -2 -11  -2  769.92   25.70
  -2 -11  -2  792.22   29.10
  -2  11  -2  758.62   27.40
  -2  11  -2  820.62   26.00
  -2  11  -2  812.82   21.60
  -2  11  -2  841.42   26.00
   2  11   2  796.12   27.20
   2  11   2  777.02   26.60
  -3 -11  -2 1388.66   40.70
  -3 -11  -2 1305.37   43.00
  -3 -11  -2 1330.67   42.20
   3 -11   2 1410.46   41.90
   3 -11   2 1339.07   41.80
  -3  11  -2 1398.86   40.20
   3  11   2 1296.37   42.10
  -3  11  -2 1350.56   43.00
   3  11   2 1414.36   41.60
  -3  11  -2 1348.37   39.80
  -4 -11  -2  538.45   20.60
  -4 -11  -2  473.45   20.90
   4 -11   2  495.35   19.90
   4 -11   2  474.65   20.90
  -4 -11  -2  490.95   21.70
   4  11   2  468.85   20.00
  -4  11  -2  512.45   19.80
  -4  11  -2  522.45   22.60
  -4  11  -2  482.15   19.10
   4  11   2  492.85   21.70
  -5 -11  -2   47.70    6.60
   5 -11   2   88.49    7.50
   5 -11   2   75.19    8.60
  -5 -11  -2   71.29    8.60
  -5 -11  -2   63.69    7.40
   5  11   2   69.59    8.60
  -5  11  -2   77.79    7.30
   5  11   2   67.19    7.70
  -5  11  -2   83.19    9.20
  -5  11  -2   75.59    7.70
  -6 -11  -2  758.32   29.20
   6 -11   2  759.92   31.20
  -6 -11  -2  728.43   29.30
  -6  11  -2  793.12   32.60
  -6  11  -2  788.72   29.10
   6  11   2  738.33   29.20
  -6  11  -2  793.42   28.30
   6  11   2  684.63   30.70
  -7 -11  -2  701.23   28.80
  -7 -11  -2  673.03   31.90
   7 -11   2  705.73   27.40
  -7 -11  -2  732.53   29.90
   7 -11   2  664.23   30.60
   7  11   2  729.13   32.10
  -7  11  -2  709.13   32.30
  -7  11  -2  700.93   28.70
  -8 -11  -2  122.69   12.80
   8 -11   2  118.49   12.90
  -8 -11  -2  132.99   12.10
  -8 -11  -2  124.49   14.50
  -8  11  -2  117.29   13.90
   8  11   2  151.08   14.40
   9 -11   2   40.10    9.60
  -9 -11  -2   45.70   10.80
   9  11   2   31.40    8.60
  -9  11  -2   27.90    9.40
 -10 -11  -2  225.68   20.30
  10 -11   2  163.88   17.00
  10  11   2  205.38   18.40
 -10  11  -2  238.18   20.40
 -11 -12   2   18.10    8.90
  11 -12  -2   11.60    8.40
  11  12  -2   15.20    8.40
 -11  12   2    4.60    6.90
 -10 -12   2   14.90    8.00
  10 -12  -2   12.10    6.80
 -10  12   2    0.10    5.60
  10  12  -2    8.60    6.70
   9 -12  -2   86.19   11.90
  -9 -12   2   73.29   12.10
  -9  12   2   68.69   10.80
   9  12  -2   73.99   12.70
   8 -12  -2   -2.70    3.50
  -8 -12   2    0.10    4.30
   8  12  -2   -0.20    4.30
  -8  12   2   -3.50    3.20
  -8  12   2    7.80    4.90
   7 -12  -2    6.70    3.80
   7 -12  -2    1.70    3.80
  -7 -12   2   -1.80    3.10
  -7 -12   2   -3.40    3.10
  -7  12   2    0.10    3.20
  -7  12   2    2.90    3.70
   7  12  -2   -0.20    4.00
  -6 -12   2    0.40    3.40
   6 -12  -2   -3.20    2.50
  -6 -12   2    6.00    4.40
   6 -12  -2   -1.30    3.20
   6 -12  -2   -0.50    2.60
  -6  12   2    1.30    3.50
  -6  12   2   -0.30    2.80
   6  12  -2   -2.20    2.90
   6  12  -2   -0.40    1.90
   5 -12  -2   96.29    8.90
   5 -12  -2   72.39    7.50
   5 -12  -2   60.29    7.70
  -5 -12   2   75.89    8.40
  -5 -12   2   74.79    9.00
   5  12  -2   82.29    8.00
  -5  12   2   78.89    8.20
   5  12  -2   85.79    6.20
  -5  12   2   70.09    6.70
   5  12  -2   80.69    6.30
   5  12  -2   71.59    8.00
   4 -12  -2  130.39    9.90
  -4 -12   2  157.48   10.40
   4 -12  -2  144.09   10.80
  -4 -12   2  144.19    9.50
   4 -12  -2  153.38    9.60
  -4 -12   2  137.19   11.50
  -4  12   2  134.39    7.50
   4  12  -2  156.08    8.30
  -4  12   2  134.79    9.90
   4  12  -2  149.79    9.80
   4  12  -2  145.29   10.30
   4  12  -2  144.99    7.90
  -4  12   2  144.09    8.70
  -3 -12   2   38.40    6.40
  -3 -12   2   36.60    4.90
   3 -12  -2   42.60    6.60
   3 -12  -2   42.90    5.40
   3 -12  -2   53.69    5.50
  -3 -12   2   46.60    5.30
  -3  12   2   43.50    3.70
   3  12  -2   42.10    4.30
   3  12  -2   39.90    5.10
   3  12  -2   46.50    4.70
  -3  12   2   48.70    5.90
   3  12  -2   39.60    5.70
  -3  12   2   41.50    4.70
  -2 -12   2   19.70    5.10
   2 -12  -2   13.70    3.40
   2 -12  -2   19.60    3.70
   2 -12  -2   14.60    3.50
   2 -12  -2   11.30    3.80
  -2 -12   2   19.80    3.50
  -2 -12   2   15.80    3.40
  -2  12   2   13.60    3.10
   2  12  -2   18.70    3.60
  -2  12   2   20.00    2.80
  -2  12   2   21.00    4.40
   2  12  -2   17.80    3.20
   2  12  -2   17.60    4.00
   2  12  -2   16.20    3.50
  -1 -12   2   59.59    7.50
   1 -12  -2   57.89    4.60
  -1 -12   2   47.00    5.10
   1 -12  -2   38.00    4.70
  -1 -12   2   52.89    4.10
   1 -12  -2   56.79    5.20
  -1 -12   2   47.00    4.50
   1 -12  -2   44.50    6.20
  -1  12   2   49.50    5.40
   1  12  -2   45.80    5.10
  -1  12   2   48.30    4.30
   1  12  -2   59.09    5.30
   1  12  -2   53.69    5.50
  -1  12   2   46.00    4.70
   0 -12   2   69.89    5.90
   0 -12   2   64.39    3.90
   0 -12  -2   76.09    7.70
   0 -12  -2   72.39    6.10
   0 -12  -2   74.29    4.20
   0 -12  -2   78.19    6.20
   0 -12   2   79.19    7.90
   0 -12   2   73.69    5.80
   0  12  -2   72.79    6.00
   0  12   2   82.69    6.00
   0  12  -2   68.99    6.10
   0  12   2   70.39    5.60
   0  12   2   78.59    6.60
   0  12  -2   78.49    6.50
   1 -12   2    0.60    2.80
   1 -12   2    3.30    2.30
  -1 -12  -2    7.20    3.60
  -1 -12  -2    2.40    2.30
  -1 -12  -2    2.40    1.90
  -1  12  -2    3.30    2.60
  -1  12  -2    1.10    2.10
   1  12   2    7.50    2.80
   1  12   2    8.20    3.10
  -1  12  -2    2.30    1.00
  -1  12  -2   -0.30    1.80
  -2 -12  -2    2.30    2.20
   2 -12   2   -1.70    1.60
  -2 -12  -2    0.70    2.10
   2 -12   2   -3.10    2.20
  -2 -12  -2    2.40    2.70
   2  12   2    1.50    2.50
  -2  12  -2    1.00    2.00
  -2  12  -2    1.90    1.90
  -2  12  -2    0.80    2.20
   2  12   2   -2.90    1.60
  -3 -12  -2    5.00    3.70
  -3 -12  -2    4.30    2.70
   3 -12   2    5.60    3.30
   3 -12   2   10.20    3.80
  -3 -12  -2    8.70    3.60
   3  12   2    6.30    3.50
  -3  12  -2    9.10    3.30
  -3  12  -2    6.70    2.90
   3  12   2    3.60    3.20
  -3  12  -2    3.90    3.20
   4 -12   2   33.90    5.60
  -4 -12  -2   19.50    5.20
  -4 -12  -2   20.80    5.20
  -4 -12  -2   21.20    4.80
   4 -12   2   17.00    4.90
   4  12   2   30.50    5.70
  -4  12  -2   28.30    5.30
  -4  12  -2   28.10    6.40
  -4  12  -2   35.70    5.10
   4  12   2   22.80    5.40
   5 -12   2  157.18   12.50
  -5 -12  -2  156.68   11.30
   5 -12   2  165.48   10.80
  -5 -12  -2  144.69   12.10
  -5 -12  -2  148.79   11.10
   5  12   2  155.68   12.50
  -5  12  -2  170.78   10.80
  -5  12  -2  153.28   12.70
  -5  12  -2  141.09   10.60
   5  12   2  160.48   11.50
   6 -12   2   22.80    6.50
  -6 -12  -2   24.50    6.70
  -6 -12  -2   26.60    6.00
  -6  12  -2   23.70    7.00
  -6  12  -2   16.40    5.10
  -6  12  -2   27.20    5.70
   6  12   2   16.50    5.70
   6  12   2   13.20    5.10
   7 -12   2   14.50    6.10
  -7 -12  -2    7.30    5.00
   7 -12   2    4.10    4.00
  -7 -12  -2    8.30    5.10
  -7  12  -2    3.30    4.20
   7  12   2    6.00    4.40
  -7  12  -2    4.10    5.00
   7  12   2   10.30    5.40
  -8 -12  -2   66.49   10.80
   8 -12   2   59.19   11.40
  -8 -12  -2   66.79   10.40
   8  12   2   69.39   11.20
  -8  12  -2   85.89   12.20
   8  12   2   56.59    9.20
  -9 -12  -2   -1.90    5.20
   9 -12   2    4.60    6.10
   9  12   2    0.00    4.60
  -9  12  -2    8.30    5.90
 -10 -12  -2   -3.20    6.00
  10 -12   2    2.00    6.70
 -10  12  -2    2.00    6.90
  10  12   2    7.60    7.20
 -11 -13   2  130.69   25.20
  11  13  -2  134.69   15.70
 -11  13   2  150.98   17.40
  10 -13  -2  260.97   20.60
 -10 -13   2  221.98   19.50
 -10  13   2  268.57   20.40
  10  13  -2  217.88   18.50
  -9 -13   2  193.68   17.10
   9 -13  -2  206.88   17.80
   9  13  -2  188.28   16.20
  -9  13   2  193.88   16.60
  -8 -13   2   62.79   10.50
   8 -13  -2   67.19   10.90
   8  13  -2   74.79   10.50
  -8  13   2   71.09   10.30
  -7 -13   2  259.77   17.70
  -7 -13   2  279.67   18.40
   7 -13  -2  284.87   16.70
   7 -13  -2  266.77   18.20
  -7  13   2  271.47   17.30
   7  13  -2  276.87   17.60
  -7  13   2  240.08   14.70
   6 -13  -2  830.92   33.20
  -6 -13   2  808.92   32.80
   6 -13  -2  828.42   32.10
  -6 -13   2  841.42   34.40
  -6  13   2  911.21   30.40
  -6  13   2  821.42   32.10
   6  13  -2  825.82   32.60
   5 -13  -2  405.46   19.60
  -5 -13   2  368.56   18.40
   5 -13  -2  342.27   18.20
   5 -13  -2  340.87   16.60
  -5 -13   2  330.87   19.80
   5  13  -2  322.47   17.70
   5  13  -2  361.96   14.60
  -5  13   2  361.06   18.20
  -5  13   2  364.66   16.00
  -4 -13   2   11.10    4.90
   4 -13  -2    7.50    3.90
  -4 -13   2    7.60    3.20
   4 -13  -2   10.80    4.10
   4 -13  -2    5.30    3.10
   4  13  -2    5.10    2.90
   4  13  -2    9.60    2.80
   4  13  -2    8.30    2.70
  -4  13   2   14.60    3.60
   4  13  -2    7.50    3.70
  -4  13   2   18.50    4.80
  -3 -13   2  303.87   13.90
   3 -13  -2  279.07   13.30
   3 -13  -2  241.28   15.10
   3 -13  -2  264.57   13.70
  -3 -13   2  282.27   13.10
  -3 -13   2  273.47   16.70
   3  13  -2  300.47   14.90
   3  13  -2  277.77   13.50
  -3  13   2  292.57   12.80
   3  13  -2  289.77   11.90
  -3  13   2  275.77   10.60
  -3  13   2  265.57   14.20
   3  13  -2  288.07   12.50
   2 -13  -2  717.43   24.80
  -2 -13   2  696.43   24.80
  -2 -13   2  765.62   30.00
   2 -13  -2  733.63   28.90
   2 -13  -2  749.03   25.30
  -2 -13   2  754.42   23.70
   2 -13  -2  739.53   24.40
  -2 -13   2  721.43   23.30
  -2  13   2  761.52   22.50
   2  13  -2  735.93   26.10
   2  13  -2  771.52   24.70
  -2  13   2  747.43   26.60
   2  13  -2  760.82   25.20
   2  13  -2  732.73   23.40
  -1 -13   2 1009.10   30.10
   1 -13  -2  888.11   27.70
  -1 -13   2  963.10   27.00
   1 -13  -2  968.80   30.00
  -1 -13   2  979.00   34.90
   1 -13  -2  941.51   29.30
   1 -13  -2  874.11   33.40
  -1 -13   2  910.91   28.30
   1  13  -2  940.91   30.40
  -1  13   2  917.31   27.70
   1  13  -2  942.21   29.70
  -1  13   2  941.41   31.00
   1  13  -2  894.11   29.30
   0 -13  -2  158.18    9.30
   0 -13   2  170.58    9.40
   0 -13  -2  152.38    9.10
   0 -13  -2  180.68   12.40
   0 -13   2  153.98    6.60
   0 -13   2  145.99    8.60
   0 -13   2  156.78   11.60
   0  13   2  166.68    8.90
   0  13  -2  148.79    9.40
   0  13  -2  149.09    9.10
   0  13  -2  151.08    9.20
   0  13   2  149.69    9.80
  -1 -13  -2  139.99   11.00
  -1 -13  -2  123.59    8.40
   1 -13   2  128.39    8.50
  -1 -13  -2  126.69    8.60
   1 -13   2  140.79   10.60
  -1  13  -2  122.39    8.30
  -1  13  -2  129.29    8.50
   1  13   2  131.89    8.60
  -1  13  -2  135.19    9.30
   1  13   2  122.09    8.70
   2 -13   2 1378.96   45.10
  -2 -13  -2 1449.76   43.50
  -2 -13  -2 1360.76   46.20
   2 -13   2 1385.26   42.90
  -2 -13  -2 1447.86   42.40
  -2  13  -2 1452.55   42.00
  -2  13  -2 1446.76   44.60
   2  13   2 1409.56   43.00
  -2  13  -2 1477.75   42.20
   2  13   2 1387.66   43.00
  -3 -13  -2 1306.77   44.30
   3 -13   2 1349.66   42.80
  -3 -13  -2 1364.16   41.00
  -3 -13  -2 1329.47   42.40
   3 -13   2 1259.87   41.70
  -3  13  -2 1323.67   40.20
   3  13   2 1310.97   42.30
  -3  13  -2 1340.97   39.90
  -3  13  -2 1322.37   43.20
   3  13   2 1322.37   41.30
   4 -13   2   75.29    8.30
  -4 -13  -2   79.69    8.80
   4 -13   2   92.09    8.90
  -4 -13  -2  102.89    9.70
  -4 -13  -2  114.89    9.10
  -4  13  -2   87.79    9.30
  -4  13  -2   90.09    7.70
  -4  13  -2  105.29    8.70
   4  13   2  104.49    9.70
   4  13   2  109.29    9.10
  -5 -13  -2  194.28   12.90
   5 -13   2  201.48   12.60
  -5 -13  -2  200.08   14.40
  -5 -13  -2  184.88   13.10
   5 -13   2  212.88   14.50
  -5  13  -2  198.58   12.00
  -5  13  -2  227.28   15.50
   5  13   2  201.48   14.30
   5  13   2  212.38   13.50
  -5  13  -2  214.88   13.10
  -6 -13  -2  380.76   21.70
   6 -13   2  371.36   20.90
  -6 -13  -2  401.36   20.20
   6  13   2  389.66   21.50
  -6  13  -2  373.36   21.60
  -6  13  -2  350.96   17.50
  -6  13  -2  385.56   19.10
   6  13   2  347.97   18.60
  -7 -13  -2  369.86   20.20
   7 -13   2  322.87   20.50
  -7 -13  -2  323.57   21.40
   7  13   2  334.97   18.90
   7  13   2  311.47   20.30
  -7  13  -2  328.77   21.50
  -8 -13  -2  111.89   12.30
   8 -13   2  102.69   13.30
  -8 -13  -2  101.39   13.60
   8  13   2   86.59   10.60
   8  13   2   76.39   12.10
  -8  13  -2   62.39   12.30
  -9 -13  -2   15.30    8.00
   9 -13   2    5.60    6.90
   9  13   2   15.60    7.70
  -9  13  -2    8.50    6.60
  10 -14  -2    8.40    7.00
 -10 -14   2   -2.70    4.80
  10  14  -2   12.70    6.70
 -10  14   2    7.70    6.90
  -9 -14   2  152.18   16.00
   9 -14  -2  126.79   14.50
  -9  14   2  141.39   15.00
   9  14  -2  163.18   15.90
  -8 -14   2  290.47   20.00
   8 -14  -2  278.77   19.40
  -8  14   2  285.67   19.10
   8  14  -2  246.78   18.50
   7 -14  -2  504.75   25.50
  -7 -14   2  482.45   25.10
   7 -14  -2  419.76   22.10
  -7 -14   2  474.35   25.00
   7  14  -2  457.05   24.00
  -7  14   2  522.15   24.80
   6 -14  -2    5.00    4.00
  -6 -14   2   -2.70    3.10
  -6 -14   2    4.40    3.80
   6 -14  -2    4.00    4.20
   6  14  -2    3.60    4.00
  -6  14   2    1.10    3.80
  -6  14   2    0.60    3.10
  -5 -14   2  287.87   18.60
   5 -14  -2  263.47   16.30
   5 -14  -2  277.87   14.80
  -5 -14   2  256.57   15.00
   5 -14  -2  246.88   15.80
  -5  14   2  280.87   13.80
  -5  14   2  271.17   15.70
   5  14  -2  265.37   16.00
  -4 -14   2  781.22   27.90
   4 -14  -2  787.52   29.20
   4 -14  -2  772.32   27.30
  -4 -14   2  782.82   32.70
   4 -14  -2  753.12   30.30
   4  14  -2  720.13   28.50
  -4  14   2  716.03   28.40
   4  14  -2  766.02   27.30
  -4  14   2  751.02   25.80
   4  14  -2  785.02   24.50
   4  14  -2  762.52   25.30
  -3 -14   2  274.67   17.30
   3 -14  -2  265.07   14.20
  -3 -14   2  297.67   13.60
   3 -14  -2  296.07   16.90
   3 -14  -2  305.17   14.20
   3  14  -2  298.87   12.30
  -3  14   2  278.27   11.00
   3  14  -2  276.17   14.90
  -3  14   2  275.77   14.80
   3  14  -2  284.27   13.00
  -3  14   2  280.67   13.00
   3  14  -2  289.87   14.00
   2 -14  -2  132.29    8.60
  -2 -14   2  133.69    7.80
   2 -14  -2  118.89    8.10
   2 -14  -2  115.39   10.40
   2 -14  -2  140.19    9.20
  -2 -14   2  127.89   13.10
  -2 -14   2  122.99    7.50
  -2 -14   2  126.59   11.40
   2  14  -2  106.39    8.50
   2  14  -2  118.29    8.10
   2  14  -2  131.69    8.80
  -2  14   2  109.69    9.00
  -2  14   2  130.09    7.10
   1 -14  -2   59.99    5.30
  -1 -14   2   71.79    5.90
   1 -14  -2   75.19    6.90
   1 -14  -2   62.39    8.00
  -1 -14   2   67.79    8.80
   1 -14  -2   86.89    6.80
  -1 -14   2   73.99    5.20
   1  14  -2   72.99    6.60
  -1  14   2   59.39    6.70
   1  14  -2   73.69    7.10
  -1  14   2   73.79    5.80
   1  14  -2   83.49    6.80
   0 -14  -2  718.53   25.40
   0 -14  -2  743.63   30.00
   0 -14  -2  745.63   25.50
   0 -14   2  718.23   24.70
   0 -14   2  736.13   22.40
   0 -14   2  750.02   29.90
   0  14  -2  781.22   25.70
   0  14  -2  763.92   26.50
   0  14  -2  762.12   26.00
   0  14   2  770.92   24.90
   0  14   2  729.93   26.80
  -1 -14  -2 1222.18   37.20
   1 -14   2 1150.28   40.40
  -1 -14  -2 1245.58   37.70
  -1 -14  -2 1202.58   42.00
   1 -14   2 1162.48   36.80
  -1  14  -2 1206.38   38.40
  -1  14  -2 1207.78   36.80
   1  14   2 1110.79   37.30
  -1  14  -2 1269.87   37.20
   1  14   2 1193.98   36.80
  -2 -14  -2  106.39    8.30
   2 -14   2   81.39    7.80
  -2 -14  -2   95.39   10.20
   2 -14   2   77.49    8.90
  -2 -14  -2  102.69    8.40
   2  14   2   93.19    8.30
  -2  14  -2  113.49    8.30
   2  14   2  104.49    8.90
  -2  14  -2   96.09    9.00
  -2  14  -2  109.79    7.90
   3 -14   2  533.65   22.70
   3 -14   2  555.24   23.90
  -3 -14  -2  542.95   21.90
  -3 -14  -2  526.95   24.90
  -3 -14  -2  611.54   24.10
   3  14   2  563.04   22.70
  -3  14  -2  566.44   21.20
   3  14   2  539.15   23.20
  -3  14  -2  604.34   22.20
  -3  14  -2  538.85   23.80
  -4 -14  -2  494.65   23.90
  -4 -14  -2  539.05   22.10
   4 -14   2  552.44   23.20
   4 -14   2  495.25   22.80
  -4 -14  -2  487.45   23.00
  -4  14  -2  536.95   21.00
  -4  14  -2  565.04   24.90
   4  14   2  530.65   23.70
   4  14   2  466.35   21.50
  -4  14  -2  563.54   22.10
  -5 -14  -2  457.15   23.00
   5 -14   2  429.76   22.40
  -5 -14  -2  465.15   21.30
  -5 -14  -2  459.25   22.30
   5 -14   2  453.35   20.60
  -5  14  -2  464.75   20.70
  -5  14  -2  460.85   19.70
   5  14   2  415.96   22.20
   5  14   2  454.85   21.20
  -5  14  -2  461.05   23.60
   6 -14   2   47.30    9.30
  -6 -14  -2   42.80    9.10
  -6 -14  -2   35.60    7.30
  -6  14  -2   59.99    7.60
  -6  14  -2   54.79    8.60
  -6  14  -2   33.50    8.20
   6  14   2   40.80    8.70
   6  14   2   54.89    8.10
  -7 -14  -2   11.20    6.00
  -7 -14  -2    2.40    4.80
   7 -14   2    9.00    6.00
   7  14   2   -3.50    3.30
  -7  14  -2    4.80    5.00
   7  14   2    6.30    5.80
  -8 -14  -2  356.76   24.00
   8 -14   2  388.66   24.30
  -8  14  -2  324.17   23.50
   8  14   2  353.56   23.10
   9 -14   2  310.27   23.40
  -9 -14  -2  346.37   25.20
  -9  14  -2  335.37   24.10
   9  14   2  313.97   23.40
  10 -15  -2   30.00    9.50
 -10 -15   2   57.39   12.50
 -10  15   2   38.30   10.60
  10  15  -2   69.19   13.40
   9 -15  -2   12.90    7.20
  -9 -15   2   16.80    7.60
   9  15  -2    9.10    7.10
  -9  15   2   25.40    8.50
  -8 -15   2   -2.70    4.30
   8 -15  -2   12.40    6.20
   8  15  -2    0.60    4.40
  -8  15   2    3.40    5.20
  -7 -15   2   54.19    8.90
   7 -15  -2   60.39   10.00
   7 -15  -2   48.60    8.40
  -7 -15   2   41.70    9.40
   7  15  -2   49.20    9.40
  -7  15   2   44.60    8.80
  -6 -15   2   13.90    5.70
   6 -15  -2   24.50    7.00
  -6 -15   2   11.10    5.50
   6 -15  -2   19.50    6.00
   6  15  -2   14.30    5.70
  -6  15   2   15.20    5.50
  -5 -15   2   -1.80    3.00
   5 -15  -2    3.00    3.80
  -5 -15   2    4.50    4.90
   5 -15  -2    6.00    4.60
  -5  15   2    6.30    3.10
  -5  15   2    5.10    3.80
   5  15  -2    1.00    3.10
   4 -15  -2   18.10    5.40
  -4 -15   2   39.40    6.00
   4 -15  -2   41.10    8.00
  -4 -15   2   33.70    7.60
   4 -15  -2   27.70    5.30
  -4  15   2   42.20    5.40
   4  15  -2   30.40    6.20
   4  15  -2   29.60    4.50
  -4  15   2   30.80    6.20
   3 -15  -2    8.20    3.60
  -3 -15   2    5.60    4.80
  -3 -15   2    6.20    3.30
   3 -15  -2    7.10    4.30
   3 -15  -2    1.50    2.50
   3  15  -2   14.30    4.40
  -3  15   2    7.00    3.00
  -3  15   2    5.10    3.40
   3  15  -2    4.50    2.60
   3  15  -2    6.80    2.70
   3  15  -2    5.30    2.90
   2 -15  -2  106.89    8.50
   2 -15  -2   94.39    9.90
   2 -15  -2   92.69    7.50
   2 -15  -2  103.99    7.70
  -2 -15   2  101.49    7.00
  -2 -15   2  114.99   11.60
  -2 -15   2   99.89    7.10
   2  15  -2   99.49    7.80
   2  15  -2  114.69    9.10
  -2  15   2  103.09    8.90
  -2  15   2  100.39    6.50
   2  15  -2   93.89    8.00
   1 -15  -2  338.07   19.10
  -1 -15   2  344.77   13.00
  -1 -15   2  341.37   14.30
  -1 -15   2  352.96   19.70
   1 -15  -2  322.17   15.30
   1 -15  -2  329.87   14.80
  -1  15   2  349.27   14.10
   1  15  -2  372.36   16.00
  -1  15   2  352.76   16.70
   1  15  -2  314.17   15.60
   1  15  -2  341.67   15.50
   0 -15   2   11.90    3.40
   0 -15   2    9.00    4.20
   0 -15  -2    6.50    3.10
   0 -15  -2    8.70    3.20
   0 -15  -2    6.80    4.50
   0  15  -2    8.10    3.50
   0  15  -2    7.80    3.40
   0  15  -2   11.50    3.50
   0  15   2    4.80    3.30
   0  15   2    4.70    2.70
  -1 -15  -2   20.50    4.60
  -1 -15  -2   14.30    5.40
  -1 -15  -2   22.90    5.10
   1 -15   2   23.80    4.90
   1 -15   2    9.90    4.60
   1  15   2   19.50    4.90
  -1  15  -2   18.70    5.20
  -1  15  -2    9.60    3.30
  -1  15  -2   14.50    3.90
   1  15   2   25.80    5.00
   2 -15   2   81.99    8.90
  -2 -15  -2   71.69    7.30
  -2 -15  -2   83.59    8.10
   2 -15   2   77.59    7.80
  -2 -15  -2   64.09    8.90
  -2  15  -2   68.89    6.90
  -2  15  -2   79.39    8.70
   2  15   2   70.09    7.50
  -2  15  -2   84.39    7.70
   2  15   2   74.29    7.70
  -3 -15  -2   19.90    4.80
  -3 -15  -2   11.70    4.80
  -3 -15  -2   33.30    6.60
   3 -15   2   18.20    5.20
   3 -15   2   26.60    5.90
   3  15   2   27.30    5.80
  -3  15  -2   22.60    5.10
  -3  15  -2   22.60    5.10
  -3  15  -2   20.80    5.60
   3  15   2   21.20    5.10
   4 -15   2   52.09    7.80
  -4 -15  -2   59.99    7.50
  -4 -15  -2   48.60    8.40
  -4 -15  -2   66.09    8.40
   4 -15   2   57.79    7.80
  -4  15  -2   63.59    7.70
   4  15   2   53.49    7.70
  -4  15  -2   60.99    8.40
  -4  15  -2   62.39    6.90
   4  15   2   63.39    7.80
  -5 -15  -2    0.90    3.90
   5 -15   2   -0.10    3.90
   5 -15   2   -1.70    3.00
  -5 -15  -2    1.20    3.70
  -5 -15  -2    1.80    3.20
  -5  15  -2    3.40    3.20
   5  15   2   -4.10    2.50
  -5  15  -2   -0.50    3.10
  -5  15  -2   -3.70    3.90
   5  15   2    3.50    4.50
  -6 -15  -2   45.30    9.50
   6 -15   2   54.69   10.30
  -6 -15  -2   36.20    7.30
   6  15   2   37.10    8.10
  -6  15  -2   45.90    9.90
   6  15   2   57.39    9.20
   7 -15   2   23.50    8.00
  -7 -15  -2   29.50    8.60
  -7 -15  -2   29.80    8.00
   7  15   2   12.20    6.10
   7  15   2   34.40    7.90
  -7  15  -2   19.10    7.50
  -8 -15  -2    4.40    6.20
   8 -15   2    5.50    5.40
  -8  15  -2   -8.40    5.30
   8  15   2    2.50    5.60
  -9 -15  -2   16.80    7.80
   9 -15   2   12.20    8.00
   9  15   2   16.50    9.50
  -9  15  -2   26.40    9.20
 -10 -16   2   -6.70    6.60
  10 -16  -2   -1.30    6.10
 -10  16   2    2.40    7.20
  10  16  -2    6.60    7.40
   9 -16  -2  274.77   20.90
  -9 -16   2  290.17   22.00
   9  16  -2  267.47   20.40
  -9  16   2  263.17   20.10
  -8 -16   2  462.35   26.50
   8 -16  -2  523.65   28.10
   8  16  -2  462.25   26.60
  -8  16   2  508.45   27.00
  -7 -16   2  404.36   23.00
   7 -16  -2  380.16   21.40
   7 -16  -2  421.36   23.70
  -7 -16   2  366.76   23.10
  -7  16   2  356.26   21.70
   7  16  -2  380.76   22.30
  -6 -16   2   -0.10    4.00
   6 -16  -2    0.50    4.00
  -6 -16   2   -2.10    4.20
   6 -16  -2    4.00    4.50
   6  16  -2    3.00    3.80
  -6  16   2   -2.50    3.40
  -5 -16   2  187.08   13.10
  -5 -16   2  168.38   15.40
   5 -16  -2  172.48   13.80
   5 -16  -2  182.88   13.80
   5  16  -2  175.98   13.70
  -5  16   2  157.88   12.70
  -5  16   2  185.98   16.30
   4 -16  -2  725.73   26.90
   4 -16  -2  724.43   28.40
  -4 -16   2  682.13   32.00
  -4 -16   2  726.13   26.70
   4 -16  -2  695.13   30.10
  -4  16   2  667.33   24.60
   4  16  -2  688.33   32.30
  -4  16   2  666.53   28.10
   4  16  -2  727.13   28.80
   3 -16  -2  865.81   30.00
  -3 -16   2  843.62   35.70
  -3 -16   2  871.11   28.90
   3 -16  -2  924.11   35.40
   3 -16  -2  864.01   30.70
  -3  16   2  808.42   31.20
   3  16  -2  868.61   29.10
   3  16  -2  836.82   31.20
  -3  16   2  839.52   28.40
  -2 -16   2  178.78    9.90
   2 -16  -2  185.38   14.20
  -2 -16   2  213.58   16.10
  -2 -16   2  180.28    9.80
   2 -16  -2  199.08   12.00
   2 -16  -2  193.58   11.00
   2  16  -2  194.18   12.20
   2  16  -2  172.08   10.90
  -2  16   2  198.98    9.80
   2  16  -2  198.08   11.90
  -2  16   2  202.48   13.10
   1 -16  -2  257.67   13.10
   1 -16  -2  266.67   14.00
  -1 -16   2  265.17   17.50
   1 -16  -2  261.97   17.40
  -1 -16   2  270.87   12.60
  -1  16   2  249.08   12.00
   1  16  -2  293.37   14.10
   1  16  -2  290.87   14.30
  -1  16   2  262.27   15.00
   1  16  -2  261.57   14.20
   0 -16   2  781.52   32.00
   0 -16  -2  759.92   27.00
   0 -16  -2  770.32   32.60
   0 -16  -2  782.12   27.60
   0 -16   2  756.82   26.40
   0  16   2  797.22   26.50
   0  16  -2  777.22   27.60
   0  16  -2  784.82   27.50
   0  16  -2  800.42   28.60
   0  16   2  751.82   28.50
   1 -16   2  682.43   25.90
  -1 -16  -2  753.02   31.80
  -1 -16  -2  706.63   26.40
  -1 -16  -2  749.82   26.80
   1 -16   2  731.53   30.70
  -1  16  -2  717.73   26.10
   1  16   2  761.42   26.50
  -1  16  -2  745.93   26.40
   1  16   2  736.03   27.70
  -1  16  -2  739.43   28.10
  -2 -16  -2  185.28   12.00
   2 -16   2  173.48   11.80
  -2 -16  -2  166.08   14.10
  -2 -16  -2  192.58   12.00
   2 -16   2  185.38   13.90
  -2  16  -2  175.58   11.10
  -2  16  -2  181.28   11.60
   2  16   2  190.28   11.90
   2  16   2  205.28   12.90
  -2  16  -2  194.28   13.20
  -3 -16  -2  106.59    9.30
  -3 -16  -2  123.69   10.60
   3 -16   2  111.29   11.10
   3 -16   2  108.29    9.70
  -3 -16  -2  116.49   12.10
   3  16   2  122.29   10.30
  -3  16  -2  111.19    9.40
   3  16   2  113.59   10.30
  -3  16  -2   94.99   10.00
  -3  16  -2  117.49    9.10
   4 -16   2  543.65   25.00
  -4 -16  -2  562.74   23.90
   4 -16   2  569.44   25.40
  -4 -16  -2  554.24   25.20
  -4 -16  -2  524.75   26.40
  -4  16  -2  585.04   26.50
  -4  16  -2  580.74   23.80
  -4  16  -2  533.35   21.90
   4  16   2  544.65   23.80
   4  16   2  550.24   25.20
  -5 -16  -2  746.53   30.10
  -5 -16  -2  739.53   32.00
   5 -16   2  783.12   30.90
   5 -16   2  736.33   31.80
  -5 -16  -2  756.72   32.50
   5  16   2  767.62   30.30
   5  16   2  738.63   32.00
  -5  16  -2  782.32   28.50
  -5  16  -2  775.72   33.30
  -6 -16  -2  118.09   13.20
  -6 -16  -2  109.49   11.40
   6 -16   2  115.29   12.40
   6  16   2  100.39   10.90
  -6  16  -2  106.49   12.70
   6  16   2  124.59   12.90
  -7 -16  -2   61.89   12.40
   7 -16   2   72.69   12.50
   7  16   2   41.30    9.40
   7  16   2   49.30    9.30
  -7  16  -2   48.00   10.80
   8 -16   2  298.67   22.20
  -8 -16  -2  278.37   21.80
  -8  16  -2  349.96   24.10
   8  16   2  286.07   21.90
   9 -16   2  242.28   24.40
   9 -17  -2   94.29   14.30
  -9 -17   2   82.09   13.60
  -9  17   2   55.39   11.50
   9  17  -2  119.39   15.60
  -8 -17   2   -0.90    5.00
   8 -17  -2    5.70    6.70
  -8  17   2   -4.00    4.40
   8  17  -2    4.90    5.40
  -7 -17   2   89.09   11.60
   7 -17  -2   95.69   11.40
   7 -17  -2   91.69   11.60
  -7 -17   2   66.09   11.80
  -7  17   2   73.79   10.40
   7  17  -2   84.59   11.70
  -6 -17   2  143.89   15.00
   6 -17  -2  121.19   12.50
   6 -17  -2  138.49   13.40
  -6 -17   2  139.79   12.60
   6  17  -2  127.49   12.80
  -6  17   2  125.09   12.90
   5 -17  -2  170.98   13.70
   5 -17  -2  198.78   15.30
  -5 -17   2  163.28   12.50
  -5 -17   2  157.98   15.30
   5  17  -2  186.18   14.10
  -5  17   2  194.68   14.30
  -4 -17   2   33.30    6.30
   4 -17  -2   21.30    6.70
  -4 -17   2   17.40    6.60
   4 -17  -2   17.90    5.70
  -4  17   2   29.00    6.90
  -4  17   2   30.30    8.10
   4  17  -2   35.30    7.20
  -3 -17   2   88.59    7.60
  -3 -17   2  107.39   12.20
   3 -17  -2   85.49    8.40
   3 -17  -2   86.69   10.70
  -3  17   2   72.69    6.90
  -3  17   2   78.89    9.30
   3  17  -2   92.29    9.10
   3  17  -2   79.59    7.70
  -2 -17   2  525.55   27.00
   2 -17  -2  508.45   20.30
   2 -17  -2  564.64   22.60
   2 -17  -2  517.55   26.10
   2  17  -2  523.95   21.60
   2  17  -2  541.35   22.90
  -2  17   2  544.55   23.70
  -1 -17   2   86.09   10.30
   1 -17  -2   93.69    7.70
   1 -17  -2   82.59   10.20
   1 -17  -2   81.39    8.00
  -1 -17   2   89.39    7.20
   1  17  -2   88.89    8.30
  -1  17   2   81.69    7.00
   1  17  -2   84.99    8.30
  -1  17   2   97.09    9.50
   1  17  -2   80.59    8.10
   0 -17  -2    6.60    3.20
   0 -17  -2   -1.40    3.50
   0 -17   2   15.40    5.60
   0 -17   2   15.80    3.90
   0 -17  -2   11.90    4.10
   0  17  -2   11.20    4.30
   0  17   2   11.50    4.60
   0  17   2   11.40    3.80
   0  17  -2   15.10    4.80
   0  17  -2    7.80    3.40
   1 -17   2  133.89    9.90
  -1 -17  -2  136.19    9.90
  -1 -17  -2  121.49   12.80
   1 -17   2  133.99   12.30
  -1 -17  -2  159.28   10.80
   1  17   2  120.49    9.50
  -1  17  -2  126.89   10.80
  -1  17  -2  120.59    9.40
  -1  17  -2  124.59    9.60
   1  17   2  117.09   10.40
   2 -17   2   96.99    9.30
   2 -17   2  111.99   11.10
  -2 -17  -2  112.49   12.60
  -2 -17  -2  103.79    9.40
  -2 -17  -2  120.19    9.90
  -2  17  -2  117.59    9.70
  -2  17  -2  114.89   10.50
   2  17   2  111.59   10.30
   2  17   2  111.69    9.70
  -2  17  -2  102.09    8.70
  -3 -17  -2  266.57   18.50
  -3 -17  -2  290.67   16.50
   3 -17   2  271.47   16.00
   3 -17   2  269.27   17.40
  -3 -17  -2  312.87   16.40
  -3  17  -2  284.87   17.60
  -3  17  -2  274.47   15.20
   3  17   2  286.67   16.20
  -3  17  -2  289.17   14.80
   3  17   2  279.17   16.30
  -4 -17  -2    1.10    4.10
  -4 -17  -2   13.00    4.60
   4 -17   2    6.40    4.90
  -4 -17  -2    9.40    5.10
   4 -17   2   16.00    5.70
  -4  17  -2    9.30    4.20
   4  17   2   15.20    5.80
   4  17   2   14.70    5.30
  -4  17  -2   18.70    6.50
  -5 -17  -2   24.50    6.20
   5 -17   2   13.40    5.60
  -5 -17  -2   21.00    6.80
  -5 -17  -2   27.00    7.20
   5 -17   2   19.40    6.10
   5  17   2   17.80    6.40
  -5  17  -2   30.00    7.90
   5  17   2   22.80    6.40
   6 -17   2  183.38   16.20
  -6 -17  -2  184.98   14.70
  -6 -17  -2  193.28   16.60
   6  17   2  192.08   14.70
  -6  17  -2  184.88   16.50
   6  17   2  195.68   16.30
   7 -17   2  206.28   17.90
  -7 -17  -2  211.08   18.30
   7  17   2  177.88   16.70
  -7  17  -2  167.28   17.30
   8 -17   2   22.00    8.20
  -8 -17  -2   30.10    9.90
   8  17   2    5.60    6.40
  -8  17  -2   20.30    8.70
   9 -18  -2   30.80    9.90
  -9 -18   2   49.30   11.30
  -9  18   2   45.50   11.10
   9  18  -2   70.19   13.60
  -8 -18   2  156.08   15.90
   8 -18  -2  147.09   15.90
   8  18  -2  146.89   15.50
  -8  18   2  125.59   14.10
  -7 -18   2   91.29   13.40
  -7 -18   2   84.39   11.80
   7 -18  -2  114.09   12.70
   7 -18  -2   91.49   12.50
  -7  18   2   91.39   12.20
   7  18  -2  100.19   12.20
   6 -18  -2   -3.90    4.20
   6 -18  -2    4.50    4.70
  -6 -18   2    7.90    5.10
  -6 -18   2    7.10    6.20
   6  18  -2    0.10    3.60
  -6  18   2    7.20    5.10
  -5 -18   2  110.49   14.10
  -5 -18   2  124.19   11.00
   5 -18  -2  129.39   12.10
   5 -18  -2   95.49   11.40
   5  18  -2  109.09   11.70
  -5  18   2  106.29   11.20
  -4 -18   2  203.58   17.40
  -4 -18   2  209.88   13.00
   4 -18  -2  206.68   16.30
   4 -18  -2  194.68   19.00
  -4  18   2  203.38   14.90
   4  18  -2  190.38   13.90
  -3 -18   2   99.69   12.40
   3 -18  -2  104.79   11.80
   3 -18  -2  134.49   10.70
  -3  18   2  129.49   10.70
   3  18  -2  121.99    9.80
  -3  18   2  129.79   11.30
   3  18  -2  121.99   10.70
   2 -18  -2   41.60    5.80
  -2 -18   2   41.40    9.00
   2 -18  -2   50.39    8.70
   2 -18  -2   36.70    6.40
   2  18  -2   38.20    7.10
  -2  18   2   28.20    6.80
   2  18  -2   37.60    6.50
   1 -18  -2    9.00    4.00
   1 -18  -2    3.30    3.20
   1 -18  -2    7.60    4.90
  -1 -18   2   10.20    5.80
   1  18  -2   10.00    4.50
   1  18  -2    8.30    4.20
  -1  18   2    4.30    3.60
  -1  18   2    9.90    3.50
   0 -18  -2  212.58   12.70
   0 -18  -2  228.08   13.60
   0 -18   2  228.58   17.00
   0 -18  -2  223.18   17.30
   0 -18   2  248.58   13.30
   0  18  -2  217.78   13.30
   0  18  -2  235.38   14.40
   0  18   2  230.48   12.50
   0  18   2  202.58   13.80
   1 -18   2  223.18   16.30
  -1 -18  -2  217.48   13.10
   1 -18   2  191.88   12.50
  -1 -18  -2  217.98   17.20
  -1 -18  -2  219.08   13.40
   1  18   2  218.98   13.10
  -1  18  -2  233.98   13.40
   1  18   2  206.98   14.00
  -1  18  -2  217.68   14.50
  -2 -18  -2   28.80    7.80
   2 -18   2   32.80    6.50
   2 -18   2   23.10    6.30
  -2 -18  -2   44.30    7.60
  -2 -18  -2   20.60    5.30
  -2  18  -2   26.90    6.70
   2  18   2   28.90    6.40
   2  18   2   45.70    7.10
  -2  18  -2   21.80    5.10
  -3 -18  -2   28.40    8.20
   3 -18   2   30.10    6.90
  -3 -18  -2   20.50    6.00
   3 -18   2   32.00    7.70
  -3 -18  -2   24.30    5.80
   3  18   2   17.20    5.50
  -3  18  -2   15.30    4.50
  -3  18  -2   21.30    7.00
   3  18   2   25.90    6.60
  -4 -18  -2  179.08   13.20
   4 -18   2  183.38   14.40
   4 -18   2  190.98   14.60
  -4 -18  -2  166.98   13.60
  -4 -18  -2  145.29   14.70
   4  18   2  163.18   13.70
  -4  18  -2  181.48   11.90
   4  18   2  175.48   13.30
  -4  18  -2  239.98   17.00
  -5 -18  -2   95.89   12.20
   5 -18   2  101.39   11.40
  -5 -18  -2  110.09   11.80
  -5 -18  -2  117.29   11.60
   5 -18   2  119.89   12.80
  -5  18  -2  114.29   13.10
   5  18   2  111.79   11.40
   5  18   2  120.39   12.10
   6 -18   2   21.70    7.80
  -6 -18  -2    8.70    6.00
   6  18   2   13.10    5.90
   6  18   2    6.70    5.60
  -6  18  -2    5.00    5.80
  -7 -18  -2   -3.60    4.60
   7 -18   2    5.60    6.60
  -7  18  -2    2.40    6.90
   7  18   2   14.50    7.30
   8 -18   2   35.60   10.00
  -8 -18  -2   31.00    9.70
  -8  18  -2   47.50   11.90
   8  18   2   43.20   10.50
  -9 -19   2  248.58   21.40
   9 -19  -2  234.88   21.20
  -8 -19   2   14.60    7.60
   8 -19  -2   25.60    8.50
  -8  19   2   19.60    8.30
   8  19  -2   18.80    8.60
  -7 -19   2   99.59   12.50
   7 -19  -2  109.09   13.60
  -7 -19   2  105.39   14.30
   7 -19  -2  114.59   13.50
  -7  19   2  110.99   13.50
   7  19  -2  110.59   13.60
   6 -19  -2  580.54   28.80
  -6 -19   2  566.14   31.60
   6 -19  -2  586.44   29.40
  -6 -19   2  641.44   28.40
  -6  19   2  571.34   28.80
   6  19  -2  593.34   29.40
  -5 -19   2  646.84   27.40
  -5 -19   2  635.94   33.30
   5 -19  -2  640.84   31.00
  -5  19   2  636.14   29.60
   5  19  -2  643.74   29.40
   4 -19  -2   11.70    6.30
  -4 -19   2    6.60    5.90
  -4  19   2   13.40    6.10
   4  19  -2   15.60    5.90
   3 -19  -2  200.38   16.40
  -3 -19   2  227.58   18.00
  -3  19   2  180.68   14.20
   3  19  -2  193.08   13.80
   2 -19  -2  735.93   32.90
  -2 -19   2  642.24   32.00
   2 -19  -2  661.13   24.90
   2 -19  -2  716.13   27.60
   2  19  -2  667.13   26.50
   2  19  -2  679.63   27.60
  -2  19   2  624.74   27.90
   1 -19  -2  473.55   19.90
   1 -19  -2  449.26   25.40
  -1 -19   2  471.85   26.10
   1 -19  -2  456.65   21.10
   1  19  -2  491.35   21.60
  -1  19   2  458.95   22.30
   1  19  -2  463.85   21.60
   0 -19   2  182.48   16.00
   0 -19  -2  183.48   12.70
   0 -19  -2  183.08   16.00
   0 -19  -2  188.58   12.00
   0  19   2  205.28   14.20
   0  19  -2  180.58   12.50
   0  19   2  186.88   11.60
   0  19  -2  176.98   13.00
  -1 -19  -2  197.58   17.00
  -1 -19  -2  189.08   12.60
   1 -19   2  219.38   13.20
  -1 -19  -2  189.28   13.00
   1 -19   2  178.38   15.20
   1  19   2  205.58   12.70
   1  19   2  173.78   13.10
  -1  19  -2  186.08   13.90
  -1  19  -2  224.58   13.40
  -2 -19  -2  529.95   28.60
   2 -19   2  537.45   23.90
   2 -19   2  565.74   27.80
  -2 -19  -2  539.55   23.80
  -2 -19  -2  520.35   23.40
  -2  19  -2  544.35   22.80
   2  19   2  563.74   24.20
  -2  19  -2  574.34   26.40
   2  19   2  555.24   25.10
   3 -19   2  600.74   27.10
  -3 -19  -2  696.63   28.00
   3 -19   2  615.24   29.50
  -3 -19  -2  644.44   32.10
  -3 -19  -2  654.43   27.10
  -3  19  -2  624.24   25.20
   3  19   2  587.94   27.10
   3  19   2  694.13   28.20
  -3  19  -2  631.54   29.30
  -4 -19  -2   42.40    9.80
   4 -19   2   51.79    9.60
  -4 -19  -2   63.19    9.30
   4 -19   2   50.39    9.60
  -4 -19  -2   50.39    8.10
   4  19   2   61.49    9.30
  -4  19  -2   60.19   10.70
   4  19   2   55.39    9.20
  -5 -19  -2   35.40   10.30
  -5 -19  -2   56.19    9.30
   5 -19   2   52.09   10.00
   5 -19   2   63.69   10.10
   5  19   2   56.49    9.40
   5  19   2   42.10    8.40
  -5  19  -2   53.29   10.30
   6 -19   2  370.96   22.90
  -6 -19  -2  337.77   22.60
   6  19   2  316.07   21.30
  -6  19  -2  357.76   24.20
   6  19   2  341.17   23.50
   7 -19   2  358.56   24.20
  -7 -19  -2  333.77   23.40
   7  19   2  360.86   23.70
  -7  19  -2  307.67   23.40
  -8 -20   2   13.10    7.10
   8 -20  -2   18.60    8.00
  -8  20   2    5.00    6.60
   8  20  -2   12.60    7.10
  -7 -20   2   33.30   10.00
   7 -20  -2   46.60   10.30
  -7 -20   2   36.90    9.20
   7 -20  -2   32.60    9.00
   7  20  -2   44.30   10.00
  -7  20   2   44.20   10.20
  -6 -20   2    7.10    6.80
  -6 -20   2   -2.90    4.20
   6 -20  -2    7.10    6.00
   6  20  -2   -2.40    4.20
  -6  20   2   -3.70    4.80
   5 -20  -2    0.30    4.20
  -5 -20   2    0.00    5.10
  -5  20   2    0.10    3.90
   5  20  -2   -1.80    4.10
  -4 -20   2   14.70    7.30
   4 -20  -2   20.10    7.10
   4  20  -2   13.70    5.50
  -4  20   2   39.80    8.70
   3 -20  -2   22.70    7.70
  -3 -20   2   10.90    6.70
   3  20  -2   16.30    5.60
  -3  20   2    7.60    5.60
  -2 -20   2   18.50    7.80
   2 -20  -2   17.70    6.40
   2  20  -2   12.30    5.00
  -2  20   2   12.30    5.80
   2  20  -2   12.80    5.40
   1 -20  -2    7.70    3.50
  -1 -20   2   21.30    7.40
   1 -20  -2    8.80    6.00
  -1  20   2   17.90    5.60
   1  20  -2   14.30    5.00
   1  20  -2   10.90    4.60
   0 -20  -2   44.20    8.00
   0 -20  -2   25.80    8.40
   0 -20  -2   53.59    7.00
   0 -20   2   44.50    9.80
   0  20  -2   43.70    7.20
   0  20  -2   47.70    7.90
   0  20   2   40.50    6.20
   0  20   2   38.30    7.60
  -1 -20  -2   56.79    7.40
  -1 -20  -2   32.40    9.00
  -1 -20  -2   50.29    7.60
   1 -20   2   34.50    8.50
   1  20   2   58.09    7.50
   1  20   2   51.09    8.60
  -1  20  -2   51.39    7.40
  -1  20  -2   40.00    7.90
   2 -20   2    6.40    4.20
  -2 -20  -2   10.60    4.50
  -2 -20  -2    9.80    6.90
   2 -20   2    9.60    5.50
  -2 -20  -2    5.90    4.00
   2  20   2    4.60    3.70
  -2  20  -2   -1.80    3.40
  -2  20  -2    8.80    4.30
   2  20   2   -0.10    3.50
   3 -20   2   11.50    6.10
  -3 -20  -2    4.10    4.40
  -3 -20  -2    6.20    6.30
   3 -20   2   13.90    6.00
  -3 -20  -2   17.30    5.50
  -3  20  -2   14.30    6.10
   3  20   2   11.50    5.40
  -3  20  -2   10.80    4.60
   3  20   2    9.20    5.10
   4 -20   2    6.20    5.20
  -4 -20  -2   13.00    7.30
   4 -20   2    8.70    5.40
  -4 -20  -2   14.60    6.10
  -4  20  -2   18.40    6.90
   4  20   2   -0.20    4.70
   4  20   2   -1.70    4.20
   5 -20   2   59.59   10.00
  -5 -20  -2   36.00    8.80
   5 -20   2   40.30    9.20
   5  20   2   37.20    8.70
  -5  20  -2   33.30    9.20
   5  20   2   59.59   10.20
  -6 -20  -2    1.50    5.30
   6 -20   2    2.80    5.90
  -6  20  -2   -2.70    5.10
   6  20   2   -2.60    5.20
  -7 -20  -2    1.40    6.60
   7 -20   2   -0.20    5.90
  -7  20  -2    4.10    6.90
   7  20   2    3.70    6.10
  -8 -21   2   17.00    8.60
  -7 -21   2   65.09   13.70
   7 -21  -2   32.40    9.00
   7  21  -2   40.70   10.20
  -7  21   2   29.50    8.80
   6 -21  -2  291.87   21.40
  -6 -21   2  326.67   24.60
   6  21  -2  308.27   21.20
  -6  21   2  273.97   20.20
  -5 -21   2  353.86   25.20
   5 -21  -2  333.97   22.80
  -5  21   2  300.37   20.30
   5  21  -2  308.67   20.40
   4 -21  -2   21.40    8.40
  -4 -21   2    6.60    7.40
   4  21  -2   11.80    5.20
  -4  21   2   14.50    6.60
   3 -21  -2  113.69   13.50
  -3 -21   2  109.59   14.30
   3  21  -2  114.29   11.30
  -3  21   2  109.69   11.90
   2 -21  -2  375.06   24.50
  -2 -21   2  403.06   25.90
   2  21  -2  449.86   22.10
  -2  21   2  418.86   22.60
   2  21  -2  411.76   20.70
   1 -21  -2  246.78   19.60
  -1 -21   2  222.38   18.60
   1  21  -2  207.48   15.00
  -1  21   2  233.28   16.40
   1  21  -2  246.88   15.50
   0 -21  -2   73.19    8.40
   0 -21   2   63.49   11.30
   0 -21  -2   88.19   13.10
   0  21  -2   60.99    8.40
   0  21  -2   67.49    9.60
   0  21   2   60.49    9.40
  -1 -21  -2   81.39   13.00
  -1 -21  -2   80.29    8.90
   1 -21   2   99.89   12.80
  -1  21  -2   94.59    9.50
   1  21   2   93.29   11.00
   1  21   2   94.89    9.50
  -1  21  -2  104.59   11.50
  -2 -21  -2  325.47   18.20
  -2 -21  -2  316.17   23.30
   2 -21   2  331.77   21.90
   2  21   2  328.57   18.30
  -2  21  -2  321.17   17.30
  -2  21  -2  311.37   20.10
   2  21   2  307.67   19.10
   3 -21   2  314.87   19.10
  -3 -21  -2  301.97   18.30
   3 -21   2  315.97   21.30
  -3 -21  -2  310.17   23.10
  -3  21  -2  319.37   20.50
   3  21   2  300.97   18.80
   3  21   2  306.37   18.90
   4 -21   2   28.60    7.90
  -4 -21  -2   27.50    9.10
   4 -21   2   49.40   10.30
  -4 -21  -2   48.10    9.10
  -4  21  -2   43.30   10.30
   4  21   2   35.20    8.00
   4  21   2   32.40    8.00
   5 -21   2    7.70    5.60
  -5 -21  -2    8.60    6.10
   5 -21   2   11.20    6.90
  -5  21  -2   22.60    8.50
   5  21   2    7.80    6.20
   5  21   2    8.70    5.70
  -6 -21  -2  204.68   17.80
   6 -21   2  193.48   18.20
   6  21   2  233.68   18.70
  -6  21  -2  243.98   20.40
   7 -22  -2  240.58   20.40
  -7 -22   2  273.47   23.60
  -7  22   2  257.87   21.60
   7  22  -2  205.98   18.60
   6 -22  -2   -3.30    5.30
  -6 -22   2    8.70    7.50
   6  22  -2   -0.10    5.20
  -6  22   2   -1.80    5.00
  -5 -22   2  104.29   16.10
   5 -22  -2   90.49   13.50
  -5  22   2   93.79   12.80
   5  22  -2   76.39   10.70
  -4 -22   2  308.17   24.10
   4 -22  -2  325.97   23.10
  -4  22   2  295.77   20.40
   4  22  -2  320.97   20.30
   3 -22  -2  202.58   18.40
  -3 -22   2  188.68   19.10
  -3  22   2  183.68   15.40
   3  22  -2  171.28   14.20
  -2 -22   2   21.20    8.50
   2 -22  -2   39.90    9.90
  -2  22   2   24.90    7.60
   2  22  -2   26.30    7.30
   1 -22  -2  120.69   14.80
  -1 -22   2  125.19   14.60
   1  22  -2  131.09   12.40
  -1  22   2  104.79   12.30
   1  22  -2  124.99   11.40
   0 -22   2  357.16   24.40
   0 -22  -2  403.06   26.50
   0  22  -2  422.76   22.40
   0  22   2  390.76   22.00
   0  22  -2  374.66   20.00
  -1 -22  -2  342.77   24.70
  -1 -22  -2  313.27   22.90
   1 -22   2  288.87   21.90
  -1  22  -2  324.37   17.90
   1  22   2  318.07   17.50
   1  22   2  339.47   20.20
  -1  22  -2  293.87   19.30
  -2 -22  -2   48.70    8.10
  -2 -22  -2   39.70   10.60
   2 -22   2   27.30    8.30
   2  22   2   38.30    7.80
  -2  22  -2   40.00    9.70
   2  22   2   58.09   10.20
  -2  22  -2   32.40    7.30
  -3 -22  -2   74.09    9.90
  -3 -22  -2   50.89   11.80
   3 -22   2   58.09   11.40
   3  22   2   80.19   10.20
  -3  22  -2   79.49   12.10
   3  22   2   67.49   10.60
  -4 -22  -2  188.28   15.70
   4 -22   2  209.38   18.00
  -4 -22  -2  178.48   18.60
   4 -22   2  212.08   17.10
  -4  22  -2  215.18   17.90
   4  22   2  203.28   16.60
   4  22   2  195.78   16.20
   5 -22   2  316.07   24.40
  -5 -22  -2  336.37   21.50
   5 -22   2  307.37   21.70
  -5  22  -2  322.27   23.10
   5  22   2  345.17   22.20
   6 -22   2   51.69   11.50
  -6 -22  -2   41.90   10.10
   6  22   2   34.40    9.60
  -6  22  -2   58.89   13.30
   6 -23  -2    8.80    7.40
  -6 -23   2   -1.30    7.80
  -6  23   2   -0.90    5.90
   6  23  -2    3.60    5.70
  -5 -23   2    6.00    7.50
   5 -23  -2    3.30    6.10
   5  23  -2   -0.60    5.00
  -5  23   2    1.00    6.20
  -4 -23   2    6.40    8.30
   4 -23  -2   -2.00    4.60
   4  23  -2    3.60    5.70
  -4  23   2    8.70    6.40
   3 -23  -2    1.40    5.20
  -3 -23   2    4.70    6.40
   3  23  -2   -1.90    4.30
  -3  23   2    7.00    5.50
  -2 -23   2   26.20    9.00
   2 -23  -2   34.80   10.10
   2  23  -2   30.50    7.70
  -2  23   2   35.60    8.20
  -1 -23   2    0.80    5.50
   1 -23  -2    9.20    6.40
   1  23  -2    1.30    4.20
   1  23  -2   -1.70    4.00
  -1  23   2   10.80    6.30
   0 -23  -2   24.20    8.80
   0 -23   2   28.30    8.80
   0  23   2   21.20    6.90
   0  23  -2   14.50    5.60
   0  23  -2   17.20    6.50
   1 -23   2   24.60    8.80
  -1 -23  -2   15.90    8.00
  -1  23  -2   34.40    8.10
   1  23   2   39.10    8.90
  -1  23  -2   36.50    7.30
  -2 -23  -2   -0.70    6.00
   2 -23   2   -2.20    5.20
   2  23   2   -1.00    4.00
  -2  23  -2   -8.40    4.50
   2  23   2   -5.30    4.30
  -3 -23  -2   -2.80    4.10
   3 -23   2   11.20    6.60
  -3 -23  -2   -0.40    6.60
   3  23   2    1.90    4.80
   3  23   2   -3.10    4.30
  -3  23  -2    4.30    6.10
  -4 -23  -2    2.60    7.20
   4 -23   2    3.10    6.10
  -4 -23  -2    3.80    5.60
   4  23   2   10.20    6.10
   4  23   2    4.90    5.50
  -4  23  -2   14.50    7.80
  -5 -23  -2   -0.50    5.00
   5 -23   2    8.10    8.10
  -5  23  -2   -2.90    6.20
   5  23   2   11.50    7.00
  -5 -24   2   31.50   11.40
   5 -24  -2   52.69   11.40
  -5  24   2   45.10   10.70
   5  24  -2   48.40   11.00
   4 -24  -2  362.96   26.20
  -4 -24   2  323.07   26.20
  -4  24   2  386.76   24.20
   4  24  -2  379.16   22.70
  -3 -24   2  247.08   22.70
   3 -24  -2  246.38   21.20
  -3  24   2  236.28   18.40
   3  24  -2  213.98   17.00
  -2 -24   2    8.80    7.00
   2 -24  -2   12.70    7.80
  -2  24   2    9.80    6.50
   2  24  -2   17.00    6.00
  -1 -24   2  144.29   17.20
   1 -24  -2  176.38   19.10
   1  24  -2  137.49   13.20
  -1  24   2  128.19   13.70
   0 -24  -2  387.26   27.10
   0 -24   2  346.67   25.70
   0  24  -2  377.86   20.70
   0  24  -2  352.56   21.90
   0  24   2  375.26   22.50
  -1 -24  -2  198.68   20.00
   1 -24   2  169.88   17.60
  -1  24  -2  199.98   16.40
   1  24   2  200.58   16.80
  -1  24  -2  188.48   16.70
   2 -24   2   21.70    8.40
  -2 -24  -2   23.90    9.60
   2  24   2   31.10    8.30
  -2  24  -2   19.20    7.80
   3 -24   2    7.80    6.50
  -3 -24  -2   18.80    9.30
   3  24   2   15.30    7.40
   3  24   2   21.30    6.80
  -3  24  -2   14.70    7.60
  -4 -24  -2  200.18   21.00
  -4 -24  -2  184.08   16.20
   4 -24   2  236.98   20.20
   4  24   2  196.78   17.10
  -4  24  -2  150.58   17.40
   4 -25  -2   30.60   10.40
  -4 -25   2   22.00   10.30
   4  25  -2   31.30    9.10
  -4  25   2   18.00    8.20
  -3 -25   2   16.40    8.80
   3 -25  -2    8.50    8.00
  -3  25   2   12.60    7.50
   3  25  -2    4.40    5.70
  -2 -25   2  172.48   19.40
   2 -25  -2  197.48   20.70
   2  25  -2  201.28   15.90
  -2  25   2  201.28   17.50
   1 -25  -2  184.28   20.00
  -1 -25   2  201.68   21.00
  -1  25   2  185.48   16.40
   1  25  -2  187.98   15.60
   0 -25   2    9.20    7.60
   0 -25  -2    9.60    9.00
   0  25   2    9.80    6.70
   0  25  -2    8.60    5.50
   0  25  -2    8.00    6.60
  -1 -25  -2   72.69   14.90
   1 -25   2   62.29   13.30
  -1  25  -2   46.70   10.80
   1  25   2   45.10   10.00
   2 -25   2  102.39   15.50
  -2 -25  -2   94.69   16.70
  -2  25  -2   66.49   12.70
   2  25   2   70.49   12.00
   3 -25   2  110.09   15.70
  -3 -25  -2   97.49   17.00
  -3  25  -2   96.09   15.00
   3  25   2  111.29   15.20
   3  25   2   67.69   12.50
  -3  26   2    8.20   11.60
   3  26  -2    4.10    6.30
   2 -26  -2   -9.80    5.20
  -2 -26   2   10.20    8.80
  -2  26   2   -2.20    5.70
   2  26  -2   -1.20    5.30
  -1 -26   2   -2.40    8.30
   1 -26  -2    5.90    8.10
   1  26  -2   -3.90    4.60
  -1  26   2    4.60    5.80
   0 -26  -2   59.09   14.50
   0 -26   2   44.30   12.80
   0  26   2   71.79   12.90
   1 -26   2   95.09   15.80
  -1 -26  -2  137.39   18.20
   1  26   2   94.09   14.00
  -2 -26  -2    3.40    8.80
   2 -26   2   16.40    8.30
   2  26   2   -9.00    5.50
  -2  26  -2   12.70    7.30
 -12   0   3    3.30    6.90
  12   0  -3    1.60    5.70
 -11   0   3    3.30    5.40
  11   0  -3    3.10    5.00
 -10   0   3    0.00    4.80
  10   0  -3    5.60    4.80
   9   0  -3    0.80    3.30
  -9   0   3   -7.40    3.30
   9   0  -3    4.10    4.00
   8   0  -3   -0.40    2.90
  -8   0   3    1.70    2.80
  -8   0   3    1.90    2.40
  -8   0   3    5.90    4.30
   8   0  -3    0.40    2.40
   8   0  -3   -2.90    2.20
  -7   0   3    2.40    2.40
  -7   0   3   -0.60    2.40
  -7   0   3    0.90    2.00
   7   0  -3    0.30    2.40
   7   0  -3   -0.50    1.90
   7   0  -3    1.00    2.00
   7   0  -3   -2.90    2.40
  -6   0   3   -1.90    1.90
   6   0  -3   -0.10    1.50
   6   0  -3   -1.90    2.10
   6   0  -3   -0.40    2.20
  -6   0   3   -0.80    2.10
  -6   0   3    1.10    1.90
   6   0  -3    1.90    2.40
  -5   0   3    1.50    2.20
   5   0  -3    1.00    2.00
   5   0  -3    0.80    2.10
   5   0  -3   -0.20    1.30
  -5   0   3    2.20    1.90
  -5   0   3    2.80    1.60
   5   0  -3    2.30    2.20
   4   0  -3    0.70    1.10
   4   0  -3    1.50    1.80
  -4   0   3    0.00    0.90
  -4   0   3   -0.30    1.20
   4   0  -3    3.90    2.20
   4   0  -3    2.60    2.20
  -4   0   3    2.30    2.30
  -3   0   3    0.80    0.80
   3   0  -3   -0.40    1.70
   3   0  -3    2.40    1.00
   3   0  -3   -1.60    1.10
  -3   0   3    1.30    1.50
   3   0  -3    2.10    1.50
   2   0  -3    4.40    1.10
  -2   0   3    0.40    1.20
   2   0  -3   -0.70    0.60
  -2   0   3   -0.50    0.60
   2   0  -3    1.00    0.90
   2   0  -3    0.50    1.10
   2   0  -3    2.00    1.80
   1   0  -3    0.90    0.90
   1   0  -3   -1.00    1.10
   1   0  -3    2.50    1.10
   1   0  -3    1.00    1.00
   1   0  -3    0.40    0.80
   0   0  -3    0.80    1.00
   0   0  -3    0.20    0.70
   0   0  -3    1.70    1.10
   0   0  -3    1.00    1.20
   0   0  -3    3.00    1.40
  -1   0  -3    3.10    0.70
   1   0   3    0.60    1.10
  -1   0  -3    1.00    1.00
  -1   0  -3    2.10    1.20
  -1   0  -3    1.90    1.40
  -1   0  -3    0.00    0.60
  -1   0  -3    2.70    1.70
  -2   0  -3   -0.80    1.40
  -2   0  -3    0.20    1.10
  -2   0  -3    2.50    1.90
   2   0   3    0.40    1.10
  -2   0  -3    2.70    1.10
  -2   0  -3    0.30    0.80
   2   0   3    1.10    1.00
  -3   0  -3    1.90    2.20
  -3   0  -3    0.40    1.40
   3   0   3   -1.50    1.40
  -3   0  -3   -0.60    1.30
   3   0   3    1.90    2.10
  -3   0  -3    0.00    1.30
  -4   0  -3    7.40    3.30
  -4   0  -3    2.60    2.20
  -4   0  -3   -0.80    1.60
   4   0   3   -0.70    1.80
   4   0   3    0.70    2.00
  -5   0  -3    2.20    2.40
   5   0   3    1.90    2.70
   5   0   3   -1.80    1.80
  -5   0  -3    3.00    2.50
  -5   0  -3    2.20    3.00
  -6   0  -3    3.50    3.60
  -6   0  -3   -2.50    2.40
   6   0   3   -1.80    2.30
   6   0   3    0.90    3.10
  -6   0  -3    0.50    2.60
  -7   0  -3    2.00    3.20
   7   0   3   -3.60    2.80
  -7   0  -3   -3.10    2.80
  -7   0  -3   -0.60    3.10
   7   0   3   -0.60    3.10
   8   0   3    0.40    3.90
  -8   0  -3    4.70    4.10
  -8   0  -3   -1.50    3.10
  -8   0  -3   -4.50    3.00
   8   0   3    1.70    3.70
  -9   0  -3   -1.10    3.90
  -9   0  -3   -5.20    4.00
   9   0   3    5.40    5.50
   9   0   3    3.10    4.40
  -9   0  -3   -1.00    3.90
  10   0   3   -3.00    3.70
 -10   0  -3    2.30    5.50
  10   0   3    2.90    5.10
 -10   0  -3    0.60    5.80
 -10   0  -3   -2.90    4.90
 -11   0  -3    6.60    6.20
  11   0   3   -1.60    6.20
  12  -1  -3    1.40    5.70
 -12  -1   3    8.80    6.70
  12   1  -3   22.00    7.80
 -12   1   3    3.90    7.00
  11  -1  -3  126.29   13.60
 -11  -1   3  148.39   15.30
 -11   1   3  129.19   14.40
  11   1  -3  151.98   14.60
 -10  -1   3  697.03   33.00
  10  -1  -3  697.93   31.60
  10   1  -3  811.32   33.00
 -10   1   3  758.02   33.90
  -9  -1   3  548.35   27.20
   9  -1  -3  524.45   25.50
   9   1  -3  581.44   26.10
  -9   1   3  545.45   24.70
  -9   1   3  553.74   26.90
   9   1  -3  569.84   23.80
   8  -1  -3   31.00    5.80
   8  -1  -3   31.20    6.60
   8  -1  -3   36.80    7.40
   8  -1  -3   17.60    4.60
  -8  -1   3   36.50    5.30
  -8  -1   3   45.80    8.80
  -8  -1   3   18.80    4.50
   8   1  -3   40.50    7.20
  -8   1   3   35.20    6.00
  -8   1   3   23.20    6.50
   8   1  -3   39.30    5.70
   8   1  -3   38.90    7.40
  -7  -1   3   38.00    7.40
  -7  -1   3   28.70    4.40
   7  -1  -3   32.10    6.10
  -7  -1   3   30.20    5.10
   7  -1  -3   32.50    4.50
   7  -1  -3   36.40    6.00
   7  -1  -3   31.60    5.10
  -7   1   3   31.90    6.40
   7   1  -3   33.80    6.30
   7   1  -3   33.70    4.90
   7   1  -3   27.50    5.40
  -7   1   3   32.50    4.90
   6  -1  -3 1483.95   44.90
  -6  -1   3 1510.95   40.60
  -6  -1   3 1439.06   45.70
   6  -1  -3 1455.85   43.30
   6  -1  -3 1382.46   43.70
  -6  -1   3 1499.95   44.10
  -6  -1   3 1379.96   42.50
   6  -1  -3 1441.36   40.80
  -6   1   3 1463.45   41.30
   6   1  -3 1486.75   44.40
  -6   1   3 1366.56   44.60
   6   1  -3 1437.46   44.10
   6   1  -3 1486.05   42.00
  -6   1   3 1486.75   43.10
  -5  -1   3 1233.68   35.80
  -5  -1   3 1240.88   38.40
   5  -1  -3 1274.87   37.30
   5  -1  -3 1190.68   36.60
   5  -1  -3 1328.87   38.10
  -5  -1   3 1197.28   33.40
   5  -1  -3 1205.48   33.80
  -5   1   3 1211.18   34.20
   5   1  -3 1212.48   37.00
  -5   1   3 1169.58   35.60
   5   1  -3 1208.28   34.80
   5   1  -3 1261.87   37.30
   5   1  -3 1223.28   37.30
  -4  -1   3  272.77   12.50
   4  -1  -3  270.37   11.40
  -4  -1   3  279.67    9.40
  -4  -1   3  271.67   10.80
   4  -1  -3  271.07   12.00
   4  -1  -3  289.87    9.60
   4  -1  -3  274.57   12.50
  -4   1   3  261.67   10.90
   4   1  -3  273.27   11.80
   4   1  -3  264.37   11.80
   4   1  -3  293.47   13.00
  -4   1   3  289.97   12.40
  -4   1   3  286.17   10.00
   4   1  -3  289.47   10.50
   3  -1  -3  865.21   25.60
   3  -1  -3  851.91   26.90
  -3  -1   3  893.51   26.10
   3  -1  -3  867.41   22.70
   3  -1  -3  916.01   24.70
  -3  -1   3  866.11   22.10
  -3   1   3  862.11   23.20
   3   1  -3  872.91   23.90
   3   1  -3  829.32   25.20
   3   1  -3  845.02   27.00
   3   1  -3  907.61   25.70
  -3   1   3  842.72   25.60
   2  -1  -3 1270.07   32.60
   2  -1  -3 1262.27   32.10
   2  -1  -3 1268.17   32.90
  -2  -1   3 1332.47   31.50
   2  -1  -3 1253.47   34.10
  -2  -1   3 1314.87   34.30
   2  -1  -3 1316.17   36.50
   2   1  -3 1277.67   36.50
  -2   1   3 1330.37   34.60
   2   1  -3 1227.88   34.20
  -2   1   3 1318.97   32.70
   2   1  -3 1292.07   32.80
   2   1  -3 1282.67   33.20
   2   1  -3 1209.68   33.30
   1  -1  -3 1752.52   44.50
  -1  -1   3 1735.73   44.30
   1  -1  -3 1726.93   46.70
   1  -1  -3 1744.03   44.20
   1  -1  -3 1777.92   45.00
   1  -1  -3 1712.33   43.80
   1   1  -3 1780.02   44.60
   1   1  -3 1706.33   46.80
  -1   1   3 1826.92   44.40
   1   1  -3 1749.22   42.30
   1   1  -3 1764.42   44.90
   1   1  -3 1743.83   43.60
   1   1  -3 1763.72   42.50
   0  -1  -3   28.30    2.30
   0  -1  -3   28.20    2.60
   0  -1  -3   29.80    2.70
   0  -1  -3   28.50    3.10
   0  -1  -3   27.20    2.70
   0   1  -3   30.20    2.70
   0   1  -3   33.40    2.80
   0   1  -3   27.80    2.70
   0   1  -3   28.80    3.10
   0   1  -3   27.30    2.20
  -1  -1  -3   12.70    1.20
  -1  -1  -3   12.40    2.50
  -1  -1  -3   18.40    3.00
  -1  -1  -3   12.40    1.20
  -1  -1  -3   12.00    2.00
   1  -1   3   16.90    2.40
  -1  -1  -3    8.30    2.00
   1  -1   3   12.70    2.10
  -1   1  -3   14.20    2.50
   1   1   3   12.90    1.90
  -1   1  -3   11.30    1.20
  -1   1  -3   15.10    1.90
  -1   1  -3   16.50    2.70
  -1   1  -3   12.10    1.60
  -2  -1  -3 1636.24   43.90
  -2  -1  -3 1659.43   43.80
   2  -1   3 1809.32   45.60
   2  -1   3 1753.72   43.00
  -2  -1  -3 1702.83   47.20
  -2  -1  -3 1649.63   42.90
  -2  -1  -3 1700.83   45.70
  -2   1  -3 1682.73   44.80
   2   1   3 1763.82   47.20
  -2   1  -3 1678.63   44.50
  -2   1  -3 1717.73   43.60
   2   1   3 1749.53   44.80
  -2   1  -3 1729.63   47.90
  -3  -1  -3 3040.90   78.39
  -3  -1  -3 3060.59   76.89
   3  -1   3 2978.20   77.39
  -3  -1  -3 3078.99   80.19
  -3  -1  -3 3103.59   76.79
   3  -1   3 3048.60   79.09
  -3   1  -3 2966.60   77.39
   3   1   3 2946.81   76.69
  -3   1  -3 2894.81   76.89
  -3   1  -3 2971.40   75.99
  -3   1  -3 2827.62   80.09
   3   1   3 3131.59   79.89
  -4  -1  -3  840.02   28.30
  -4  -1  -3  827.02   29.30
   4  -1   3  868.21   28.80
   4  -1   3  922.71   27.90
  -4  -1  -3  851.01   26.90
   4   1   3  833.92   26.80
  -4   1  -3  826.12   27.60
  -4   1  -3  823.82   29.60
  -4   1  -3  816.22   26.40
   4   1   3  864.71   29.30
  -5  -1  -3  147.89    9.40
   5  -1   3  135.49    9.90
  -5  -1  -3  140.69   10.20
  -5  -1  -3  150.18   10.90
   5  -1   3  144.49    9.60
  -5   1  -3  133.89    9.10
   5   1   3  121.99    9.80
   5   1   3  142.69    9.40
  -5   1  -3  175.18   11.90
  -5   1  -3  122.89    9.30
  -6  -1  -3 1111.39   37.90
  -6  -1  -3 1057.89   35.10
   6  -1   3 1003.90   36.50
  -6  -1  -3 1078.59   37.80
   6  -1   3 1062.99   35.80
   6   1   3 1079.79   35.40
  -6   1  -3 1065.99   37.90
   6   1   3 1027.90   37.10
  -6   1  -3 1025.00   36.20
  -6   1  -3 1086.19   35.50
   7  -1   3  490.95   22.90
  -7  -1  -3  541.25   23.10
   7  -1   3  564.94   25.00
  -7  -1  -3  526.25   24.60
  -7  -1  -3  554.74   25.30
  -7   1  -3  458.35   23.50
  -7   1  -3  524.35   24.20
   7   1   3  511.25   24.20
   7   1   3  540.65   23.00
  -7   1  -3  547.05   23.10
   8  -1   3  414.96   22.10
  -8  -1  -3  375.76   21.60
  -8  -1  -3  433.26   22.50
  -8  -1  -3  416.86   21.20
   8  -1   3  378.86   20.60
  -8   1  -3  416.36   22.10
   8   1   3  378.66   20.10
  -8   1  -3  439.16   22.90
  -8   1  -3  414.76   20.90
   8   1   3  374.16   21.60
  -9  -1  -3   11.40    5.80
   9  -1   3   12.60    6.20
  -9  -1  -3   14.40    6.40
  -9  -1  -3   19.40    6.90
   9  -1   3   11.40    5.90
  -9   1  -3    2.70    4.90
  -9   1  -3   23.00    7.30
   9   1   3   20.20    6.40
   9   1   3   10.90    6.10
  -9   1  -3   17.20    6.60
  10  -1   3  189.18   16.60
 -10  -1  -3  198.48   16.70
  10  -1   3  202.98   16.40
 -10  -1  -3  159.28   15.50
 -10  -1  -3  175.98   16.90
 -10   1  -3  219.68   17.70
  10   1   3  201.68   15.90
 -10   1  -3  182.58   16.50
 -10   1  -3  197.98   16.90
  10   1   3  184.68   16.80
 -11  -1  -3  384.96   25.30
 -11  -1  -3  411.26   25.30
  11  -1   3  437.76   25.00
  11  -1   3  361.46   24.10
  11   1   3  389.26   25.20
 -11   1  -3  384.16   24.60
 -12  -2   3  176.78   18.00
  12  -2  -3  115.69   14.10
  12   2  -3  150.28   15.30
 -12   2   3  112.89   15.30
  11  -2  -3  292.37   20.00
 -11  -2   3  237.28   19.40
  11   2  -3  300.47   19.40
 -11   2   3  272.37   20.70
  10  -2  -3   29.00    7.60
 -10  -2   3   23.80    7.30
  10   2  -3   24.80    6.70
 -10   2   3    4.60    5.20
  10   2  -3   17.00    6.60
   9  -2  -3   58.89    8.60
  -9  -2   3   40.90    9.00
  -9   2   3   39.70    6.70
  -9   2   3   60.69    9.70
   9   2  -3   37.00    7.70
   9   2  -3   54.49    7.70
   8  -2  -3  590.94   26.00
  -8  -2   3  549.65   23.30
  -8  -2   3  584.74   26.90
   8  -2  -3  605.64   22.60
   8  -2  -3  644.84   24.10
   8  -2  -3  644.14   26.10
   8   2  -3  585.94   23.80
   8   2  -3  585.24   25.40
   8   2  -3  627.54   26.00
  -8   2   3  591.14   26.90
  -8   2   3  653.73   24.00
  -7  -2   3  513.65   22.00
   7  -2  -3  585.74   22.40
   7  -2  -3  566.54   20.60
   7  -2  -3  580.64   24.40
  -7  -2   3  612.84   20.30
  -7  -2   3  639.14   26.30
   7  -2  -3  595.54   23.90
   7   2  -3  572.64   23.60
  -7   2   3  603.44   25.30
   7   2  -3  538.65   23.10
  -7   2   3  583.34   21.70
   7   2  -3  615.94   22.60
  -6  -2   3  148.49    9.30
   6  -2  -3  140.89   10.10
   6  -2  -3  140.79    9.70
  -6  -2   3  132.39   10.70
   6  -2  -3  141.89    7.80
   6  -2  -3  141.09    9.40
  -6  -2   3  147.79    7.50
  -6  -2   3  158.38   10.10
   6   2  -3  137.89    8.60
  -6   2   3  156.18    8.70
  -6   2   3  144.29    9.40
   6   2  -3  135.79    9.80
  -6   2   3  150.98   10.40
   6   2  -3  157.08   10.00
   5  -2  -3  324.67   14.30
   5  -2  -3  319.87   13.70
  -5  -2   3  307.07   10.80
  -5  -2   3  308.47   15.00
  -5  -2   3  304.97   12.90
  -5  -2   3  288.77   14.00
   5  -2  -3  310.07   14.20
   5  -2  -3  307.67   11.10
   5   2  -3  310.17   13.80
   5   2  -3  319.17   12.70
  -5   2   3  296.87   14.00
   5   2  -3  309.27   14.10
  -5   2   3  295.27   13.00
  -5   2   3  322.47   12.20
  -4  -2   3 1107.89   28.80
  -4  -2   3 1134.59   31.70
   4  -2  -3 1101.99   29.10
  -4  -2   3 1090.59   34.20
   4  -2  -3 1082.59   33.80
  -4  -2   3 1125.39   34.10
   4  -2  -3  982.90   32.70
   4  -2  -3 1120.89   32.20
   4   2  -3 1138.79   31.50
   4   2  -3 1142.09   33.20
  -4   2   3 1134.39   32.00
  -4   2   3 1158.38   33.40
  -4   2   3 1151.08   30.70
   4   2  -3 1173.68   33.00
   3  -2  -3  853.91   25.80
  -3  -2   3  849.72   27.60
  -3  -2   3  888.61   26.30
  -3  -2   3  876.01   21.50
   3  -2  -3  899.31   27.40
   3  -2  -3  864.51   24.60
   3  -2  -3  862.21   22.20
  -3   2   3  920.31   26.20
   3   2  -3  854.61   25.70
   3   2  -3  885.51   24.60
   3   2  -3  838.82   25.50
  -3   2   3  914.91   24.10
   2  -2  -3  342.17   11.10
  -2  -2   3  386.96    9.20
  -2  -2   3  368.46   12.20
   2  -2  -3  351.36   13.70
   2  -2  -3  350.36   11.90
   2  -2  -3  350.76   10.60
  -2  -2   3  325.87   13.60
   2  -2  -3  356.96    9.70
  -2   2   3  373.76   11.20
   2   2  -3  361.66   10.90
   2   2  -3  355.06   11.60
  -2   2   3  352.06   12.20
   2   2  -3  360.16   11.70
   2   2  -3  356.86   12.20
   1  -2  -3  128.29    4.20
  -1  -2   3  148.09    7.70
   1  -2  -3  125.09    5.00
  -1  -2   3  137.59    5.40
   1  -2  -3  131.59    5.40
   1  -2  -3  137.69    6.10
   1  -2  -3  136.59    4.00
   1  -2  -3  128.29    7.00
   1   2  -3  129.49    5.00
   1   2  -3  130.39    4.50
   1   2  -3  133.29    6.00
   1   2  -3  140.69    6.00
  -1   2   3  154.88    6.00
   1   2  -3  135.99    4.90
   0  -2  -3 1394.06   36.40
   0  -2  -3 1374.66   36.40
   0  -2   3 1450.25   37.60
   0  -2  -3 1335.77   36.40
   0  -2  -3 1368.46   35.00
   0  -2  -3 1355.26   37.20
   0   2  -3 1367.36   36.40
   0   2  -3 1345.97   36.30
   0   2  -3 1366.46   33.70
   0   2  -3 1422.46   34.70
   0   2  -3 1366.26   33.80
   0   2  -3 1377.26   36.70
   1  -2   3 1006.00   27.60
   1  -2   3 1010.30   27.20
  -1  -2  -3  988.80   28.30
  -1  -2  -3  946.11   25.20
  -1  -2  -3  976.50   27.70
  -1  -2  -3  999.80   24.90
  -1  -2  -3  984.40   27.10
  -1   2  -3  938.31   28.90
   1   2   3 1037.30   26.20
   1   2   3  980.20   28.40
  -1   2  -3  963.30   25.70
  -1   2  -3  993.30   25.80
  -1   2  -3  976.60   28.00
  -1   2  -3  965.00   25.10
  -2  -2  -3  363.06   14.20
  -2  -2  -3  359.96   11.60
   2  -2   3  382.66   11.40
  -2  -2  -3  350.66   11.20
   2  -2   3  358.16   13.10
  -2  -2  -3  345.07   11.90
  -2  -2  -3  378.16   13.60
   2   2   3  359.36   11.90
  -2   2  -3  353.96   14.80
  -2   2  -3  351.66   11.40
  -2   2  -3  343.67   12.10
  -2   2  -3  348.17   11.90
   2   2   3  362.96   14.40
  -2   2  -3  366.06   13.70
   3  -2   3    2.90    0.90
  -3  -2  -3    3.40    1.70
  -3  -2  -3    2.70    0.80
  -3  -2  -3   15.30    3.80
   3  -2   3    0.70    1.70
  -3  -2  -3    2.50    1.60
  -3  -2  -3    7.10    2.50
  -3   2  -3    5.00    1.80
  -3   2  -3    4.90    2.10
   3   2   3    3.00    2.20
  -3   2  -3    4.80    2.30
   3   2   3    5.20    2.00
  -3   2  -3    0.30    1.70
  -3   2  -3    0.00    1.40
   4  -2   3 1514.15   45.40
  -4  -2  -3 1527.25   45.80
  -4  -2  -3 1494.55   46.40
   4  -2   3 1554.94   44.90
  -4  -2  -3 1592.94   44.30
   4   2   3 1545.75   43.70
   4   2   3 1650.93   47.40
  -4   2  -3 1570.44   43.50
  -4   2  -3 1539.45   44.50
  -4   2  -3 1567.44   47.70
  -5  -2  -3  613.64   22.70
   5  -2   3  619.94   24.00
  -5  -2  -3  595.14   24.60
  -5  -2  -3  634.44   24.70
   5  -2   3  646.44   23.70
  -5   2  -3  628.94   23.50
   5   2   3  614.74   22.50
   5   2   3  605.64   24.70
  -5   2  -3  642.94   22.70
  -5   2  -3  628.24   25.50
   6  -2   3  177.18   12.00
   6  -2   3  154.08   11.60
  -6  -2  -3  171.98   11.40
  -6  -2  -3  168.28   12.60
  -6  -2  -3  168.08   12.30
   6   2   3  196.88   11.80
  -6   2  -3  165.48   11.60
  -6   2  -3  176.38   11.30
   6   2   3  172.78   12.80
  -6   2  -3  164.28   12.50
   7  -2   3    9.70    4.90
  -7  -2  -3    8.40    4.60
  -7  -2  -3    7.50    4.20
  -7  -2  -3    6.10    4.10
   7  -2   3   11.60    4.80
  -7   2  -3    5.90    3.80
   7   2   3   11.10    4.70
   7   2   3    7.40    3.60
  -7   2  -3    2.80    3.70
  -7   2  -3    3.70    3.50
   8  -2   3  203.28   15.20
  -8  -2  -3  187.68   14.60
  -8  -2  -3  172.18   13.70
  -8  -2  -3  193.48   15.60
   8  -2   3  191.48   14.10
  -8   2  -3  185.68   14.50
  -8   2  -3  193.28   14.90
  -8   2  -3  184.78   13.80
   8   2   3  175.58   13.00
   8   2   3  160.48   13.90
  -9  -2  -3  318.77   21.50
  -9  -2  -3  362.46   21.50
   9  -2   3  365.86   21.30
  -9  -2  -3  348.27   20.50
   9  -2   3  351.96   20.50
  -9   2  -3  345.97   20.20
   9   2   3  348.67   21.70
  -9   2  -3  348.47   20.90
  -9   2  -3  335.77   21.00
   9   2   3  316.47   18.80
 -10  -2  -3  197.58   16.80
  10  -2   3  181.28   15.90
 -10  -2  -3  202.28   17.30
  10  -2   3  193.18   16.70
 -10  -2  -3  185.68   16.00
  10   2   3  166.78   15.90
 -10   2  -3  194.38   16.60
 -10   2  -3  187.78   16.80
 -11  -2  -3    3.90    6.10
 -11  -2  -3   -0.80    6.70
  11  -2   3   -0.70    5.00
  11  -2   3    2.90    6.60
  11   2   3   -6.30    4.90
 -11   2  -3    1.00    6.30
  12  -3  -3   -1.40    5.10
 -12  -3   3    2.60    7.10
  12   3  -3    1.00    4.90
 -12   3   3    4.30    6.00
 -11  -3   3   26.30    8.00
  11  -3  -3   41.90    9.60
 -11   3   3   47.00   10.60
  11   3  -3   30.10    7.80
  10  -3  -3  145.89   13.60
 -10  -3   3  148.19   14.50
 -10   3   3  163.58   15.00
  10   3  -3  142.19   12.40
  10   3  -3  169.18   13.70
  -9  -3   3  172.18   14.70
   9  -3  -3  166.88   13.50
  -9   3   3  147.99   13.40
  -9   3   3  142.39   11.10
   9   3  -3  115.19   11.00
   9   3  -3  159.48   12.70
   8  -3  -3    7.40    4.40
   8  -3  -3   11.80    5.00
  -8  -3   3    3.50    4.00
   8  -3  -3   11.80    4.10
  -8  -3   3    3.20    3.00
  -8   3   3   12.10    4.30
   8   3  -3    8.10    4.60
  -8   3   3   12.20    5.30
   8   3  -3    4.00    3.50
   8   3  -3    4.30    3.80
   7  -3  -3   38.00    4.80
  -7  -3   3   46.70    6.30
  -7  -3   3   37.80    7.40
   7  -3  -3   41.80    7.30
   7  -3  -3   43.80    6.10
  -7  -3   3   50.79    4.80
   7  -3  -3   27.50    6.10
   7   3  -3   49.80    7.00
  -7   3   3   36.30    5.40
  -7   3   3   50.99    7.00
   7   3  -3   31.20    5.20
   7   3  -3   33.00    6.00
  -6  -3   3  161.88    9.90
  -6  -3   3  148.09   10.20
   6  -3  -3  156.98    7.90
  -6  -3   3  156.08    7.60
   6  -3  -3  156.88    9.90
   6  -3  -3  164.48   10.30
   6  -3  -3  151.58   10.50
  -6  -3   3  173.68   11.80
  -6   3   3  163.58    9.90
  -6   3   3  170.78   10.90
   6   3  -3  156.78   10.20
   6   3  -3  149.49   10.40
   6   3  -3  158.58    9.60
  -6   3   3  162.68    9.20
   5  -3  -3   43.40    5.50
  -5  -3   3   41.40    4.70
   5  -3  -3   34.90    4.70
  -5  -3   3   41.80    5.40
  -5  -3   3   44.70    3.30
   5  -3  -3   46.60    3.50
   5  -3  -3   35.40    5.00
  -5  -3   3   50.09    6.10
  -5   3   3   47.50    5.50
   5   3  -3   35.90    4.20
  -5   3   3   47.10    4.50
   5   3  -3   35.10    4.50
  -5   3   3   32.70    4.40
   5   3  -3   49.99    5.70
   4  -3  -3  438.06   16.60
   4  -3  -3  421.86   15.20
  -4  -3   3  428.96   17.40
   4  -3  -3  425.26   16.80
   4  -3  -3  431.56   12.30
  -4  -3   3  441.16   15.10
  -4  -3   3  426.96   11.80
   4   3  -3  409.26   15.50
   4   3  -3  443.16   15.30
   4   3  -3  424.76   16.20
  -4   3   3  429.86   14.50
  -4   3   3  460.15   16.40
  -4   3   3  397.96   15.00
   3  -3  -3   74.49    2.50
   3  -3  -3   76.79    5.30
   3  -3  -3   76.89    4.70
  -3  -3   3   80.29    5.90
  -3  -3   3   78.49    6.50
   3  -3  -3   65.39    5.80
  -3   3   3   79.29    5.30
   3   3  -3   74.69    5.30
   3   3  -3   74.79    4.80
  -3   3   3   81.69    4.70
   3   3  -3   89.59    5.40
   2  -3  -3  330.57   10.70
   2  -3  -3  323.97   10.30
   2  -3  -3  330.37    8.80
  -2  -3   3  340.17   11.70
   2  -3  -3  357.06   11.60
   2  -3  -3  355.36   13.60
  -2  -3   3  334.37   13.80
  -2   3   3  350.46   11.20
   2   3  -3  330.17    8.40
   2   3  -3  327.07   11.30
   2   3  -3  329.27   11.30
  -2   3   3  323.57   11.90
   2   3  -3  333.07   10.60
   2   3  -3  320.27   11.60
   1  -3  -3  915.41   23.90
  -1  -3   3  978.20   28.40
   1  -3  -3  922.51   23.70
   1  -3  -3  930.01   27.60
   1  -3  -3  929.41   24.80
  -1  -3   3  971.00   24.80
   1  -3  -3  914.81   26.10
   1   3  -3  950.40   24.20
  -1   3   3  950.70   24.70
   1   3  -3  919.71   24.70
   1   3  -3  942.31   26.00
   1   3  -3  937.61   24.60
  -1   3   3  942.61   25.80
   1   3  -3  916.31   25.90
   0  -3  -3    3.20    1.40
   0  -3  -3    3.70    0.70
   0  -3  -3    3.90    0.70
   0  -3   3    2.60    1.70
   0  -3  -3    5.60    1.70
   0  -3  -3    4.80    1.70
   0  -3  -3    4.50    1.10
   0   3  -3    2.80    1.30
   0   3  -3    1.40    1.40
   0   3  -3    3.80    0.90
   0   3  -3    3.00    0.80
   0   3  -3    2.80    1.40
   0   3  -3    2.60    0.80
   0   3   3    2.50    1.40
  -1  -3  -3   62.89    4.70
  -1  -3  -3   68.59    4.70
  -1  -3  -3   65.59    4.40
   1  -3   3   70.59    4.70
  -1  -3  -3   69.19    3.50
  -1  -3  -3   70.69    3.20
   1  -3   3   74.89    4.60
  -1   3  -3   60.19    5.10
  -1   3  -3   60.29    4.50
  -1   3  -3   71.79    3.50
   1   3   3   67.79    5.10
  -1   3  -3   61.59    3.10
   1   3   3   68.39    3.40
  -1   3  -3   68.69    3.60
   2  -3   3  160.18    8.00
  -2  -3  -3  143.39    7.80
   2  -3   3  163.28    6.60
  -2  -3  -3  150.38    6.50
  -2  -3  -3  147.79    6.40
  -2  -3  -3  142.49    6.70
  -2  -3  -3  163.98    8.70
  -2   3  -3  169.78    8.30
  -2   3  -3  144.29    6.80
   2   3   3  142.39    6.30
  -2   3  -3  148.79    6.30
   2   3   3  200.38    9.80
  -2   3  -3  143.29    8.90
  -2   3  -3  155.48    6.50
   3  -3   3  211.38    7.20
  -3  -3  -3  200.28    9.00
  -3  -3  -3  194.98    7.20
   3  -3   3  176.88    9.70
  -3  -3  -3  182.38   10.40
  -3  -3  -3  212.08    9.40
   3   3   3  208.68    8.90
  -3   3  -3  190.88   10.10
  -3   3  -3  209.08   11.70
  -3   3  -3  218.78   10.60
  -3   3  -3  210.98    9.20
  -3   3  -3  203.88    8.70
   3   3   3  210.68   11.40
  -4  -3  -3  393.36   15.70
   4  -3   3  383.36   16.50
   4  -3   3  429.36   16.90
  -4  -3  -3  382.56   17.10
   4  -3   3  384.46   10.80
  -4  -3  -3  380.96   17.30
  -4   3  -3  385.36   15.00
   4   3   3  399.96   15.10
   4   3   3  445.76   18.60
  -4   3  -3  392.96   16.70
  -4   3  -3  383.26   15.40
  -4   3  -3  414.26   18.60
   5  -3   3   29.80    5.60
   5  -3   3   44.40    6.20
  -5  -3  -3   48.90    6.00
  -5  -3  -3   39.90    6.30
  -5  -3  -3   39.50    6.10
  -5   3  -3   29.70    4.80
  -5   3  -3   28.20    4.80
   5   3   3   44.50    5.30
  -5   3  -3   38.50    6.30
   5   3   3   38.60    7.00
   6  -3   3  224.58   13.90
  -6  -3  -3  198.58   14.10
   6  -3   3  205.18   13.20
  -6  -3  -3  204.68   12.80
  -6  -3  -3  209.98   13.80
   6   3   3  201.48   13.80
  -6   3  -3  212.48   14.30
  -6   3  -3  223.68   12.80
   6   3   3  223.08   12.40
  -6   3  -3  197.68   12.50
  -7  -3  -3  137.29   12.30
  -7  -3  -3  125.19   10.90
   7  -3   3  149.69   12.10
   7  -3   3  116.99   11.20
  -7  -3  -3  147.19   12.00
  -7   3  -3  114.29   10.50
  -7   3  -3  156.98   11.90
  -7   3  -3  124.59   11.80
   7   3   3  139.29   12.60
   7   3   3  164.38   11.40
  -8  -3  -3   75.19    9.50
  -8  -3  -3   80.69    9.70
   8  -3   3   86.39   10.00
  -8  -3  -3   84.79   11.20
   8  -3   3   66.19    9.70
  -8   3  -3   91.99   10.10
   8   3   3   56.89    8.00
  -8   3  -3   45.60    8.70
  -8   3  -3   98.69   11.50
   8   3   3   89.49   11.20
  -9  -3  -3   -1.10    4.30
  -9  -3  -3    5.10    5.30
   9  -3   3   -2.50    4.70
  -9  -3  -3   -1.00    5.30
   9  -3   3   -0.70    4.10
  -9   3  -3    4.30    5.40
   9   3   3   -0.30    4.90
  -9   3  -3    3.80    5.30
  -9   3  -3    3.40    4.30
 -10  -3  -3   12.20    6.40
  10  -3   3   10.70    5.80
  10  -3   3    9.10    6.60
 -10  -3  -3    9.90    6.40
 -10  -3  -3   11.80    6.80
  10   3   3    5.30    6.30
 -10   3  -3   12.60    6.70
 -10   3  -3    8.00    6.30
  11  -3   3   61.99   12.00
  11  -3   3   51.59   11.00
 -11  -3  -3   58.79   12.90
 -11  -3  -3   49.90   10.80
 -11   3  -3   65.09   12.80
  11   3   3   59.79   11.70
  12  -4  -3  234.08   19.70
 -12  -4   3  260.67   21.70
 -12   4   3  227.38   19.30
  12   4  -3  260.97   19.20
 -11  -4   3  533.85   29.80
  11  -4  -3  534.25   28.20
  11   4  -3  579.04   28.90
 -11   4   3  543.25   29.40
  11   4  -3  555.44   27.70
 -10  -4   3   39.30    9.40
  10  -4  -3   23.90    7.20
 -10   4   3   35.90    9.50
  10   4  -3   36.50    8.40
  10   4  -3   31.60    7.60
   9  -4  -3  147.59   12.90
  -9  -4   3  146.09   13.70
   9   4  -3  140.89   11.80
  -9   4   3  155.58   14.00
  -9   4   3  144.39   11.60
   9   4  -3  150.68   12.50
   8  -4  -3 1634.74   48.50
   8  -4  -3 1616.44   51.09
   8  -4  -3 1638.64   52.49
  -8  -4   3 1561.44   53.09
  -8  -4   3 1609.74   49.30
  -8   4   3 1615.04   49.20
   8   4  -3 1598.34   49.80
  -8   4   3 1508.45   51.69
   8   4  -3 1523.45   49.80
   8   4  -3 1582.54   50.89
  -7  -4   3  661.73   20.80
   7  -4  -3  614.14   21.20
  -7  -4   3  627.24   27.10
   7  -4  -3  664.23   24.40
   7  -4  -3  623.14   26.10
  -7  -4   3  620.04   24.70
   7  -4  -3  639.64   25.10
   7   4  -3  613.74   24.10
   7   4  -3  637.44   24.70
  -7   4   3  670.03   23.90
  -7   4   3  619.04   25.80
   7   4  -3  599.24   25.00
  -6  -4   3   56.39    4.30
  -6  -4   3   68.09    6.60
   6  -4  -3   62.29    4.70
   6  -4  -3   65.89    6.70
   6  -4  -3   63.39    7.00
   6  -4  -3   74.39    7.00
  -6  -4   3   68.39    8.00
  -6  -4   3   51.09    6.50
  -6   4   3   65.99    6.00
  -6   4   3   66.39    6.60
  -6   4   3   68.99    7.00
   6   4  -3   58.39    6.60
   6   4  -3   69.59    6.50
   6   4  -3   61.49    6.40
  -5  -4   3  307.07   12.70
   5  -4  -3  283.67   12.60
  -5  -4   3  270.57   14.30
   5  -4  -3  264.87   13.20
  -5  -4   3  289.47    9.30
   5  -4  -3  280.67   13.80
  -5  -4   3  256.37   13.60
   5  -4  -3  284.37    9.70
   5   4  -3  265.17   13.20
  -5   4   3  270.27   11.80
   5   4  -3  260.47   12.30
  -5   4   3  288.47   12.60
   5   4  -3  273.67   12.60
  -5   4   3  277.57   13.20
  -4  -4   3 1481.95   36.20
   4  -4  -3 1462.05   36.40
   4  -4  -3 1468.65   40.60
  -4  -4   3 1475.35   43.60
  -4  -4   3 1419.46   43.50
  -4  -4   3 1433.96   40.20
   4  -4  -3 1469.95   42.80
   4  -4  -3 1443.66   42.30
  -4   4   3 1452.35   40.60
   4   4  -3 1480.95   42.00
  -4   4   3 1561.14   42.10
   4   4  -3 1453.85   40.80
   4   4  -3 1433.66   41.00
  -4   4   3 1520.05   40.30
  -3  -4   3 2849.71   74.39
   3  -4  -3 2812.22   73.29
  -3  -4   3 3060.49   71.79
   3  -4  -3 2732.13   74.69
  -3  -4   3 2750.32   75.69
   3  -4  -3 2784.62   71.59
  -3   4   3 2918.01   73.29
   3   4  -3 2847.02   72.69
   3   4  -3 2778.62   72.59
  -3   4   3 2936.21   72.09
   3   4  -3 2816.92   73.09
   2  -4  -3  839.82   23.50
   2  -4  -3  890.31   27.00
  -2  -4   3  862.11   27.40
  -2  -4   3  889.21   25.00
   2  -4  -3  858.81   24.30
   2  -4  -3  819.52   23.20
   2   4  -3  879.71   24.40
  -2   4   3  925.21   21.00
  -2   4   3  743.33   24.40
   2   4  -3  844.92   24.60
   2   4  -3  812.62   21.60
   2   4  -3  850.41   24.60
  -2   4   3  937.11   24.70
   1  -4  -3  490.15   13.60
   1  -4  -3  481.95   15.60
   1  -4  -3  480.65   14.00
  -1  -4   3  508.65   14.20
   1  -4  -3  476.15   13.60
  -1  -4   3  502.15   17.50
   1  -4  -3  491.05   17.00
   1   4  -3  452.55   14.40
   1   4  -3  486.65   15.40
   1   4  -3  480.45   14.00
   1   4  -3  491.45   15.50
  -1   4   3  472.35   14.00
   1   4  -3  482.65   14.30
  -1   4   3  510.35   15.60
   0  -4   3 2900.01   74.79
   0  -4   3 3082.79   70.19
   0  -4  -3 2972.60   73.79
   0  -4  -3 2888.61   74.59
   0  -4  -3 2903.21   70.89
   0  -4  -3 2860.11   70.59
   0  -4  -3 2913.61   70.69
   0   4   3 2703.43   73.39
   0   4  -3 3022.20   73.69
   0   4   3 2881.41   73.29
   0   4  -3 2835.72   73.99
   0   4  -3 2901.81   71.49
   0   4  -3 2897.91   71.39
   0   4  -3 2943.41   73.59
  -1  -4  -3 3009.50   74.39
  -1  -4  -3 3034.50   77.29
  -1  -4  -3 2987.40   73.89
  -1  -4  -3 3049.89   77.09
   1  -4   3 2995.50   76.59
  -1  -4  -3 2968.60   76.59
   1  -4   3 3100.69   76.89
  -1   4  -3 2857.31   74.49
  -1   4  -3 3101.59   74.49
   1   4   3 3133.29   73.49
  -1   4  -3 2969.90   72.89
   1   4   3 3031.40   77.79
  -1   4  -3 3118.79   76.89
  -1   4  -3 2898.31   78.29
   2  -4   3   52.69    4.90
  -2  -4  -3   53.09    4.90
  -2  -4  -3   55.69    4.20
  -2  -4  -3   65.09    4.00
   2  -4   3   56.09    4.10
  -2  -4  -3   66.89    5.50
  -2  -4  -3   61.79    4.30
   2   4   3   60.59    5.60
  -2   4  -3   64.39    4.10
  -2   4  -3   59.99    5.00
  -2   4  -3   57.59    4.10
   2   4   3   63.19    3.70
  -2   4  -3   61.49    3.50
  -2   4  -3   58.19    5.80
  -3  -4  -3   22.50    2.60
   3  -4   3   20.90    2.50
  -3  -4  -3   13.20    2.90
   3  -4   3   14.60    3.40
  -3  -4  -3   13.70    2.70
  -3  -4  -3   17.60    4.10
  -3  -4  -3   15.40    3.60
  -3   4  -3   26.00    4.00
   3   4   3   22.00    2.90
   3   4   3   19.70    4.20
  -3   4  -3   14.30    4.00
  -3   4  -3   17.80    2.70
  -3   4  -3   20.30    3.00
   4  -4   3 1157.58   36.10
  -4  -4  -3 1167.58   30.40
  -4  -4  -3 1178.18   37.50
  -4  -4  -3 1150.38   35.10
   4  -4   3 1195.78   30.40
  -4  -4  -3 1159.78   37.00
  -4   4  -3 1105.89   38.20
   4   4   3 1189.78   38.10
  -4   4  -3 1186.08   34.40
  -4   4  -3 1141.99   36.10
   4   4   3 1191.58   34.00
  -4   4  -3 1158.88   34.50
  -5  -4  -3 1053.19   33.70
   5  -4   3 1006.40   34.20
  -5  -4  -3 1012.00   35.60
  -5  -4  -3 1039.50   35.20
   5  -4   3 1069.59   34.30
  -5   4  -3  978.00   32.80
  -5   4  -3 1043.10   36.70
   5   4   3  977.80   35.50
  -5   4  -3 1058.49   32.90
   5   4   3 1082.89   32.50
  -6  -4  -3  710.23   28.30
   6  -4   3  713.53   27.80
   6  -4   3  723.33   27.70
  -6  -4  -3  725.63   27.00
  -6  -4  -3  742.13   29.60
   6   4   3  684.13   28.70
  -6   4  -3  710.63   26.40
  -6   4  -3  696.73   29.30
   6   4   3  694.33   25.40
  -6   4  -3  715.33   26.90
  -7  -4  -3   32.30    7.10
  -7  -4  -3   48.30    9.50
   7  -4   3   48.60    7.50
   7  -4   3   29.80    6.80
  -7  -4  -3   45.30    7.30
  -7   4  -3   41.70    7.40
   7   4   3   36.10    6.00
   7   4   3   54.79    9.00
  -7   4  -3   40.10    8.10
  -7   4  -3   41.60    6.90
  -8  -4  -3  450.55   23.40
  -8  -4  -3  451.35   24.60
   8  -4   3  470.85   23.50
  -8  -4  -3  507.15   23.50
   8  -4   3  484.05   24.00
  -8   4  -3  423.66   23.70
   8   4   3  492.65   24.70
   8   4   3  428.66   23.60
  -8   4  -3  428.96   22.10
  -8   4  -3  431.26   22.30
   9  -4   3  650.63   30.10
  -9  -4  -3  643.34   30.10
   9  -4   3  638.84   30.10
  -9  -4  -3  629.14   31.70
  -9  -4  -3  695.13   30.50
  -9   4  -3  717.33   30.60
   9   4   3  706.03   32.20
  -9   4  -3  626.64   30.80
  10  -4   3  194.68   16.90
 -10  -4  -3  223.18   17.70
  10  -4   3  210.18   16.90
 -10  -4  -3  258.87   18.80
 -10  -4  -3  191.38   18.10
 -10   4  -3  195.28   24.50
  10   4   3  227.78   18.60
 -10   4  -3  210.78   17.60
 -11  -4  -3    1.20    6.20
 -11  -4  -3   -2.60    6.00
  11  -4   3   10.50    7.00
  11  -4   3   -5.10    4.50
  11   4   3   -3.30    5.70
 -11   4  -3   -3.10    5.50
 -12  -5   3    5.30    7.10
  12  -5  -3    5.60    6.40
 -12   5   3    3.30    6.60
  12   5  -3    5.00    5.60
  11  -5  -3   -1.70    4.10
 -11  -5   3    1.00    5.30
  11   5  -3    4.30    5.40
  11   5  -3    7.00    5.00
 -11   5   3    3.50    5.40
  10  -5  -3   94.79   11.50
 -10  -5   3  116.59   13.50
  10   5  -3  115.29   11.50
  10   5  -3   82.79   10.60
 -10   5   3  128.99   11.70
 -10   5   3  107.29   13.00
  -9  -5   3  267.27   18.30
   9  -5  -3  275.27   17.70
  -9   5   3  262.57   18.10
   9   5  -3  224.48   15.40
   9   5  -3  259.57   15.90
  -9   5   3  260.17   15.80
   8  -5  -3    0.40    3.00
   8  -5  -3    0.70    3.30
  -8  -5   3    2.70    2.80
   8  -5  -3    0.60    3.00
  -8  -5   3    2.70    4.40
  -8   5   3    1.60    3.00
   8   5  -3    1.50    3.10
  -8   5   3    3.50    4.10
   8   5  -3   -1.80    2.20
   7  -5  -3  183.48   12.90
   7  -5  -3  187.78   12.20
   7  -5  -3  175.08   11.30
  -7  -5   3  172.48   11.60
  -7  -5   3  162.38   12.70
   7   5  -3  169.88   11.50
   7   5  -3  180.98   11.60
  -7   5   3  166.38   10.90
  -7   5   3  181.78   12.50
   6  -5  -3  201.78   11.80
   6  -5  -3  183.18   12.30
  -6  -5   3  212.98   12.60
   6  -5  -3  201.38   11.60
  -6  -5   3  207.08   11.40
  -6  -5   3  198.78    8.30
   6  -5  -3  206.28    8.80
  -6  -5   3  188.58   12.90
   6   5  -3  189.58   11.90
   6   5  -3  206.58   11.60
  -6   5   3  207.08   11.10
  -6   5   3  207.98   12.10
  -6   5   3  219.98   13.00
   6   5  -3  195.38   11.40
   5  -5  -3  290.67   14.70
   5  -5  -3  312.57   13.70
  -5  -5   3  307.57   15.70
  -5  -5   3  316.47   10.00
   5  -5  -3  312.47   14.70
  -5  -5   3  301.67   13.20
  -5  -5   3  310.67   15.40
   5  -5  -3  323.17   10.30
   5   5  -3  332.47   14.80
  -5   5   3  305.97   14.10
  -5   5   3  333.17   13.50
   5   5  -3  325.67   13.80
   5   5  -3  297.87   13.60
  -5   5   3  329.87   13.90
   4  -5  -3  118.99    7.00
  -4  -5   3  110.89    8.40
   4  -5  -3  129.49    8.40
  -4  -5   3  106.59    8.30
   4  -5  -3  114.79    3.80
   4  -5  -3  124.39    8.00
  -4  -5   3  106.59    6.60
   4   5  -3  130.69    7.30
  -4   5   3  114.99    6.80
   4   5  -3  108.99    4.10
   4   5  -3  123.79    7.40
  -4   5   3  123.09    7.20
  -4   5   3  119.89    7.50
   4   5  -3  125.79    7.90
  -3  -5   3    1.60    1.30
   3  -5  -3    7.50    2.80
  -3  -5   3    8.60    3.30
  -3  -5   3    3.50    2.30
   3  -5  -3    5.80    2.00
   3  -5  -3    3.30    1.50
  -3   5   3    2.90    1.80
   3   5  -3    4.60    0.70
   3   5  -3    4.30    2.00
   3   5  -3    5.20    1.90
  -3   5   3    5.20    1.90
   3   5  -3    4.40    2.00
   2  -5  -3  841.12   23.50
  -2  -5   3  842.62   25.10
   2  -5  -3  827.62   23.50
  -2  -5   3  783.92   27.00
   2  -5  -3  842.82   24.10
   2  -5  -3  851.31   25.00
   2  -5  -3  861.01   26.90
   2   5  -3  852.81   24.90
  -2   5   3  873.41   20.80
   2   5  -3  822.32   24.20
   2   5  -3  840.22   24.50
   2   5  -3  852.21   22.00
  -2   5   3  878.11   24.70
   1  -5  -3  721.83   22.90
   1  -5  -3  677.93   21.00
   1  -5  -3  674.73   18.90
   1  -5  -3  691.53   19.20
   1  -5  -3  673.23   19.00
  -1  -5   3  703.83   19.50
  -1  -5   3  700.23   23.10
   1   5  -3  687.93   20.80
  -1   5   3  718.53   19.20
   1   5  -3  703.73   19.80
  -1   5   3  685.73   20.90
   1   5  -3  657.43   19.40
   1   5  -3  687.83   19.90
   1   5  -3  734.83   21.20
   0  -5   3  377.76    9.90
   0  -5  -3  376.56   11.10
   0  -5  -3  371.56   14.10
   0  -5   3  374.96   14.40
   0  -5  -3  377.16   11.40
   0  -5  -3  367.46   13.30
   0  -5  -3  363.76   10.30
   0   5  -3  364.16   13.10
   0   5  -3  375.76   11.80
   0   5  -3  379.56   13.30
   0   5  -3  368.86   11.70
   0   5   3  383.76   13.50
   0   5   3  379.96   13.00
   0   5  -3  381.96   13.50
  -1  -5  -3   34.90    3.90
   1  -5   3   43.50    4.20
  -1  -5  -3   29.30    3.50
   1  -5   3   37.50    3.80
  -1  -5  -3   39.00    4.00
  -1  -5  -3   26.80    2.50
  -1  -5  -3   33.60    2.90
  -1   5  -3   28.30    4.10
   1   5   3   41.70    4.50
   1   5   3   38.00    2.10
  -1   5  -3   36.40    1.50
  -1   5  -3   39.00    3.00
  -1   5  -3   43.50    4.00
  -1   5  -3   40.50    3.20
  -2  -5  -3  515.75   17.00
  -2  -5  -3  501.45   15.90
   2  -5   3  498.45   16.70
  -2  -5  -3  481.25   18.00
   2  -5   3  496.05   17.80
  -2  -5  -3  501.75   16.30
   2   5   3  495.15   18.90
  -2   5  -3  502.55   14.40
  -2   5  -3  531.65   20.00
  -2   5  -3  512.65   17.70
  -2   5  -3  541.45   16.20
   2   5   3  526.35   14.80
   3  -5   3  204.28   10.50
  -3  -5  -3  195.98   10.70
   3  -5   3  203.48    8.40
  -3  -5  -3  197.18    9.10
  -3  -5  -3  196.38   10.70
  -3  -5  -3  184.08    9.30
  -3  -5  -3  187.88    8.40
  -3   5  -3  197.78    9.00
  -3   5  -3  210.08    8.50
  -3   5  -3  211.38   12.10
  -3   5  -3  200.98   10.30
   3   5   3  198.18    8.30
   3   5   3  175.38   10.90
  -4  -5  -3   32.30    4.70
  -4  -5  -3   43.90    5.90
   4  -5   3   38.40    3.30
  -4  -5  -3   33.80    5.20
  -4  -5  -3   35.70    3.30
   4  -5   3   49.40    5.70
  -4   5  -3   44.80    4.80
  -4   5  -3   34.60    4.20
  -4   5  -3   35.70    5.80
   4   5   3   39.20    4.20
  -4   5  -3   34.60    4.90
   4   5   3   35.20    5.70
   5  -5   3    0.40    2.90
  -5  -5  -3    6.70    3.70
  -5  -5  -3    1.70    3.10
   5  -5   3   10.30    3.90
  -5  -5  -3    2.80    2.60
   5   5   3    6.90    2.80
  -5   5  -3    0.80    2.40
  -5   5  -3    7.90    4.20
   5   5   3   10.70    4.10
  -5   5  -3    8.10    3.20
  -5   5  -3    2.90    3.10
   6  -5   3  189.08   12.80
   6  -5   3  189.38   12.70
  -6  -5  -3  195.88   13.10
  -6  -5  -3  177.08   13.70
  -6  -5  -3  177.08   11.90
   6   5   3  190.78   11.00
  -6   5  -3  191.78   13.90
  -6   5  -3  170.78   11.40
  -6   5  -3  201.08   12.10
   6   5   3  201.68   14.10
  -7  -5  -3  162.58   12.40
  -7  -5  -3  167.58   13.20
  -7  -5  -3  173.48   14.40
   7  -5   3  174.58   13.10
   7  -5   3  159.38   12.80
   7   5   3  161.08   13.80
  -7   5  -3  159.98   13.70
  -7   5  -3  181.38   12.70
  -7   5  -3  180.48   12.70
   7   5   3  188.68   11.90
  -8  -5  -3   33.70    8.40
  -8  -5  -3   22.30    6.50
   8  -5   3   32.10    7.60
  -8  -5  -3   23.00    6.80
   8  -5   3   44.90    8.90
  -8   5  -3   25.40    7.20
   8   5   3   34.90    8.60
  -8   5  -3   18.60    6.20
  -9  -5  -3   -2.60    3.80
  -9  -5  -3    0.60    4.40
   9  -5   3   -3.80    4.70
  -9  -5  -3   -1.70    4.20
   9  -5   3   -1.80    4.50
   9   5   3    5.30    5.80
  -9   5  -3    7.90    5.90
  -9   5  -3    2.10    4.50
  10  -5   3   35.40    9.10
 -10  -5  -3   31.00    8.60
 -10  -5  -3   48.50   11.10
  10  -5   3   44.90   10.40
 -10  -5  -3   32.00    8.60
  10   5   3   37.70    9.50
 -10   5  -3   45.10   10.30
  12  -6  -3  172.18   17.20
 -12  -6   3  147.79   17.10
 -12   6   3  172.68   18.00
  12   6  -3  170.58   16.00
  11  -6  -3  230.88   18.10
 -11  -6   3  215.48   19.20
 -11   6   3  187.58   16.90
  11   6  -3  231.48   17.00
  11   6  -3  193.98   16.20
 -10  -6   3   12.00    6.30
  10  -6  -3   19.50    6.60
  10   6  -3   11.50    5.40
 -10   6   3   10.00    5.20
 -10   6   3   10.90    6.50
  10   6  -3    9.00    5.50
  -9  -6   3   33.60    8.10
   9  -6  -3   26.10    7.50
  -9   6   3   23.00    6.20
   9   6  -3   35.50    7.50
  -9   6   3   12.40    5.60
   9   6  -3   31.10    7.20
   8  -6  -3  335.67   19.30
   8  -6  -3  302.47   17.30
  -8  -6   3  311.47   19.20
   8  -6  -3  336.57   16.60
  -8  -6   3  315.07   16.90
  -8   6   3  295.47   16.30
  -8   6   3  296.07   17.80
   8   6  -3  309.97   17.40
   8   6  -3  325.77   16.90
  -7  -6   3  262.57   15.30
   7  -6  -3  314.17   17.30
  -7  -6   3  266.37   16.60
   7  -6  -3  294.37   15.10
   7  -6  -3  318.27   16.00
  -7   6   3  276.07   15.60
   7   6  -3  285.37   14.90
   7   6  -3  319.57   16.50
   7   6  -3  296.37   15.60
  -7   6   3  289.87   14.80
   6  -6  -3  337.27   16.20
   6  -6  -3  351.46   17.40
   6  -6  -3  340.87   15.70
  -6  -6   3  340.77   11.80
  -6  -6   3  352.06   15.60
  -6  -6   3  339.77   17.00
  -6  -6   3  332.07   17.80
  -6   6   3  361.96   16.70
   6   6  -3  340.07   16.00
   6   6  -3  362.76   15.80
   6   6  -3  339.77   16.40
  -6   6   3  347.17   15.40
   5  -6  -3  350.56   15.80
  -5  -6   3  364.76   14.50
   5  -6  -3  330.67   10.50
  -5  -6   3  358.96   17.00
   5  -6  -3  323.67   14.30
  -5  -6   3  313.67   16.10
   5  -6  -3  299.17   15.30
  -5   6   3  349.67   15.10
  -5   6   3  346.57   14.40
   5   6  -3  350.96   10.80
   5   6  -3  346.07   14.30
  -5   6   3  320.37   14.10
   5   6  -3  337.17   15.30
   5   6  -3  334.67   14.90
  -4  -6   3 1211.18   38.40
   4  -6  -3 1178.18   36.80
   4  -6  -3 1221.58   34.70
   4  -6  -3 1224.58   36.70
  -4  -6   3 1185.48   34.30
  -4  -6   3 1226.78   37.60
   4   6  -3 1190.58   34.60
   4   6  -3 1193.58   35.50
  -4   6   3 1213.08   35.50
   4   6  -3 1176.18   30.30
   4   6  -3 1172.68   35.60
  -4   6   3 1207.48   34.70
  -4   6   3 1211.08   34.90
   3  -6  -3 1040.10   32.00
  -3  -6   3 1006.10   32.90
  -3  -6   3 1015.50   28.70
   3  -6  -3 1042.60   28.90
   3  -6  -3 1007.70   30.20
  -3  -6   3 1012.50   30.90
   3   6  -3  996.00   29.80
   3   6  -3 1005.40   25.60
   3   6  -3  970.50   29.10
  -3   6   3  993.20   29.80
   3   6  -3  997.60   30.00
  -3   6   3 1033.20   29.60
   2  -6  -3  128.59    8.40
  -2  -6   3  131.99    7.10
   2  -6  -3  140.89    6.70
   2  -6  -3  141.59    7.40
   2  -6  -3  140.59    6.40
  -2  -6   3  129.79    8.70
   2   6  -3  129.99    6.90
  -2   6   3  150.88    7.50
   2   6  -3  120.39    6.90
   2   6  -3  134.69    5.30
   2   6  -3  135.29    6.80
  -2   6   3  132.59    4.30
   1  -6  -3  249.68    8.40
   1  -6  -3  252.87   10.30
  -1  -6   3  262.67    8.80
   1  -6  -3  250.37   11.70
   1  -6  -3  236.78    8.60
  -1  -6   3  250.57   12.10
   1  -6  -3  251.57    9.00
   1   6  -3  272.27    9.60
   1   6  -3  242.38   10.10
  -1   6   3  275.47   10.60
  -1   6   3  258.07    8.60
   1   6  -3  243.98   10.00
   1   6  -3  242.48    9.30
   0  -6  -3  299.97   12.40
   0  -6   3  286.87   11.10
   0  -6  -3  273.37    9.20
   0  -6   3  269.97   12.10
   0  -6  -3  280.37    9.60
   0  -6  -3  267.87    7.70
   0  -6  -3  262.57   11.00
   0   6   3  286.77   11.40
   0   6  -3  274.47    9.80
   0   6  -3  266.87   11.00
   0   6  -3  273.27   11.00
   0   6   3  276.87   10.60
   1  -6   3 1576.64   43.60
  -1  -6  -3 1584.94   43.50
  -1  -6  -3 1542.15   41.10
   1  -6   3 1484.65   42.80
  -1  -6  -3 1549.64   40.70
  -1  -6  -3 1555.84   43.80
  -1   6  -3 1592.94   41.20
   1   6   3 1604.14   43.90
  -1   6  -3 1539.95   44.20
  -1   6  -3 1579.74   43.00
   1   6   3 1558.64   43.50
   1   6   3 1638.24   38.20
   2  -6   3  210.78    9.60
  -2  -6  -3  194.78    8.80
  -2  -6  -3  200.98    9.60
  -2  -6  -3  223.78    8.70
  -2  -6  -3  187.58   10.00
   2  -6   3  201.28   10.00
  -2  -6  -3  211.58   10.40
   2   6   3  209.68    7.00
  -2   6  -3  190.38    9.50
  -2   6  -3  197.28    6.50
   2   6   3  194.98   10.60
  -2   6  -3  204.08    8.60
  -2   6  -3  191.68   11.00
  -3  -6  -3   32.90    4.80
   3  -6   3   29.90    4.40
   3  -6   3   28.80    3.50
  -3  -6  -3   19.40    3.20
  -3  -6  -3   28.50    4.70
  -3  -6  -3   30.00    4.00
  -3   6  -3   26.10    2.90
   3   6   3   27.40    3.00
  -3   6  -3   29.10    4.30
  -3   6  -3   30.00    3.80
   3   6   3   31.60    5.00
  -3   6  -3   23.50    4.90
  -4  -6  -3  933.41   27.40
   4  -6   3  960.20   31.40
   4  -6   3  941.11   26.80
  -4  -6  -3  915.51   32.10
  -4  -6  -3  939.11   29.90
  -4   6  -3  909.81   28.90
  -4   6  -3  955.10   30.60
   4   6   3  900.11   32.70
  -4   6  -3  961.30   33.80
   4   6   3  974.10   27.80
  -4   6  -3  909.21   28.10
  -5  -6  -3  278.87   14.30
  -5  -6  -3  292.47   16.60
  -5  -6  -3  282.07   15.30
   5  -6   3  297.77   15.50
   5   6   3  301.87   16.60
  -5   6  -3  289.47   13.80
  -5   6  -3  260.67   13.00
   5   6   3  316.17   13.10
  -5   6  -3  283.57   16.60
  -5   6  -3  293.67   14.80
  -6  -6  -3  173.08   12.50
   6  -6   3  154.68   12.00
  -6  -6  -3  179.48   13.70
   6  -6   3  150.38   11.30
  -6  -6  -3  141.29   10.90
  -6   6  -3  154.48   10.50
   6   6   3  147.79   12.60
   6   6   3  155.28    9.90
  -6   6  -3  173.68   13.40
  -6   6  -3  176.58   11.40
   7  -6   3   14.90    5.50
  -7  -6  -3   24.70    6.30
  -7  -6  -3   16.80    6.70
   7  -6   3   29.40    6.80
  -7  -6  -3   17.60    6.20
   7   6   3   21.30    6.80
  -7   6  -3   12.90    4.80
  -7   6  -3   21.30    6.50
   8  -6   3   83.29   10.20
   8  -6   3   61.49    9.30
  -8  -6  -3   81.89   10.50
  -8  -6  -3   72.19   11.40
  -8  -6  -3   87.29   10.20
  -8   6  -3   70.69    9.50
  -8   6  -3   89.19   11.20
   8   6   3   78.89   10.80
  -9  -6  -3  361.86   22.00
   9  -6   3  373.66   22.50
  -9  -6  -3  382.46   24.60
   9  -6   3  369.56   21.80
  -9  -6  -3  343.87   21.00
  -9   6  -3  406.66   22.40
   9   6   3  347.37   22.60
  -9   6  -3  359.46   23.00
  10  -6   3  169.68   16.40
 -10  -6  -3  162.78   15.60
 -10  -6  -3  168.38   17.80
 -10  -6  -3  132.59   14.50
  10  -6   3  135.39   14.40
 -10   6  -3  147.59   16.10
  10   6   3  141.99   15.50
 -12  -7   3    9.30    7.70
  12  -7  -3   14.40    8.00
 -12   7   3   12.90    7.80
  12   7  -3   -4.70    4.90
  11  -7  -3  151.38   15.20
 -11  -7   3  150.28   16.10
 -11   7   3  151.48   15.50
  11   7  -3  168.88   15.50
  11   7  -3  181.78   15.10
  10  -7  -3  462.25   25.80
 -10  -7   3  471.15   27.00
  10   7  -3  478.55   24.90
 -10   7   3  519.65   25.30
  10   7  -3  540.55   25.00
 -10   7   3  481.35   26.10
  -9  -7   3  476.45   25.40
   9  -7  -3  453.75   24.20
   9   7  -3  435.56   21.60
   9   7  -3  433.66   22.40
  -9   7   3  483.95   24.60
  -9   7   3  454.45   22.40
  -8  -7   3   97.49    9.50
   8  -7  -3   99.59   11.10
  -8  -7   3  128.69   12.50
   8  -7  -3   87.99   16.90
   8  -7  -3  103.09    9.50
  -8   7   3   89.59    9.20
  -8   7   3  101.19   10.70
   8   7  -3   89.29    9.50
   8   7  -3   93.99    9.20
  -7  -7   3  161.78   12.90
  -7  -7   3  157.58   11.60
   7  -7  -3  142.29   10.60
   7  -7  -3  150.88   12.30
   7  -7  -3  131.99   10.30
   7   7  -3  154.78   11.50
   7   7  -3  142.29   11.10
  -7   7   3  118.89   10.50
   7   7  -3  150.88   10.40
  -7   7   3  148.29   10.50
   6  -7  -3 1465.75   44.80
  -6  -7   3 1378.76   46.60
   6  -7  -3 1447.56   44.00
   6  -7  -3 1446.06   46.60
  -6  -7   3 1457.65   46.50
   6   7  -3 1445.26   43.10
  -6   7   3 1413.36   44.50
   6   7  -3 1492.85   45.30
  -6   7   3 1503.75   44.10
   6   7  -3 1457.05   44.90
  -5  -7   3 1549.45   50.79
  -5  -7   3 1673.73   51.09
  -5  -7   3 1737.33   47.90
   5  -7  -3 1648.44   42.50
   5  -7  -3 1655.33   50.39
   5  -7  -3 1721.53   50.09
   5  -7  -3 1744.93   48.30
   5   7  -3 1660.93   43.10
   5   7  -3 1700.83   47.60
   5   7  -3 1722.13   49.30
   5   7  -3 1695.53   49.30
  -5   7   3 1665.63   47.90
  -5   7   3 1745.33   48.40
  -5   7   3 1703.43   48.70
  -4  -7   3  521.25   18.00
  -4  -7   3  527.55   21.70
   4  -7  -3  517.85   18.00
  -4  -7   3  482.85   19.70
   4  -7  -3  489.65   19.90
   4  -7  -3  532.75   20.00
  -4   7   3  502.65   18.30
   4   7  -3  524.55   18.10
   4   7  -3  510.05   14.40
   4   7  -3  530.65   19.20
  -4   7   3  505.05   17.90
  -4   7   3  501.75   18.50
   4   7  -3  519.95   19.10
  -3  -7   3  449.06   17.20
   3  -7  -3  462.85   18.60
   3  -7  -3  490.15   17.30
  -3  -7   3  474.95   19.60
   3  -7  -3  447.16   15.70
  -3  -7   3  488.05   16.00
   3   7  -3  459.35   16.10
  -3   7   3  464.45   16.70
   3   7  -3  469.95   17.20
  -3   7   3  472.35   17.20
   3   7  -3  464.15   13.40
   3   7  -3  477.95   16.80
  -3   7   3  461.75   16.60
  -2  -7   3 2331.67   58.39
   2  -7  -3 2171.38   58.19
   2  -7  -3 2258.37   59.59
  -2  -7   3 2187.38   62.99
   2  -7  -3 2277.37   62.29
  -2  -7   3 2311.17   58.89
   2  -7  -3 2283.17   58.49
   2   7  -3 2232.88   56.79
   2   7  -3 2258.87   58.89
  -2   7   3 2296.67   55.29
   2   7  -3 2269.67   59.89
  -2   7   3 2363.46   60.09
   2   7  -3 2199.88   58.79
  -1  -7   3 2307.07   58.29
  -1  -7   3 2430.06   64.69
   1  -7  -3 2390.66   61.49
   1  -7  -3 2280.77   58.29
   1  -7  -3 2401.96   64.09
   1  -7  -3 2348.07   59.69
   1  -7  -3 2417.16   60.39
   1   7  -3 2283.77   59.89
  -1   7   3 2404.16   61.69
   1   7  -3 2318.07   60.89
   1   7  -3 2290.87   61.39
  -1   7   3 2349.17   58.79
   1   7  -3 2314.27   60.19
   0  -7  -3  697.73   22.10
   0  -7  -3  656.03   19.70
   0  -7  -3  676.83   17.40
   0  -7  -3  702.23   23.60
   0  -7   3  668.63   23.30
   0  -7   3  710.13   21.80
   0  -7  -3  700.33   20.20
   0   7  -3  687.03   21.80
   0   7  -3  688.63   21.80
   0   7   3  703.33   21.10
   0   7   3  717.93   22.30
   0   7  -3  672.03   20.40
  -1  -7  -3    8.90    2.70
  -1  -7  -3    8.40    1.80
   1  -7   3    2.40    2.00
  -1  -7  -3    7.10    2.70
  -1  -7  -3    4.20    1.70
   1  -7   3   11.10    2.70
  -1   7  -3    2.00    1.90
  -1   7  -3    7.50    2.80
   1   7   3    7.40    2.40
   1   7   3    4.80    2.10
  -1   7  -3    7.50    2.00
  -2  -7  -3 1764.02   47.80
  -2  -7  -3 1800.72   50.29
  -2  -7  -3 1771.92   47.30
   2  -7   3 1777.22   49.70
   2  -7   3 1820.42   49.10
  -2  -7  -3 1768.22   49.60
  -2  -7  -3 1778.22   49.80
  -2   7  -3 1755.72   49.10
  -2   7  -3 1782.82   51.39
   2   7   3 1752.32   50.59
   2   7   3 1797.32   43.70
  -2   7  -3 1817.32   47.60
  -2   7  -3 1815.32   43.60
   3  -7   3 2163.38   56.69
  -3  -7  -3 2125.99   59.19
   3  -7   3 2059.59   58.89
  -3  -7  -3 2077.59   57.29
  -3  -7  -3 2125.39   57.49
  -3  -7  -3 2118.99   59.99
   3   7   3 2138.59   53.69
  -3   7  -3 2110.19   61.39
   3   7   3 2155.38   60.79
  -3   7  -3 2097.69   53.99
  -3   7  -3 2199.08   56.89
  -3   7  -3 2120.59   58.29
   4  -7   3  353.06   13.20
  -4  -7  -3  362.56   17.20
  -4  -7  -3  340.87   16.10
  -4  -7  -3  342.37   15.20
   4  -7   3  360.76   16.40
  -4  -7  -3  355.86   13.90
   4   7   3  354.66   12.70
  -4   7  -3  338.87   14.40
   4   7   3  321.27   16.80
  -4   7  -3  333.07   13.10
  -4   7  -3  330.17   17.70
  -4   7  -3  358.46   15.60
   5  -7   3   63.19    7.40
  -5  -7  -3   62.49    7.20
  -5  -7  -3   68.19    8.10
  -5  -7  -3   76.89    7.40
  -5   7  -3   75.69    8.80
   5   7   3   55.29    7.60
   5   7   3   72.69    6.50
  -5   7  -3   67.49    7.10
  -5   7  -3   69.59    6.90
  -5   7  -3   59.99    5.90
   6  -7   3  546.85   23.10
  -6  -7  -3  546.25   23.40
  -6  -7  -3  579.74   26.50
   6  -7   3  580.94   25.00
  -6  -7  -3  603.14   25.10
  -6   7  -3  626.54   23.70
   6   7   3  533.35   25.60
  -6   7  -3  550.04   26.10
  -7  -7  -3  509.55   26.30
  -7  -7  -3  504.45   23.40
  -7  -7  -3  502.85   23.90
   7  -7   3  507.95   23.30
   7  -7   3  524.75   25.00
   7   7   3  482.75   25.10
  -7   7  -3  532.65   23.30
  -7   7  -3  499.95   25.60
   8  -7   3  308.47   18.60
   8  -7   3  305.47   19.70
  -8  -7  -3  306.07   18.80
  -8  -7  -3  300.27   20.70
  -8  -7  -3  301.37   18.50
   8   7   3  291.87   19.90
  -8   7  -3  313.97   20.30
  -8   7  -3  328.67   18.90
  -9  -7  -3   -4.80    4.00
  -9  -7  -3   12.00    6.40
   9  -7   3   -0.70    4.70
  -9  -7  -3    3.90    5.80
   9  -7   3    8.10    5.60
  -9   7  -3   -0.10    4.70
  -9   7  -3    6.50    5.50
   9   7   3    9.80    6.20
 -10  -7  -3  168.68   17.90
 -10  -7  -3  156.38   15.10
 -10  -7  -3  155.88   15.90
  10  -7   3  141.29   15.50
  10  -7   3  142.89   16.60
 -10   7  -3  189.18   18.00
  10   7   3  188.38   17.70
 -12  -8   3    8.50    9.00
  12  -8  -3   11.20    7.80
  12   8  -3   32.70    9.70
 -12   8   3   20.60    8.60
 -11  -8   3    8.50    6.10
  11  -8  -3    1.90    5.60
 -11   8   3   -1.20    5.80
  11   8  -3    2.80    5.60
 -11   8   3   11.60    9.60
 -10  -8   3   -4.60    4.60
  10  -8  -3    2.80    4.50
  10   8  -3    4.70    5.20
 -10   8   3    3.60    5.10
 -10   8   3   -0.20    4.30
  10   8  -3    1.90    4.00
   9  -8  -3   33.30    8.00
  -9  -8   3   29.00    7.90
  -9   8   3   17.30    6.00
   9   8  -3   31.00    7.60
   9   8  -3   28.40    6.40
  -9   8   3   20.70    6.70
   8  -8  -3    1.60    3.30
   8  -8  -3   -1.00    3.80
  -8  -8   3    3.70    4.40
  -8  -8   3    2.70    3.70
   8   8  -3    1.10    3.00
  -8   8   3    2.80    3.70
   8   8  -3    1.40    3.50
  -8   8   3    1.50    3.70
   7  -8  -3   74.89    8.30
   7  -8  -3   72.09    7.90
   7  -8  -3   65.79    8.90
  -7  -8   3   62.19    8.80
  -7  -8   3   63.19    7.90
   7   8  -3   52.09    7.30
  -7   8   3   70.09    8.20
   7   8  -3   55.19    6.70
  -7   8   3   67.59    7.70
   7   8  -3   53.09    7.80
  -6  -8   3    7.10    3.40
  -6  -8   3    1.00    3.20
   6  -8  -3    4.50    3.30
   6  -8  -3   -1.50    2.30
   6  -8  -3    1.90    3.10
   6   8  -3    3.90    3.00
  -6   8   3    2.40    3.10
   6   8  -3    1.30    3.00
  -6   8   3    0.40    2.20
   6   8  -3    0.40    2.10
  -5  -8   3    0.60    2.20
   5  -8  -3   -2.50    2.00
  -5  -8   3    2.90    2.00
   5  -8  -3    3.10    2.50
  -5  -8   3    1.60    2.80
   5  -8  -3    1.00    2.50
  -5   8   3    1.80    2.10
   5   8  -3    1.30    2.00
   5   8  -3    0.20    2.00
  -5   8   3    3.10    2.50
   5   8  -3    0.70    1.90
   5   8  -3    0.30    1.00
  -4  -8   3  145.29   10.60
   4  -8  -3  143.29    8.30
   4  -8  -3  150.38   10.00
   4  -8  -3  135.39    9.00
  -4  -8   3  146.79    8.20
  -4  -8   3  158.08   10.00
  -4   8   3  141.99    8.70
   4   8  -3  140.29    9.00
   4   8  -3  146.69    9.00
  -4   8   3  134.69    8.40
  -4   8   3  142.19    8.10
   4   8  -3  141.99    8.10
   4   8  -3  143.99    5.90
   3  -8  -3   -0.20    1.50
  -3  -8   3    3.20    1.90
   3  -8  -3    1.20    1.50
  -3  -8   3    2.20    2.40
  -3  -8   3    0.10    1.90
   3  -8  -3    3.30    2.40
  -3   8   3    1.60    0.70
   3   8  -3    0.80    1.70
   3   8  -3    2.40    2.00
  -3   8   3    1.20    1.50
   3   8  -3    0.80    1.80
  -3   8   3    0.80    1.70
  -3   8   3    1.00    1.40
   3   8  -3    1.10    1.00
   2  -8  -3  162.28    7.70
  -2  -8   3  170.88    7.80
   2  -8  -3  150.88    7.60
   2  -8  -3  152.08    9.80
  -2  -8   3  178.08   10.90
   2  -8  -3  153.98    8.30
  -2  -8   3  150.88    7.50
  -2   8   3  151.38    8.40
  -2   8   3  157.88    5.60
   2   8  -3  171.08    8.80
   2   8  -3  174.58    7.00
   2   8  -3  143.99    7.70
   2   8  -3  161.98    8.00
  -1  -8   3    6.70    1.50
  -1  -8   3    5.90    1.90
   1  -8  -3    3.50    2.30
   1  -8  -3    3.50    2.10
   1  -8  -3    2.10    1.50
  -1  -8   3    8.90    3.50
   1  -8  -3    4.90    1.30
  -1   8   3    7.20    2.40
   1   8  -3    2.40    1.90
  -1   8   3    3.40    1.40
   1   8  -3    3.40    1.80
   1   8  -3    5.10    2.00
   1   8  -3    8.10    2.10
   0  -8  -3    4.40    0.70
   0  -8  -3    8.90    2.70
   0  -8  -3    4.10    2.40
   0  -8  -3    1.10    1.20
   0  -8   3    2.00    1.60
   0  -8   3    7.60    3.10
   0   8  -3    2.00    1.80
   0   8   3    7.10    2.30
   0   8   3    4.50    2.10
   0   8  -3    3.70    1.80
   0   8  -3    2.20    1.60
  -1  -8  -3    5.80    2.60
   1  -8   3   10.00    3.20
  -1  -8  -3    4.60    2.60
   1  -8   3    8.00    2.50
  -1  -8  -3    3.80    1.60
  -1   8  -3    9.90    2.30
   1   8   3    3.90    2.20
  -1   8  -3    5.60    2.30
   1   8   3    6.10    2.30
  -1   8  -3    6.90    2.50
  -2  -8  -3  236.58   12.10
   2  -8   3  254.27   12.00
  -2  -8  -3  256.27   12.40
  -2  -8  -3  255.67   10.90
   2  -8   3  248.38   11.90
   2   8   3  260.77   12.20
  -2   8  -3  245.98   12.80
  -2   8  -3  253.27   10.70
  -2   8  -3  259.67   11.80
   2   8   3  265.37   12.90
   3  -8   3   15.80    3.40
  -3  -8  -3    9.40    3.40
  -3  -8  -3   17.50    4.30
   3  -8   3   19.20    4.30
  -3  -8  -3   16.20    3.60
  -3  -8  -3   21.20    4.00
  -3   8  -3   14.70    2.10
  -3   8  -3    8.50    2.60
  -3   8  -3   15.80    4.30
   3   8   3    8.30    3.50
   3   8   3   15.80    1.90
  -3   8  -3   12.20    3.30
   4  -8   3   32.80    5.50
  -4  -8  -3   27.00    4.80
  -4  -8  -3   28.80    5.60
  -4  -8  -3   22.30    5.20
   4  -8   3   30.80    4.20
  -4  -8  -3   25.70    4.20
  -4   8  -3   29.50    6.60
   4   8   3   20.20    5.10
  -4   8  -3   23.10    4.80
  -4   8  -3   25.00    4.40
  -5  -8  -3   12.40    4.10
  -5  -8  -3   14.50    5.30
   5  -8   3   12.30    4.20
  -5  -8  -3   16.70    4.80
   5   8   3   17.10    5.20
  -5   8  -3   16.60    5.20
  -5   8  -3   17.60    4.70
  -5   8  -3   19.00    4.50
   6  -8   3    9.10    4.80
  -6  -8  -3    8.00    5.10
  -6  -8  -3   14.00    5.10
  -6  -8  -3   16.50    4.70
   6  -8   3   16.90    5.10
  -6   8  -3   14.70    4.70
   6   8   3    5.00    4.10
  -6   8  -3    5.10    4.40
  -6   8  -3    9.50    3.90
   7  -8   3   33.50    6.90
  -7  -8  -3   39.60    7.60
  -7  -8  -3   16.70    5.30
  -7  -8  -3   32.10    8.10
   7  -8   3   26.20    6.90
  -7   8  -3   28.60    6.70
   7   8   3   31.40    7.40
  -7   8  -3   24.40    7.00
   8  -8   3    1.20    4.10
  -8  -8  -3    2.80    5.10
  -8  -8  -3    5.20    4.50
   8  -8   3    1.00    4.50
  -8  -8  -3    4.80    4.70
  -8   8  -3    5.40    4.60
  -8   8  -3    1.60    4.60
   8   8   3    4.20    4.60
   9  -8   3    2.20    5.20
  -9  -8  -3   -1.70    4.70
  -9  -8  -3    3.10    5.50
  -9  -8  -3   -2.10    5.40
   9  -8   3   -4.50    4.20
  -9   8  -3   -5.90    4.40
  -9   8  -3    4.60    5.10
   9   8   3   -0.80    5.00
 -10  -8  -3   -0.90    5.90
  10  -8   3    1.00    5.00
 -10  -8  -3    4.10    6.30
 -10   8  -3    3.60    6.70
  10   8   3    3.90    6.60
  12   9  -3   11.30    6.80
 -11  -9   3   91.59   13.90
  11  -9  -3   69.09   11.50
 -11   9   3   88.29   12.30
 -11   9   3   79.39   13.90
  11   9  -3   48.00   10.10
 -10  -9   3  392.36   24.60
  10  -9  -3  383.46   23.90
  10   9  -3  418.96   23.40
 -10   9   3  414.06   23.00
  10   9  -3  387.46   21.00
 -10   9   3  359.66   22.50
   9  -9  -3  510.85   26.60
  -9  -9   3  477.65   26.10
   9   9  -3  465.95   24.30
   9   9  -3  454.25   21.90
  -9   9   3  486.95   24.00
  -9   9   3  534.55   25.90
   8  -9  -3   26.00    6.00
   8  -9  -3   51.79    8.50
  -8  -9   3   23.80    6.60
  -8  -9   3   46.10    9.20
  -8   9   3   41.60    7.80
   8   9  -3   30.50    6.00
   8   9  -3   45.30    8.80
  -8   9   3   33.90    7.50
  -7  -9   3  232.88   15.80
   7  -9  -3  240.68   14.30
   7  -9  -3  258.07   16.40
[truncated: 864,927 more chars]
